# Supplementary material for: Metatranscriptome Library Preparation Influences Analyses of Viral Community Activity During a Brown Tide Bloom
Source: Front Microbiol. 2021 May 31;12:664189. doi: 10.3389/fmicb.2021.664189 (PMC8200674; doi:10.3389/fmicb.2021.664189)
Supplement: Supplementary file 2 [file Data_Sheet_2.XLSX]

## Sheet: out
Contig	Viral Top Hit	Virus	Family	Group	Sequence
CM106_k119_231149	YP_009553054	Coconut foliar decay alphasatellite 6	Alphasatellitidae	Alphasatellitidae	GTTAACTTACTCACTTCGGTTAAATCGCCATGCCAGCGATCCAGAGAAAAAACTGGGTTTTCACCCTACCCAAAGAACACATGGACCCTGATGTATTGGAGAAGAAACTCGCGGAGCTCGCATCTTATGCCATCGTGGGTCTCGAAACGGCTCCTACTACTGGCCTGAAACATTACCAGGGCTATATGCAACTCAAGCAAAAGAGGTCCCTATTTTACTTGAAAGAACATTTCACTGACAAGGCTCATATGGAAGTTGCCAGAGGTTCTGCTCGTCAGAATAAGATCTACTGCTCTAAAGAAAGTGTATTTCTTGAGGTCGGTTCCCTGAAAGAACAAGGCAAATCCCATG
CM106_k119_101601	YP_009552699	Coconut foliar decay alphasatellite 3	Alphasatellitidae	Alphasatellitidae	GCATGAACCAACTTCAAATAAAGTATTCTCTTTAGTACAGTAGTCTCGATTCTGAGTGGAGCTACCACGGGCCATCTCCAGATGAATTTCGGGGCAAAGTTTCGCTTTGATCTGATTGATGGTCAATCGCTTCTGCAGTCGGAAATAACCTTGATAATGGAGCATGCCGGTAGTCGGCGCGGTCTCAAGACCAACAACTGCGTACTTGCACATGCTCGCCAAAGTCGAGTAGAGTGCTTGCTCGTCGAGGTGCTTCTGCGGCAGCGTAAAGCACCAAGCTACGCGGCGCGCGGCATTAGGCATGGTCGTCGGCTCACTGTGTAGAAATAGTATTACCTACACAGTGAAGACACCCGGACACCCACCCTCGGATACTCACACTGTAGTAGAGGGTGGGCG…
CM103_k119_10645	QEI03588	Rachiplusia nu nucleopolyhedrovirus	Baculoviridae	Baculoviridae	ACTTGCCTGCCCTACCGAGCCGTACAGTACCCTTAACTCTCAGCGGACGTTTCCAGCCGCTGAATCGCTCTTTGCCTCTGTAGCAGACTGCCTGGTTGCCATGGCCGGTATCGCCCAAGTCCCTGCCCCCGCCCCTGCCACCGCCACCGTCCCGCCCTCGACGGACGGGGGTGACTTCCAGATCTTCATCCGCAACCTGGGCGGCACCTCTGACGTCTACACGGTGAATGCCGGCATGACGGGACGGCAGCTCCGCGAAATGATCATGGACCGCCGCGGGATCCCGCTGGACCAGTCGCGCCTCGTGTTCAACGGACGCCCTGTCGAGGATGAGCGCACGCTCGGGGATCTTAACGTGCGCAAGGACTCGACGGTCTTCCTCGTCCTTCGGCTGCGGGG…
CM096_k119_182521	YP_009165627	Perigonia lusca nucleopolyhedrovirus	Baculoviridae	Baculoviridae	CACCCTGTTGTCACAAAGCCCCATGGACATCCACGGCTGCACGCAAGTTAAAAACTTACAAATGAACTTGCTGAAAATATCCCACATCTAACAGCCGCGCAAGCTAAGAATCAAATGCATCACGGTGTCCTTCTGGATGTTATAATCACTGAGTCGGCGATCATCTTCTAATACCTTACCAACGAAGAGGAGTCTATGCTGATCTTCTGGAACTCCTTCAAAGAAGAAGAGCATTCTTTTCATCATGCTGACTGTGTCGGTTCCAAGCACGTACAAAACACGACTCTGCTCAGAGAGCATCTTTACATTTATCTGAAACTCGCGTGGTCGCTTGCGC
CM023_k119_297716	YP_009049930	Peridroma alphabaculovirus	Baculoviridae	Baculoviridae	AAGTAAAAATGCAGAAGTTTGAAAATATTCATTTGTAAGCCCCCGCAGCTGACAAATCCAGCGGAAAACAGTACGAAGATTGGCACGCGAAAGAGCACAAAGACAAGGAGCCTGAGTCAGATGACGAACACCAACCTGAAGACTTCATGATGGACGAGGGAGAACGTGCTCTCAAAATTCTTTCCAGTATGTCGTTCGCGAATGCCTTCGCACCCTATGCCATGTACGTTTACTCGAAGACTGATGTGGGTAGTACGGCCAACCTGCAATCGTTCTGGAGTAAGATTTTCGTAAGCAACAACGCGTGGCACAACGCTGCCATTGGTGTGCTGATCTTCGGGCAGGCCCTCGCTTACGGTTTTATTGGCACGACTCTGTTCGGGTCGATGCTCGAAAGTT…
CM024_k119_297500	YP_009049930	Peridroma alphabaculovirus	Baculoviridae	Baculoviridae	GCAGAAGTTTGAAAATATTCATTTGTAAGCCGCCGCAGCTGACAAATCCAGCGGAAAACAGTACGAAGATTGGCACGCGAAAGAGCACAAAGACAAGGAGCCTGAGTCAGATGACGAACACCAACCTGAAGACTTCATGATGGACGAGGGAGAACGTGCTCTCAAAATTCTTTCCAGTATGTCGTTCGCGAATGCCTTCGCACCCTATGCCATGTACGTTTACTCGAAGACTGATGTGGGTAGTACGGCCAACCTGCAATCGTTCTGGAGTAAGATTTTCGTAAGCAACAACGCGTGGCACAACGCTGCCATTGGTGTGCTGATCTTCGGGCAGGCCCTCGCTTACGGTTTTATTGGCACGACTCTGTTCGGGTCGATGCTCGAAAGTTGCTGGGTTGA…
CM025_k119_125184	YP_009049930	Peridroma alphabaculovirus	Baculoviridae	Baculoviridae	ATGCAGAAGTTTGAAAATATTCATTTGTAAGCCGCCGCAGCTGACAAATTTAGCGGAAAACAGTACGAAGATTGGCACGCGAAAGAGCACAAAGACAAGGAGCCTGAGTCAGATGACGAACACCAACCTGAAGACTTCATGATGGACGAGGGAGAACGTGCTCTCAAAATTCTTTCCAGTATGTCGTTCGCGAATGCCTTCGCACCCTATGCCATGTACGTTTACTCGAAGACTGATGTGGGTAGTACGGCCAACCTGCAATCGTTCTGGAGTAAGATTTTCGTAAGCAACAACGCGTGGCACAACGCTGCCATTGGTGTGCTGATCTTCGGGCAGGCCCTCGCTTACGGTTTTATTGGCACGACTCTGTTCGGGTCGATGCTCGAAAGTTGCTGGGTT…
CM108_k119_97663	YP_009049930	Peridroma alphabaculovirus	Baculoviridae	Baculoviridae	GCAGAAGTTTGAAAATATTCATTTGTAAGCCGCCGCAGCTGACAAATCCAGCGGAAAACAGTACGAAGATTGGCACGCGAAAGAGCACAAAGACAAGGAGCCTGAGTCAGATGACGAACACCAACCTGAAGACTTCATGATGGACGAGGGAGAACGTGCTCTCAAAATTCTTTCCAGTATGTCGTTCGCGAATGCCTTCGCACCCTATGCCATGTACGTTTACTCGAAGACTGATGTGGGTAGTACGGCCAACCTGCAATCGTTCTGGAGTAAGATTTTCGTAAGCAACAACGCGTGGCACAACGCTGCCATTGGTGTGCTGATCTTCGGGCAGGCCCTCGCTTACGGTTTTATTGGCACGACTCTGTTCGGGTCGATGCTCGAAAGTTGCTGGGTTGA…
CM109_k119_120463	YP_009049930	Peridroma alphabaculovirus	Baculoviridae	Baculoviridae	GTAAAAATGCAGAAGTTTGAAAATATTCATTTGTAAGCCGCCGCAGCTGACAAATCCAGCGGAAAACAGTACGAAGATTGGCACGCGAAAGAGCACAAAGACAAGGAGCCTGAGTCAGATGACGAACACCAACCTGAAGACTTCATGATGGACGAGGGAGAACGTGCTCTCAAAATTCTTTCCAGTATGTCGTTCGCGAATGCCTTCGCACCCTATGCCATGTACGTTTACTCGAAGACTGATGTGGGTAGTACGGCCAACCTGCAATCGTTCTGGAGTAAGATTTTCGTAAGCAACAACGCGTGGCACAACGCTGCCATTGGTGTGCTGATCTTCGGGCAGGCCCTCGCTTACGGTTTTATTGGCACGACTCTGTTCGGGTCGATGCTTGAAAGTTGC…
CM099_k119_255848	YP_950754	Maruca vitrata nucleopolyhedrovirus	Baculoviridae	Baculoviridae	GCTTGACTTGGAACTAAATGCCACTAACTAATCACGATGACCACCGTATAGAAAACAGATACATGCACAACACTCGCTTACCAGTTGATTCTTACTGACCACCCTTCACGTGGAGAACCAGATGAATGGTGTTGTTGGCCTGAATGTTGTAATCCTCGAGGGTAGAGTCGTTCTCGAGCTGCTTACCCTGGAAGATCAGGCGCTGCTGCTGAACAGGAACGCCCTCGCGAGAGCTCACTTCGTTCTTGAGCTCAGCGACCGTGAGGTCGGCGCGGTAGTCGATCGCGATGGACTGGCCGGTCAGGGTCTTGACGAAGACCTGACCAGATGACGTGTTGACTGGAGTCGGAGTACCTCCGACATTGGTGTTGTCTTGAACTTGAGGGGTCGAATCGATAT…
CM103_k119_149791	YP_950754	Maruca vitrata nucleopolyhedrovirus	Baculoviridae	Baculoviridae	TTGGAACTAAATGCCACTAACTAATCACGATGACCACCGTATAGAAAACAGATACATGCACAACACTCGCTTACCAGTTGATTCTTACTGACCACCCTTCACGTGGAGAACCAGATGAATGGTGTTGTTGGCCTGAATGTTGTAATCCTCGAGGGTAGAGTCGTTCTCGAGCTGCTTACCCTGGAAGATCAGGCGCTGCTGCTGAACAGGAACGCCCTCGCGAGAGCTCACTTCGTTCTTGAGCTCAGCGACCGTGAGGTCGGCGCGGTAGTCGATCGCGATGGACTGGCCGGTCAGGGTCTTGACGAAGACCTGACCAGATGACGTGTTGACTGGAGTCGGAGTACCTCCGACATTGGTGTTGTCTTGAACTTGAGGGGTCGAATCGATATCCATGTT…
CM105_k119_19108	YP_950754	Maruca vitrata nucleopolyhedrovirus	Baculoviridae	Baculoviridae	CCGTATAGAAAACAGATACATGCACAACACTCGCTTACCAGTTGATTCTTACTGACCACCCTTCACGTGGAGAACCAGATGAATGGTGTTGTTGGCCTGAATGTTGTAATCCTCGAGGGTAGAGTCGTTCTCGAGCTGCTTACCCTGGAAGATCAGGCGCTGCTGCTGAACAGGAACGCCCTCGCGAGAGCTCACTTCGTTCTTGAGCTCAGCGACCGTGAGGTCGGCGCGGTAGTCGATCGCGATGGACTGGCCGGTCAGGGTCTTGACGAAGACCTGACCAGATGACGTGTTGACTGGAGTCGGAGTACCTCCGACATTGGTGTTGTCTTGAACTTGAGGGGTCGAATCGATATCCATGTT
CM184_k119_89249	YP_950754	Maruca vitrata nucleopolyhedrovirus	Baculoviridae	Baculoviridae	TAATAGATAAGAAAATACTGCTTGACTTGGAACTAAATGCCACTAACTAATCACGATGACCACCGTATAGAAAACAGATACATGCACAACACTCGCTTACCAGTTGATTCTTACTGACCACCCTTCACGTGGAGAACCAGATGAATGGTGTTGTTGGCCTGAATGTTGTAATCCTCGAGGGTAGAGTCGTTCTCGAGCTGCTTACCCTGGAAGATCAGGCGCTGCTGCTGAACAGGAACGCCCTCGCGAGAGCTCACTTCGTTCTTGAGCTCAGCGACCGTGAGGTCGGCGCGGTAGTCGATCGCGATGGACTGGCCGGTCAGGGTCTTGACGAAGACCTGACCAGATGACGTGTTGACTGGAGTCGGAGTACCTCCGACATTGGTGTTGTCTTGAACT…
CM103_k119_188096	YP_009552226	Malacosoma neustria nucleopolyhedrovirus	Baculoviridae	Baculoviridae	ATCATTTTTCATGTACCCCAGGTCTTATCAGGCATGGAATGTACCATGCACGGTCTCAGAGTCCCCTGTGTATTCTCCTCCACTTTTCTCTCATCCGTGCCTTTATGCAACAGCGTAGTACCCATCATCAAGCGCCATGTTGCACATATTACGCGCAGACTCCAATCGGAAAAACCCATTCTCGCCCCATGAAGTTCCCCAGCTGTTTCTCACCGTCCAATATGTGAGGTTTGTGTGTGCATCAACTCCATATCCAATGAGCTGGACAGCATGATCAATTCCGTTGGCCTGGCAACTTGTCATGATTCCACTCTTGTAGTGCTGCACATCGGTCGCATCAATGGTTATGGCTAAGGGCCCGTTGGTGCCTACCCACTGCCGGAAGTTGTCCTCGCCATG…
CM191_k119_188229	YP_009118582	Condylorrhiza vestigialis MNPV	Baculoviridae	Baculoviridae	GAAGCCGTTGGTGCTGCCACCAAGGAATTCGTGTGGCAAGGATACAATTTACGATACAGTGCTTGGAAAGTATACATTAAGATTGCGAATGAATGGCGTCGTCTGACCAAGAAGGACGGCGTATGGTATATTGCCATTTCCAGCAGCGGTGGCGGCGGTGGCACTGCCCCAGAAGGATACGAGAAGGCATCGAATGCCATTGCCACAGCCATGGATAAGCCCGGACGTGATGCTGTGGGAGCCAACAAAAAGACGTTTACATGGCAAGGCTATGAAATCAAGTACGATTCTTGGAAAATATACATCAAGAGATCCGGAAATTGGTACAGACTCATCAAGCGCGACGGTGTATGGTACATTTCCAAAGGAAGTGATAATGGATCTGGTGGTGATGGAACA…
CM022_k119_293455	YP_008378496	Choristoneura rosaceana nucleopolyhedrovirus	Baculoviridae	Baculoviridae	CCACAGTAGCAAATAATATGGGTATGGACTGTCGCAGCGATTCTGGCGACGATGAAACGCCAAGCAGAAGGAGGCTGGAGTTCTGCTGGCCGGAACGCGAAATTCTTGCGCGAAGATGCCTGGGGCGACGCGAGTTGGCAGGCCGAAGCTTGGGATTGGACTGCCGCAAAGAATGGATATGGTGGCAGCAGTCCTAGCAGCTGTAGCTCATGGATCAGCGAGCAGGACAAAGCTGATATCATACAATGGCAGGAATGCTCTAAGGTGGGTTCTCCTCTACCTGGCACATCTATAGTTCCTGTGAAGACGCCTTTCGAAGGATCTCTGCAGGAGAAGGCTGTGGAAGCAGGCTTAATATCAGAAGAGGATGCTTTCACAAAGGCAGATCTCTTAGAAATT…
CM038_k119_90730	YP_008378496	Choristoneura rosaceana nucleopolyhedrovirus	Baculoviridae	Baculoviridae	GGATCATTTGCAAGCACCTTTTGGTCTTGACGCCACAATATCTCTTAAGGCATCCATGAGGTACACCTTGTCCATCGGCGTCCCACGCGCCTCTTGGAATGCTTGAATGGCTTGCACACTGGACATCTTTCGACCTTCCGCTGTTCGCGTCAATAGATAAGCTGCACAGAAGAACCCAGTTCGATTAACTCCATGAGTGCAATGTATAGCTACGTAATATCCAGGACAACGTTTCGCAAACTCATCGATGATGCCGAAGATTTTCTTCACATCTGTGATGGCTGGCACAGTTCGACCTGGGATGGGCACCTTGTGATATTCTATGCCATCCTCCTCGAAGGTGAAGCCCTTGTAGTACTTCTGCGTGTTGACCAAATCAATTACTGCTCCGATAGGATG…
CM039_k119_63312	YP_008378496	Choristoneura rosaceana nucleopolyhedrovirus	Baculoviridae	Baculoviridae	GGATCATTTGCCAGCACCTTTTGGTCTTGACGCCACAATATCTCTTAAGGCATCCATGAGGTACACCTTGTCCATCGGCGTCCCACGCGCCTCTTGGAATGCTTGAATGGCTTGCACACTGGACATCTTTCGACCTTCCGCTGTTCGCGTCAATAGATAAGCTGCACAGAAGAACCCAGTTCGATTAACTCCATGAGTGCAATGTATAGCTACGTAATATCCAGGACAACGTTTCGCAAACTCATCGATGATGCCGAAGATTTTCTTCACATCTGTGATGGCTGGCACAGTTCGACCTGGGATGGGCACCTTGTGATATTCTATGCCATCCTCCTCGAAGGTGAAGCCCTTGTAGTACTTCTGCGTGTTGACCAAATCAATTACTGCTCCGATAGGATG…
CM040_k119_280712	YP_008378496	Choristoneura rosaceana nucleopolyhedrovirus	Baculoviridae	Baculoviridae	GCCACAGTAGCAAATAATATGGGTATGGACTGTCGCAGCGATTCTGGCGACGATGAAACGCCAAGCAGAAGGAGGCTGGAGTTCTGCTGGCCGGAACGCGAAATTCTTGCGCGAAGATGCCTGGGGCGACGCGAGTTGGCAGGCCGAAGCTTGGGATTGGACTGCCGCAAAGAACGGATATGGTGGCAGCAGTCCTAGCAGCTGTAGCTCATGGATCAGCGAGCAGGACAAAGCTGATATCATACAATGGCAGGAATGCTCTAAGGTGGGTTCTCCTCTACCTGGCACATCTATAGTTCCTGTGAAGACGCCTTTCGAAGGATCTCTGCAGGAGAAGGCTGTGGAAGCAGGCTTAATATCAGAAGAGGATGCTTTCACAAAGGCAGATCTCTTAGAAAT…
CM095_k119_326557	YP_008378496	Choristoneura rosaceana nucleopolyhedrovirus	Baculoviridae	Baculoviridae	TGCATCGCGACACTGCATGCGTGACAAAAGCCTCAAGGGCTCAATTGGATCATTTGCCAGCACCTTTTGGTCTTGACGCCACAATATCTCTTAAGGCATCCATGAGGTACACCTTGTCCATCGGCGTCCCACGCGCCTCTTGGAATGCTTGAATGGCTTGCACACTGGACATCTTTCGACCTTCCGCTGTTCGCGTCAATAGATAAGCTGCACAGAAGAACCCAGTTCGATTAACTCCATGAGTGCAATGTATAGCTACGTAATATCCAGGACAACGTTTCGCAAACTCATCGATGATGCCGAAGATTTTCTTCACATCTGTGATGGCTGGCACAGTTCGACCTGGGATGGGCACCTTGTGATATTCTATGCCATCCTCCTCGAAGGTGAAGCCCTTGT…
CM107_k119_258713	YP_008378496	Choristoneura rosaceana nucleopolyhedrovirus	Baculoviridae	Baculoviridae	GAAGCAGGCTTAATATCAGAAGAGGATGCTTTCACAAAGGCAGATCTCTTAGAAATTTGCGAGGCCAATGGACATCCTATCGGAGCAGTAATTGATTTGGTCAACACGCAGAAGTACTACAAGGGCTTCACCTTCGAGGAGGATGGCATAGAATATCACAAGGTGCCCATCCCAGGTCGAACTGTGCCAGCCATCACAGATGTGAAGAAAATCTTCGGCATCATCGATGAGTTTGCGAAACGTTGTCCTGGATATTACGTAGCTATACATTGCACTCATGGAGTTAATCGAACTGGGTTCTTCTGTGCAGCTTATCTATTGACGCGAACAGCGGAAGGTCGAAAGATGTCCAGTGTGCAAGCCATTCAAGCATTCCAAGAGGCGCGTGGGACGCCGATG…
CM079_k119_284283	NP_818699	Adoxophyes honmai nucleopolyhedrovirus	Baculoviridae	Baculoviridae	AAAAAGGTTCTCCCCAATCCAAGGCGCATCCTGGATGCAAGTCAAACTGAAGAGATCGGAATCACATCGAGCTGTGATGATAGGCCGATATCAGAGCTCAGACTGTGACGCTCTTTGGGAAGGTGCCAAAGATTGCCCCGATGGCGTGCAGCATGGGCTTGGCTGCGCCCACCTCATCCTGTTTGACGCGGTAATAGCCGGCCTCTCCCCAGCGCGTGCCCCAGCTGTTCTTGACCTTCCAGTATGCCACTCCGTTCTCAGTGCCAGAACCTACCAATGTCGTGGCGTGGTCGATGCCATTGTAGTGAGGGTAGGTGCCTCCGCTGCCTGCGCAGCTCGACGCCGAGACGACGCCACTGCTGTAGAACTGCAGGCAGGTGGCATCGATCATCCACACTG…
CM104_k119_244689	NP_818699	Adoxophyes honmai nucleopolyhedrovirus	Baculoviridae	Baculoviridae	CCGCAACCAAGGCAACATCCTCTGGCCGTGTGTGCGTGCAGAACGACCCCGAGCAGGTGAAGGCTCACCTCAAGGAGCTGGGCCCTGCAGTGTGGATGATCGATGCCACCTGCCTGCAGTTCTACAGCAGTGGCGTCGTCTCGGCGTCGAGCTGCGCAGGCAGCGGAGGCACCTACCCTCACTACAGTGGCATCGACCACGCCACGACATTGGTAGGTTCTGGCACTGAGAACGGAGTGGCATACTGGAAGGTCAAGAACAGCTGGGGCACGCGCTGGGGAGAGGCCGGCTATTACCGCGTCAAACAGGATGAGGTGGGCGCAGCCAAGCCCATGCTGCACGCCATCGGGGCAATCTTTGGCACCTTCCCAAAGAGCGTCACGGTCTGAGCTCTGACAT…
CM105_k119_128598	NP_818699	Adoxophyes honmai nucleopolyhedrovirus	Baculoviridae	Baculoviridae	GCAGGTTGAAAAAGGTTCTCCTCAATCAAAGGCGCATCCTGGATGCAAGTCAAACTGAAGAGATCGGAATCACATCGAGCTGTGATGATAGGCCGATATCAGAGCTCAGACTGTGACGCTCTTTGGGAAGGTGCCAAAGATTGCCCCGATGGCGTGCAGCATGGGCTTGGCTGCGCCCACCTCATCCTGTTTGACGCGGTAATAGCCGGCCTCTCCCCAGCGCGTGCCCCAGCTGTTCTTGACCTTCCAGTATGCCACTCCGTTCTCAGTGCCAGAACCTACCAATGTCGTGGCGTGGTCGATGCCACTGTAGTGAGGGTAGGTGCCTCCGCTGCCTGCGCAGCTCGACGCCGAGACGACGCTACTGCTGTAGAACTGCAGGCAGGTGGCGTCGATCAT…
CM123_k119_166187	YP_009507841	Heterocapsa circularisquama DNA virus 01	Dinodnavirus	Dinodnavirus	GTTATTAGCAACATTGTATTGTTTGACTGATGCATATCGATGTCAAGAATTATTAGTTAAAAAACAAATTATTAATGAACATTATAATATGGCATATATGACAGGTATAACATTAAAAAATTCCATTTGTAGGGCAAATGGTTTTAAAGTATTTAATTATTTATTAAAAGATGGTATAAAAGAAAATTATTCATTTATTTATAATAAATTTGAAAAAGATGAAAATTCAACAGAATATACGGGTGGTTATGTCGCTGAACCAACATATGGTTTAAATATTGACTGTCCTGTAATTGGATTAGATTTCGCTAGTCTATACCCAAATATACAAAGAACATTAAATTTAGGCCCAGATACATTAATACGTGATTTTGATATCCCAAAATATTTAAATTCAAA…
CM123_k119_168661	YP_009507839	Heterocapsa circularisquama DNA virus 01	Dinodnavirus	Dinodnavirus	ATCAAAACCAATTAATCAAATACAAAATGGCATTATTATAAATAAATATGAGTCAATTAATGCAGCAAGTGAAAAAACAAATATCAATTTTCGAAATATATCAGCATGTGCAATAGGCAACAGACAATCAGCTGGTGGATATCAATGGGAATATATTATAGATGATGATTTAACAGATGAAGAATGGTTAACACATAAAAAAACTGGTTATAATATATCTAATAAAGGCCGTATTTTCAGTAAATATGGTAAAACATATGGCTCAATTAATGATCAAAAATATTATAAATTTAATAAATATGCAGTGCATAGATTGGTGGCAGAAACATTTATTGATAATCCTGAAAACAAAAAAACAGTTGATCATATTAATGGTGATACAACTAATAATTGTGTAGA…
CM124_k119_177859	YP_009507839	Heterocapsa circularisquama DNA virus 01	Dinodnavirus	Dinodnavirus	GATGAATTAAAAAATGAATTAAGTAAAAATAATATAATTTATAATTGTGAATTTAGTAAATTATTAAATTGCATGTGTTTATAATTTTAAAATTCAAAATCTTTAATGTTTTCGTCGTAGTACGGGGAATATCTATTTTTTTATATATTATGACCTCTGTTTAAATTCTGTTCTTTATATGTAGCCCATCTTAAATTTTCTACACAATTATTAGTTGTATCACCATTAATATGATCAACTGTTTTTTTGTTTTCAGGATTATCAATAAATGTTTCTGCCACCAATCTATGCACTGCATATTTATTAAATTTATAATATTTTTGATCATTAATTGAGCCATATGTTTTACCATATTTACTGAAAATACGGCCTTTATTAGATATATTATAACCAGTTTTT…
CM125_k119_117851	YP_009507841	Heterocapsa circularisquama DNA virus 01	Dinodnavirus	Dinodnavirus	CGCTGATCAAATAAATTAGTTAATATTTTTACCATTATACTTTTTAAATTTTCTTTTTCGTTGTGATCGACCACATATTTACCACATATTTTTCTTATAGGTATATTTGAATTTAAATATTTTGGGATATCAAAATCACGTATTAATGTATCTGGGCCTAAATTTAATGTTCTTTGTATATTTGGGTATAGACTAGCGAAATCTAATCCAATTACAGGACAGTCAATATTTAAACCATATGTTGGTTCAGCGACATAACCACCCGTATATTCTGTTGAATTTTCATCTTTTTCAAATTTATTATAAATAAATGAATAATTTTCTTTTATACCATCTTTTAATAAATAATTAAATACTTTAAAACCATTTGCCCTACAAATGGAATTTTTTAATGTTATA…
CM125_k119_96479	YP_009507839	Heterocapsa circularisquama DNA virus 01	Dinodnavirus	Dinodnavirus	AAAATCAAAACCAATTAATCAAATACAAAATGGCATTATTATAAATAAATATGAGTCAATTAATGCAGCAAGTGAAAAAACAAATATCAATTTTCGAAATATATCAGCATGTGCAATAGGCAACAGACAATCAGCTGGTGGATATCAATGGGAATATATTATAGATGATGATTTAACAGATGAAGAATGGTTAACACATAAAAAAACTGGTTATAATATATCTAATAAAGGCCGTATTTTCAGTAAATATGGTAAAACATATGGCTCAATTAATGATCAAAAATATTATAAATTTAATAAATATGCAGTGCATAGATTGGTGGCAGAAACATTTATTGATAATCCTGAAAACAAAAAAACAGTTGATCATATTAATGGTGATACAACTAATAATTGTGT…
CM189_k119_158631	YP_009102831	Yersinia virus AP5	Autographiviridae	Duplodnaviria	AGATAATCAATTGCGGCTTGTAGTAGTTGGGGGTTGTCGTAGAACTTGCCGATGCCTATGTTGCAGTGGTTGCACAGCAGGCCTCGCACCTTTCCAGTGCCATGATCATGATCAACAGCAAGACGCTTACCATTAGTTTCCTCTTGGCCGCAGATCACACATACACCAGACTGCATGGAGAACATGCGGTCATAGTCGTCTGCTGTGATCCCGTAGGCTTGTTTCAGCTTCGAGGATCTCCTTGATCTGGAGTAATTGTCTCTATTCTTACCGTTAATCCGGGACCTTTCCAAGTGGCAGGGAATGCACCGAGGCTGTAGTCCATCCTTGGTGCCCCTGTGCTTATAGAAGTTGGTATCGGGTTGGAATGTTCTGCAGTCTAGGCAGGCTTTCATACTA…
CM141_k119_184042	QGH71281	Yersinia phage vB_Yen_X1	Myoviridae	Duplodnaviria	ATGGTTTTGTTTTGAGATAAGTGGCTCAAGCCTCTCTATTTTCTTGAGCCACTTTGATTAAAAAAAATTAAAGATCAAAATCATCATCTGCTGGTGCAGACTTTCTTGCTGGCTTTTTAGCAGCTCTTTTTGGCTGTGCTTTTGGCTCATCATTGCTCTCTTGCTTTGGTGATGCAATCAAGTCAACATTGTATGAGATGATGTCTGTTGTGTAGACAGTGTCACCATCATTGTTCTCATAAGAACCATATTCAATGCGACCCTCAACAAGCAGTTGATCACCTTTTTTCACATACTTGTCAACTATCTCAGCAGCTTTGCCAAAGACAACACATCTGTGCCAGTCAGTTTCATCTTTGTTTTTGCGAGTTGCAAGTGAAAATTTGCACAATTCAGTGC…
CM123_k119_30064	NP_640316	Vibrio virus VpV262	Podoviridae	Duplodnaviria	TTCTTACATCCTCACTCCCTATGTAAAGTCCCTGATATCTGATAAGATTATATGTTCCTGAAGTCTTAAAGTTCTGAGCAGATATGAATGGAACATCAATAGACCCACCAAAACCCATAAACAAATCTACATCTACCGCAGTATTATTTGTTACGATTGTAACAGAAAGATCAAGTCGTATATCAATCATATCTCCAACCTTCAACTCGCTCCAATCAAAAGAGTTTGTGGATGAATCCCAGAGTTGAGTAACTCCTTCTGGCAGGTATGATGTGTTTGTATTTACACCAAGACCGTCATTGGTAATTACGCTGTAAATAGCAGTAACATTCAATGGTGTTCCTGTCGTAGCAAAATCAGCATAGTCAGCCCAACCACCTGAGAAGCTATCTCCTCCAT…
CM124_k119_137379	NP_640316	Vibrio virus VpV262	Podoviridae	Duplodnaviria	AACACATCATACCTGCCAGAAGGAGTTACTCAACTCTGGGATTCATCCACAAACTCTTTTGATTGGAGCGAGTTGAAGGTTGGAGATATGATTGATATACGACTTGATCTTTCTGTTACAATCGTAACAAATAATACTGCGGTAGATGTAGATTTGTTTATGGGTTTTGGTGGGTCTATTGATGTTCCATTCATATCTGCTCAGAACTTTAAGACTTCAGGAACATATAATCTTATCAGATATCAGGGACTTTACATAGGGAGTGAGGATGTAAGAAATAATGCTGCACAGTTAAAGATAAAAGCTGACCATAACTGTACTTGCGTTGTAAATGGTTGGTATGTAAGATACACTAAGAAAGGAGTATGATATTCAGTAAGCATAACATAACGAATAGAA…
CM164_k119_47453	NP_640280	Vibrio virus VpV262	Podoviridae	Duplodnaviria	CTGGAACGTGGGCTTCTTCCGCCCCAAACGGAACCAGCGTCGGCTTCCATCAATCTGGAAGCTCCAAAGCAACACGGGACCGTTTCGCCCATCAAACTCTTTACTGTCAATCGTTGTTACGGTACCGCTGTTCTGATAGCTCACTTGGCTACCCTCCGTGTAGGTACATCGCCGGAGTGGCGTTGTACGTTTTCTCTGACTTCTTGCTTTGCTCGTCGGCCCAGTTGGGCCCGATGCTTACACCCGCCCCCAGGGGGGCTGTAAAGGATACTCCATACATAAGGTCAAGGTACCAGTAGGGCATTTCAATCAGAGCGTACTTAGACAGCTCGTGAAACGCCTCTACTTCGTTAGGTGGTACCTCGCAGATGATCGAATCATGGATGGAGTTGACCACCA…
CM182_k119_99465	NP_640280	Vibrio virus VpV262	Podoviridae	Duplodnaviria	GTACTTAGACAGCTCGTGGAAGGCCTCTACTTCGTTAGGTGGTACCTCGCAGATGATCGAATCATGGATGGAGTTGACCACCATCAGCTCAAGGTTCGCAGCCTTAGCTGCGTGCCAGAAGTAGACCAACCCTACTGGGATGATCTCTGCCGTGGCGAAGCTCTGCACCGGGTAGTTGCAGATGCTGGTGGTGTTCGTGACGTACCCGCTTCGATCCATGCGGGTGTCGGGCCAGTAGAACTGAAGGCCCCATTCGGTCTCAAGGTGTCCTTTCTCCAGAACAGTGGTGATCCACCGATCCTGGGTGTCCGAGATTCCCGTGTACTTGTTCCGAAACTCCCGGTAGTAGGTCTGCTCAGCCTCAGTGCCTGAGCGTCCCCCGAACAAGGGCTTGAAGGT…
CM185_k119_8950	NP_640280	Vibrio virus VpV262	Podoviridae	Duplodnaviria	ATACATAAGGTCAAGGTACCAGTAGGGCACTTCAATCAGAGCGTACTTAGACAGCTCGTGGAAGGCTTCTACTTCGTTAGGTGGTACCTCGCAGATGATCGAATCATGGATGGAGTTGACCACCATCAGCTCAAGGTTCGCAGCCTTAGCTGCGTGCCAGAAGTAGACCAACCCTACCGGGATGATCTCTGCCGTGGCGAAGCTCTGCACCGGGTAGTTGCAGATGCTGGTGGTGTTCGTGACGTACCCGCTTCGATCCATGCGGGTGTCGGGCCAGTAGAACTGAAGGCCCCACTCGGTCTCAAGGTGTCCTTTCTCCAGAACAGTGGTGATCCACCGATCCTGGGTGTCCGAGATTCCCGTGTACTTGTTCCGAAACTCTCGGTAGTAGGTCTGCTC…
CM189_k119_7184	NP_640280	Vibrio virus VpV262	Podoviridae	Duplodnaviria	GGGGGGGTGGTCGATGGACCGCGGCTCCCACACCGTGACGTACAGCGTGACGGGCGCGTCGCGGGCGTCTCCCGGCGGGATGTGGGGCGCGGGCGCGTACGGGTCCGGGGGCCCGCGAAGCAGCGTAAGTTCCTTGAGCTGTACGGCGAGCTAAACGCCGTTCACACGGAGCTCACCAAGTACCTTCGCAAGTTCAGCGACTGCTGCAACGACGCAGGCGGGCGCCTGGTCGCACAATTCAACCAGACCAACACCCAGACGCATCGACTCTCAAGCAACGGACTTGATTACCGCGCACAGTTCCAAAACTTCCCGCGTGCGTACAAGCCCTTCTTCAGGTCACGTCACGAAGGCTGGCTGATAGGTGAGTGCGACGGAGCCCAGCTTGAGTTCCGCGTA…
CM123_k119_47765	YP_009201451	Vibrio virus ValKK3	Myoviridae	Duplodnaviria	TTTACTAATCTCGGTAACGCTACTCTTACAGTTACAGTAGCAGATGACTCCCATAATCATGTTATCTCTAACGTAGATGGACTACAGACTGCTCTCGATGCAAAGCAAAATGCCAGCACTGCACTCACTACTAGCACAACATTTGGCGGTGATGTAAGCGGTACTTACAATGCAATCGTAGTTGCAGACGATAGCCACAATCATATTATTTCCAATATTGATGGTTTACAAACTGCTCTTAATACAAAGTATGAAAGTGGGGATAGTATCTCTGTAGCAAATATTACTGCTACCGGGTATCTTCGTGGCCCCTCTACCTTTACGATTGATCCTGCTGCACATGGAGACGATACGGGCACAGTGGTCATTGCTGGTAATCTTCAAATTGATGGCACAACG…
CM180_k119_100905	YP_009201451	Vibrio virus ValKK3	Myoviridae	Duplodnaviria	TTTACTAATCTCGGTAACGCTACTCTTACAGTTACAGTAGCAGATGACTCCCATAATCATGTTATCTCTAACGTAGATGGGCTACAGACTGCTCTCGATGCAAAGCAAAATGCCAGTACTGCACTCACTACTAGCACGACATTCGGTGGAGATGTAAGTGGTACTTATAATGCCATTGTAGTTGCAGACGATAGCCACAATCATATTATTTCCAATATTGATGGTTTACAAACTGCTCTTAATACAAAGTATGAAAGTGGAGATAGTATCTCTGTAGCAAATATTACTGCTACCGGGTATCTTCGTGGCCCCTCTACCTTTACGATTGATCCTGCTGCACATGGAGACGATACGGGCACAGTGGTCATTGCTGGTAATCTTCAAATTGATGGCACAACG…
CM191_k119_191234	YP_009598633	Vibrio virus SSP002	Siphoviridae	Duplodnaviria	CTAATAAGTACGGATATGCCAAGGGTTTTATCGATTTCTGCAATTAAGAATGCAAAGTTATCTTTAGCAACAACAGCAAACTGTTCAACAGTAAAGTTTAACTGTGCGTATTCTGAGTCTAGCTTTTCACCCTGTTCAAGAAGAGCGTTAAACACTTCTTCAGCGGTAATCTTACCTTCTTTAGCTAATTCACGAAGATCACCAAACGCTACTCCCATACCATCAGCAATTGCCGTAGCAATACGGGGTGTTTGCTCTAGAACAGAGTTTAGTTCTTCACCCCTAAGAGTACCAGAAGCGAGGCCCTGACCAAGCTGAATAATAGCAGCTTTAGCAGACTCCGAACTAGCTCCTGAGATAAGAGCAGCTTTAGATACTGACTCTGTAACCCTTAGTAGC…
CM124_k119_53478	YP_008125497	Vibrio virus nt1	Myoviridae	Duplodnaviria	GTTGGTTTGACGAATGTAGTTGAGCAACTAATGTGTGCTAAGAAGTGGGAAGACATTGACTTCTCTAAACTGCCGTCAGTTGCAAGTGCACGTTACCAAAAGGCCTTCTGGAAGAATGCTAAAGAGCAATACGAAACCTACATCGGTAAGCTACAAAAAGGAGAGGCTAAGATTAATGCCGGAGCCATCTATCCTTACGATGTTACTAAGTCTCTAGACCGTGGTAACAAAGAGGTTGCGATGGAGCAGTGGAAAGCCCTACCAAACTACCTAGAAGGAGCTAACGAGATGATCTTGCCAATGGTAGATGTTTCAGGTTCGATGAGTACTGCAGCAGGTAACAATCC
CM141_k119_121697	YP_008125535	Vibrio virus nt1	Myoviridae	Duplodnaviria	ATGATTTGACAGGAGAGCCGCCAACTCAATATGGGGCGCAGTATCCTTACAACCATGTTCGTGAAACTGAGTCTGGACATATCCAAGAGTTTGATGATACGCCAGGCAGAGAACGTATTCATGAGTATCATAGGACAGGAACATTTTATGAAGTTCATCCAGACGGTTCAAAGGTAACTAAAGTTGTCGGAAACGATTATGAGATTGTTCATAAGAATAAATCTCTTCGTGTTCGTGGGAACATTCAAATCTTTGTAGATGGGGATGCATCACTATATGTGCGTGGTGAGATGGATGCACAGGTTGATGAAAACCTCAAGTTCAATGTCGG
CM161_k119_115654	YP_008125493	Vibrio virus nt1	Myoviridae	Duplodnaviria	CTAAGTTAACCCCAAAGAGATAAGCACCAGGCCACGTTCCATCGTCTGTTTCAGTGCTTCTGGCAGTGGCATAAAATCTACCAAAATACTCTGTATCAATGTTAATCGTAGCATCATAAGCCGGAAGATTCCAAGTGTTATGCGTATGACTATCATTAGCAACAGCTGCTGTCAAGGTTACATTAGCTGATCCATCAATACTTACGCTGCCAGATAGATCACCACCTAAGGTAATAGTTCTGGCAGTGGTCCATTTATCGGCGTTAGGATGATAACTATCATGAAATAATTTATCAACTGTTAC
CM162_k119_174614	YP_008125497	Vibrio virus nt1	Myoviridae	Duplodnaviria	CTCACGGTCACAAACTCAGGCTCACCAGAGAAGGTAAGGAACATATCCTTGAACGAAGATGTGTTCTTTTCAGAACAATACAGTCCAAGGCTTACGGCCACCTCCAGCGGAGTTCCCCACATGGAACCAGAAACATCGACCATAGGAAGGATCTTGGCGTCCCCAATGTAGTTAGGCAAAGCCTTCCACTGTTGATTGGCAACAGCCTTGTTTCCACGCTCGACACTACGGATCACGTCGTAAGGATACACAGCACTCGCATTGATCTTTACATTAGGATCACGATCTTCTGGATCTTTCTGTAGTTCACGAATGTAGTTTGCGTATTCAGTTGGCGCATTACGACCAAATGCCTTCTGATAACGAGCCGATGCAAGAGAAGGAACCTGGGAGAAGTTG…
CM162_k119_2159	YP_008125497	Vibrio virus nt1	Myoviridae	Duplodnaviria	CAGGAGTACTCATTGAACCAGAAACATCTACCATTGGCAGGATCATGTCACTTGCACCTTCTAAATAGTTTGGTAGAGCATTCCATTGCTCAGTTGCAACATCTGCATTTCCACGGTACAGGGACTTAGTAATATCATAAGGATAAACTGCACCTGCATTAATCTTAGCCTCGCCCTTTTGAAGCTTACCAATATATGCTTCGTATTGCTCCTTTGCGTTCTTCCAGAAGGCTTTTTGGTAACGTGCACTTGCAACTGAAGGCAATTTTGAAAAGTCAATGTCTTCCCATCGCTTAGCACACATCATCTGCTCAACTACCTGGGTCAAACTGACCAATACCTTACGATACAGCTTTGGCGTCAGACCCATATGATTACGCAACTTAACTGCGGTAG
CM181_k119_87658	YP_008125493	Vibrio virus nt1	Myoviridae	Duplodnaviria	ATATTACCCCCACCGTCATTAACAAACATGTGACAGTTACCAGCCTGGTTTTGCGTCGCATTGTTTATTTTATTAACAGTACCGTTTGTAAGTTTTGGATCAATTTCAGATTCAGTATAATAACGACCATCGTGAGTATGGCTGTCATTAGAGACTACTGCGTTAATTGTAATATTGGCAGAACCATCAAATGAAGCGGATCCGGAAACATCACCATTAAGACTAATTGTTCTTGCCGTTGTTAGTGTATCAGCATTTGGGTGATAATTATCAGCAAAAACACGCTGAGATGTATCAACATATGCTGGTCCAGTCTGTCTTGTT
CM188_k119_175735	YP_008125493	Vibrio virus nt1	Myoviridae	Duplodnaviria	ATTAATTTGACCTTGAACAGTTAAGTTACCACTCATAGTATCGCCAGTGACATTTACGAATCTGCTATCAGCTTCACTCTCAGTATAATAGCGTCCGTCATGCGTATGACTATCATTTGCTACCGTTACACTAAGTGTAGCATTAGCAGAGCCATCCCAAGAAACAGAACCAGATGCGTCACCAGAAAGTGATAAAGTACGGGCTGTAGTCCACTTATCTGCGTTGGGATGGTAATTGTCAGCAAAAACTCTTTGGTTTCCACTAGCGTAGATATTGCCATCTACATAAAAAGCACTATCTGTGAATTTAGC
CM190_k119_50126	YP_008125494	Vibrio virus nt1	Myoviridae	Duplodnaviria	CGAACGGGAGTATGATAGTGAAGAGACGCGGCTGCAACTGTATCTACATATTCTTTTGTAGCAGCATGAAATGCGTTTGTAGGGTCCGCATGAAGCGTAAGAAACCCCGTGAGAGTATCTCCAGCAACATTTACAAATCGATTGTCCGCCTCTGTTTCAGTATAATATCTACCGTCGTGAGTATGGCTGTCGTTCGCAATGGTAACTGTAAGAGTAGCGTTTCCAAGATCTGTAAACGTAGCGGACCCGCTCACATCGCCGGTTAGCGTGAGAGTCGGGTCCGGAAGATTAGTAAGATTTGTAAAGTCAAGAGCGCCATCGAAGGTAGTAGCAGTA
CM057_k119_77797	YP_009621227	Vibrio virus Ceto	Demerecviridae	Duplodnaviria	GTTCAAAGAACGAAAAGTATGAACCAACAAACAACAAAGGAGGATACGTCGCTCGCTTATTTGGAGTGCACGCCGCCGCTCTTGCTGAGCAAGTCGAACGCGGCCATCCCGGTGATGACGTCGAGGTTGCTCGTGAGCTTGCCGCTGCCGTTGCCCTGGATCAGGTTATGCGGCATTTCAACTTTGAAGTCCTTAAGGTTCGAGTAGAGCACCTGAGACATGTCGCGGTTCAGCTCGGCCATATAGATTTCCTTGGCCTGCCGCTTCGCGTCGTACTTGGCTTTGAGGACCGCGGCCTCAGCCTGGCCTTTGGCCAGAATGGCCTTGGCTTCGAACTGCACCGCCTCGGAGCGGGCCTTTTGGATGTCGCGCTCAGCCGAGGCCATGGCCAGCTGCTTG…
CM058_k119_210909	YP_009621227	Vibrio virus Ceto	Demerecviridae	Duplodnaviria	CGGACGTGGCCAAGATCGAGAAGTCCAAGCAGCTGGCCATGGCCTCGGCTGAGCGCGACATCCAAAAGGCCCGCTCCGAGGCGGTGCAGTTCGAAGCCAAGGCCATTCTGGCCAAAGGCCAGGCTGAGGCCGCGGTCCTCAAAGCCAAGTACGACGCGAAGCGGCAGGCCAAGGAAATCTATATGGCCGAGCTGAACCGCGACATGTCTCAGGTGCTCTACTCGAACCTTAAGGACTTCAAAGTTGAAATGCCGCATAACCTGATCCAGGGCAACGGCAGCGGCAAGCTCACGAGCAACCTCGACGTCATCACCGGCACTGCACTGACGGAGCGGTTCCTGCCCTTCCTCCAGTGGCCAGGGGCCCCCGAGTTT
CM180_k119_235880	YP_009621227	Vibrio virus Ceto	Demerecviridae	Duplodnaviria	GCGCAGATCGAGCGCGAGAAGCAGCTCGAGATCGCCCGCGCGAACTTGGAGATCAACCAGGCGAACGCCAAGGCGGCGAAGGCTGAAGCGGAGGCGATCTTGGAGAAGGGCACTGCGGAAGCCACGGTCTTAGAGAAGAAGTACTCCGCCCTGCAGAAGAACAAGGAGATCTACCTCGCCGAGATGCAGCGCGACGTGGCGCAGAACTTGTACACGAACATGAAGAATTTCAAGGTGAGCATGCCCGAGAACTACATCCAGGGCGACGGATCCGGGCGCATGACGAGCAACTTAGACGTGATTACCGGCCTGGC
CM190_k119_77197	QHJ74569	Vibrio phage VH2_2019	Siphoviridae	Duplodnaviria	GTACTTTTTGTGTGGAACAGGGAATAATTCTTCTACCTCGCCTTTTAAGTTCATAAGACATATTGCGCCACTTAACCTTGGATCTTTTGACACCCCTGGGTCTACTGATATAATCTTAGTCGACATTAAAACACCTCGCTACAAAGGGACATTTTTTAGCTGTTGAACAGGTGTAGTCTTTACACATAGTTCTAGGGGGTATAGCCCCGTTTTGTATACTCTCTATAGCTAATTTAGATTCACTTAATAAATTTTTTGTTCTTACACTCTCGTTAGCAAGTGACACTTTAAAAGACCTGTAGTTAGAGTTTTGACGTTTAGTCTTTTCTTCTTGAGTTCTTTGTCTAAAGTCTTTGCAAATATAAAATATTCTTCCGTCTCTATTTACTTCCAATCCTT…
CM187_k119_27001	QHJ74478	Vibrio phage VH1_2019	Myoviridae	Duplodnaviria	TAAATGGGCGACTGCCCGTACTATTACTCTCGGCGGAGTACTAAGCGGTTCTGTCTCAATTGATGGCTCTTCAAACGTTACTCTTACAGCGGCTCATACTAGCGATCCGACTCTTACACTTACAGGAGATGTTACTGGTACCGCTACATTTACAAACCTCGGAAACGCGACCCTTACCGCAACGGTAGCAAACGATAGCCATACTCACGATAATAGATATTATACTGAGAGCGAGTCTGATAGCCTATTCTTAAATGTCGCTGGCGATACTATGACCGGCGATCTTGTGCTTGATGGGGCTGCATTAGACTTCGTAAGCCCGAACGGC
CM185_k119_203037	YP_007676495	Vibrio phage VBP32	Podoviridae	Duplodnaviria	TTTTCTTGAGGAGTTGCCGGTCTTAAGTTGGTGATTCTGTTATCACTTCTGTCGCAATTAATGTGATCCAGCATGGGCGGAATTTCTAACGTGTTATGACCCAATGCGTAAGCAATTCGATGGCCTTGGTAGGTTTTTCCTTTGAATCTTATTTCAATGTATCCCTTGAGGTTTAGATGTCCTACCGTTTTGCCCTTCCAGTTTTTGGGGCCGTTGTCGATTTTCCATCGAATAATTCCAGTATTTGGATCGTACTGAAAATAGTCGAAAATTTCCGCAGGAAGCGGTATGATGTTAGTCATCAGCTCAGTTTGGTGAGTTGGTCGCGTCTCGGGGTGTTAGCGCACCGCCGAGACAACAAATATAACAAGAACTCGCGGGGTAGCA
CM184_k119_78365	QIG62508	Vibrio phage Saratov-12	Podoviridae	Duplodnaviria	ATCAGTAAGAGAGGAGGTAGAGAAGAATCTAAAGCCAATTGATGAATACCACAATGGTGTTCAAGTGGAAGAAGGAACGTATGTTTCAATCACAGGTAGACGATACAAATTTAAACAACAACCCGCTCCAAAATTTCTAAGAGACAAGGGAGTTATGTTGTCGATTAGTCCTACTCAGATTGCTAACTACCCTATGCAGGGATTTGCAACAGGAGATATTGTACCAGAAGTGTTGGGCAGGATTCATAGAGCATTGACAGTAGATGATGATTTGTGGAACTACTGCCTACCAATCAATACGGTACATGACAG
CM186_k119_61589	QIG62487	Vibrio phage Saratov-12	Podoviridae	Duplodnaviria	GTTCATGTGTATTGCTGATGACAACTGTAAGCCAGTGATGGCTGCATGGCGTCGTATGCCTCGTTCTGAAACTGAGCGTAACAAAGACAAGCGTCGTGACGAAACTGTTACTACCGCTCGTTACGGCTTCGGTGTTCAGCGTAAGGATACCTTGGGTGTAATCGTAACTTCTGCTACTCACACCGCTTAATAGGAGGTATTTAAAATGGGTAAAGAGAATACAGCAGGCTTAGGCGTTTATAACGTATATGGCCCTCGTGAAACTGCTGAAGGTCGTTCTGGCAACATCAACACTGCAGGTGTTGTAAAAGAGTTGCAATTGGACTTTCGTGGTGATAACTATAGCCTAGTTTCAGCAACTCTTCCAAAAGGTGCTCAAGTAATTGAGTGTATCGCTGA…
CM188_k119_79837	QIG62486	Vibrio phage Saratov-12	Podoviridae	Duplodnaviria	GCCCAGATCACGAGAGGAGGTAATAGTTACCAGTTTGTTCAGGGTAGCTTCAACTACTGGATCAACGATAGCGATACGGCCACCTTGAGGTACATGAGCTTTATCGAAAGCCAGCTTCATGTCTACAATGTCAGCTTGAGTCAGAGTATCGTTAGAACCAGATGCTACTGCACGGTGAGAGAAACCGTTGATTTGGTTGTTGCTGTCAGCAGTTTGGGCTGCATCCAGAACTTCAAACAGACGAGTCTCGAAGTGCTCTTGGATAGCGCGAGTAGCTTCCATACCACGCATAGCCATCAGTGCTTCGATTTGGCTACCGTCTTGACGCAGGATGTCAGTAACAGACCAAGCATCACCAACATAGTCAGAGATGGTCAGTTGTACGTTACCAGTGTCAAT…
CM190_k119_3174	QIG62482	Vibrio phage Saratov-12	Podoviridae	Duplodnaviria	GTAGTCCAGTGGTATTGGTGGTAAGACCCGCCGTTACTACCGTCATATCCCGTACACCTTCTGCTTTACGCTGTGGGTGATCTACTGCAATCGCAACGGTAGACCACTTTTCGCGCTTCCCTTCATCCTCCTTCACCATGTCAGGCCAATAGAGGCGGTATTGCTGCGATGTTAGGATGTTTTTAATAGCGTATAGCTGTGCTTCAGCTAGTGTACTTGTTGCAGATAAGTATAGGATGGTAGTCTCAGGATGTACTGTAATCCACCAAGCGCACCAAACTGCCACGCAGTGACTCTTCATATGTGCTCGTGGGAGCAACAACAAT
CM108_k119_25955	YP_007676031	Vibrio phage PWH3a-P1	Myoviridae	Duplodnaviria	ACTTATTTGGTCAGTCTTTATTGAAGATATATCTGCTGAATTAGTAGCAACAACAGCTGCATCATCGTATGTTTTCTTTGCGTTGTTAGCGATAATATCACTACTCTGAGATAGCGTTATTGTTACAGGCTTATTAGTTAAGTCGTTATAATCACCACTTGTCGAAACACTAGACAGACCTGTAATTGTAGACACGTCTTGAGTACCCGTATGATAAGACCTATCTCTATCTGTTGGATGAAAGTGCAATGCCGTTCCGTTTCCGCTTGTTAAATCTGTAGCTTGAGAATCGGTAAGGTTATTAACCTCTGCATTGTTCTCAATTCCCGACAATTTACTTTGCTCCAATGCTGTGTAAACCTTATTAGTTGTACCATCTACATGATTATCAGCATTAAA…
CM110_k119_134560	YP_007676031	Vibrio phage PWH3a-P1	Myoviridae	Duplodnaviria	AACAAGACAGTAAATGGTGTGTCTTTAAACTCATCGGGTTCTAGTACTAAATACCTTAACGAGGCGGGTAACTATGTTAGTATCGCAGCGGGTGGAGATATGAACTCATCGGTGTATGACCCGACAGGTGTTGCCGCAGATGTGTTTAATGCTGATAATCATGTAGATGGTACAACTAATAAGGTTTACACAGCATTGGAGCAAAGTAAATTGTCGGGAATTGAGAACAATGCAGAGGTTAATAACCTTACCGATTCTCAAGCTACAGATTTAACAAGCGGAAACGGAACGGCATTGCACTTTCATCCAACAGATAGAGATAGGTCTTATCATAC
CM180_k119_227934	YP_007675984	Vibrio phage PWH3a-P1	Myoviridae	Duplodnaviria	CGCCACTGGGATGTAACTCTACTGCGAATGTCTATTCATGATCTTCGACCATTTATCTTTTGTGCTTATTGTAAGCTTCTCGTTCGAGTTTTTTTAAAGGTCCCATTAATCTTTATTCATGAATGACAATTGCTTTTTGTTTTTATTCATTTTCTAGAATCTGCCTTTCAACTTCTAAGTTCCTGTTATTAGCTGATTCTTCTGTAAATTTTTCAGGATATCGGGCTTTTAACTTATTAATATTTGTTTGCATAACACTTTCAAAATCAGTACCTAAAGCTTCTAATGCTATTGCGCAATACCAGAGCAAATCTCCGACCTCTTCTTTTAGATTTACA
CM191_k119_144982	YP_009198537	Vibrio phage phi 1	Podoviridae	Duplodnaviria	AAGAATTTGACTCAAAGGTTGACTGGGAGTACCTGTTCGAACTTTGGGATAACCAATCAGGTCTTTGTGCGTACAGTGGATTGCCTCTCTCAATAGAGACTAACCATCCACATACAGTATCATTAGACCGGATAGACAGTAACATAGGTTATTTACGTGGGAATCTACAATTAGTTTCTTGGACAGTAAATAAAATGAAGCAAGACTTAAGTGAAGAATTGTTTCTTGACCTGTGTTCTAAAATTACAACAAACAAAACCTAATAGACAACCTGAATCAATAGGCCCTTGATAACTGAGACGGCCATCTTAGTTTGAAAAGCACCCTTGTAGATTTAGCCCTGTTTAGTTTACAGTTGTTGTAGAACTTTTGCCAATAAAGGAGAAATCAAATGGCATT…
CM123_k119_73974	YP_009221570	Verrucomicrobia phage P8625	Siphoviridae	Duplodnaviria	CAGGGCTTGGCCTACCACACTAAGGGGCAAGGCTCACGCTACGTGTCCGCCCCGAAGGAGACCATTGACGGCCTCTGGGCATTGGACGTAACTGGATACGATCTGGACGAGCTTGAAAAGGGAACTATAACTCTTGATGTAATTTTCCCACAACCACCAGAAGACCTAATGTAACATGGAAGAGGTAATCACAAAATCACTCGTAGGCACAGGGGGCTTCTTCGCCACCTTGAGCCTCGCTCCAATCAGTGAGGTTGTTAGCCTCATGGTTGGTGTCGCCACTCTTGTTTACATGGTTGTCTCGATCATCAAGATTACCAAGGGACTTACAAAATAACATTATGAAAGAAATCATCGCATACCTAGTATCCAACGTGGACAGTATTGTAGCTGCCCTTA…
CM161_k119_173681	YP_009221552	Verrucomicrobia phage P8625	Siphoviridae	Duplodnaviria	AAGCGGAGCTTGCAAAAGCGCAAGCCGAATACGCTGAAGGCAAAACGCTTGTCCAGGCGAGCGGAGGCGACGCGTCGGCTTCCAAACAAGTTTCAATGAGCCTAGAAAGGCGGATTCAACAGATTTTAAAGGCTCTTTACTTATTGGATCCTGTCACATACCCGGCGGATGATGTGATTCCTGTCAGAGTCACGCGGGCAAGTTTTTAATATGGCTGGAGCTTACAGAGTTATAGACCGCAGAGGGTCAACAAATCAGCCTGTCAGGGGTTACCTCACTCAGTCAAACAACCTCTACCCGGCTGCGACTCCAAACAGCGACCGTAGGAGCGTTCCTAACCTGGATTATGACGGCTATAATCTCGTAACTCCACAAGGCCGGCGAAACCTGATGACAGCA…
CM164_k119_93302	YP_009221552	Verrucomicrobia phage P8625	Siphoviridae	Duplodnaviria	CTGCGACAAGCTCCGCTATGTCAACTTGGCTTTGATACTTCGCGTCAGCGGTTAGTTTCGCCGGGACCTGATACCGATACTTAGACCACTCCTCATTGTACTCCAAGTCACCACGCGCCATTAAAACATTCAGCCGCCAGTTGTCCAAGTCGCGTCGGCATGGCTCAATTAAAGTCCTCTGAATATGCAGGATGGTTCGATTGATCTTCTCGATCACAACCCGCATCTGTGCGCCGCCCGCTTTTGTTGGATCAATAGCGTAGTCGTAAGACCATCCAATTCCTGCCAATGCGTCACGGGTAATGGTTCGATCAAACTCCATCCCGTTCGTGCTTGGGCGGTCGTCTTTGACTGATTCAAGCCGAACGTTAGAGCTGCTCTTGTAGTACTCAATCGTAC…
CM182_k119_83365	YP_009221552	Verrucomicrobia phage P8625	Siphoviridae	Duplodnaviria	GTCACGCGGGCAAGTTTTTAATATGGCTGGAGCTTACAGAGTTATAGACCGCAGAGGGTCAACAAATCAGCCTGTCAGGGGTTACCTCACTCAGTCAAACAACCTCTACCCGGCTGCGACTCCAAACAGCGACCGTAGGAGCGTTCCTAACCTGGATTATGACGGCTATAATCTCGTAACTCCACAAGGCCGGCGAAACCTGATGACAGCAGGACGTCGGTTGATGGCTTCAAATTCCGTTGTCCGTGGCTCGGTCAATGACATGGTGAGGCTCTCAGCATCTAACTATCAGATGCACTTCCACACAAGTGACAACGAGTGGAACAATAGAGCTGAGAACCTTTTAGGACAGCACGATCTGATTTGTGATAGCCGAGGCCAAGGCTACAACATGCGGAC…
CM188_k119_27476	YP_009221554	Verrucomicrobia phage P8625	Siphoviridae	Duplodnaviria	GGGGGATTAAGCGGTGACGACGCGGTGACCGAAGTCGTTGCCAACAGCCACGCCGTAAAGCAGGCCGACGGAATACTTCAGTTCGCCAGCGTTGGCGTCATACCAGCGGCGGAATTGGATGGGCAGGTTGAGGTCGGGGATGACCACGGTCTCAACTTCCACGCCAACTTCAGCAGCGCCTTCGCTGTCCACTTGACGACCGGCCATGAGCAGGGCGGACTTGTGGAATGCGAATGCGGCGAGGTTTTCGCCGTTGGCGTCGGCTTGGTCGGTCTCGAAGATATCGAAGCCGGAAACGCGAGGAACCATGCCTTCCATCTTCTCGGCAGTCATGCCGGGGATCTCGGCGCTGTTCAAGGTCTTGAGCAGGGCAGCGTAGTGCTGAGGGTCAGCCCAGAT…
CM189_k119_162320	YP_009221554	Verrucomicrobia phage P8625	Siphoviridae	Duplodnaviria	AACACCATCGCGGGCGTTAATCTCGCCCAAATCGCAGAGGAGTCTCTTCCGGCCCTCCAATCCTGCTTTGCTCCGCTGGCAGGCATCATCACCGACTTCAGCGACGACGTTGCTGCTGAAGGCGGTTCCGTCACCACTCGCGTTCCCACCAAGCCTAGCGCCGTGGATCTCGCCAGCGGCTACACCTCGCAGAACACCACGCTGACTGCCAAGACCATCAACCTCGACACCTTCTACGGTTATGTCTGGGGCTTCAAGGATTCTGAGCGCAGCAAGTCCAGCGTCCGTCTGAATGACCTTTTCGTTGAGCCTGCTCTGCAAGCTCTCGGTGACAAGGTTTTCGGCGACCTCTGGAACCTCGTTCTGGCCGCTAACTTCGCC
CM189_k119_18060	YP_009221554	Verrucomicrobia phage P8625	Siphoviridae	Duplodnaviria	CCTCCTCAAGACCCTCAACAGCGCCGAGATCCCCGGCATGACTGCTGAGAAGATGGAAGGCATGGTTCCCCGCGTGTCCGGCTTCGACATCTTCGAGACCGATCTGGCTGACGCCAACGGCGAAAACCTTGCCGCATTCGCATTCCACAAGTCCGCCCTGCTCATGGCCGGTCGTCAAGTGGACAGCGAAGGCGCCGCAGAAGCTGGCGTGGAAGTTGAGACCGTGGTCATTCCCGACCTCAACCTGCCCATCCAATTCCGCCGCTGGTATGACACCAACGCTGGCGAACTGAAGTATTCCGTTGGCCTGCTTTACGGTGTGGCTGTCGGCAACGACTTCGGTCACCGCGTGGTCACCGCTTAATCCCCCC
CM190_k119_195953	YP_009221572	Verrucomicrobia phage P8625	Siphoviridae	Duplodnaviria	ACGATTGTAAGCGCATTCTTTGTCTGTATGATGTCCATGTGCCTTATCACGATGTTCGTGCCTGTAACGCAGCGATTCAATACGGACTAGATAAGAAAGCCGATACGATATTCATAGGAGGCGACTTCATGGATTGCTACGGCCTTAGCAGATACGAGAAAGACCCACGCAAAAGAGGGTTCAAGGAAGAGTTGGACATGACTAGAGACTTCCTAAAAAGACTCAGAGAGCTATTCCCTAAAGCTCGTATTTACTACATGATCGGAAACCACGAGGAAAGATACCAAAAGCTGATGATGGCTAAAGCTCCACAGCTTAT
CM188_k119_134492	YP_009807989	uncultured phage MedDCM-OCT-S08-C41	Autographiviridae	Duplodnaviria	TCAATAAAGTTTTTATGACCTTGCCCCACCAGGACTAATGGGCAAGTAAAATCCGTCCTTCATACCCACACTGGAGGGTGGTGTGGGAATAATTGTAACCGTTCAGTTCCCCCTGAGCACTATTTACCCTTTAACGAAAAAAATGACTGCTACAATTTCTACACCCCAACGTATTAACGTGTGGGAATCCTTTTGTCAGTGGGTTACATCCACTAATAACCGTCTTTATGTCGGATGGTTCGGAACTCTTATGATTCCAACTCTCCTTGCTGCAACTGTTTGCTTCATTGTTGCTTTTATTGCAGCTCCACCTGTCGATATTGACGGTATTAGGGAACCAGTTGCTGGTTCACTTCTTTACGGAAACAACATTATCT
CM162_k119_69231	YP_009807917	uncultured phage MedDCM-OCT-S04-C24	Autographiviridae	Duplodnaviria	TTATCGCCTCGCCGCACCATATCATGACCCATCATTACCTCATTTAAAAGGTAACCACCCTTCGTGTCATTAGTCCAGTCATTAGGTTCGATCAACATCGGCCAAGCTAACGGAGCGAATAACTCCGCATCTTGCATCAGTTTATCCTTTACTTGAATGAACTCAGGTGTAGGTATGACATACTGTACAGTCTTCGTACCCCTGCGTTGGTTATGTTTGGTGAACCAACCACTGACCTCAATGATGCAATCAAGTAACCACCCACCTAACTTAACACGATTGACAACACCCCAACTCTTCCACTCCTTTACCTCACACCTATTCATCATAGTGCGGATAACAGTGAGCTTCTGTTGGGTGCCAATAGACTTATGCCAATAGTTTTTCTTTAGGCAGTTA…
CM164_k119_164929	YP_009807917	uncultured phage MedDCM-OCT-S04-C24	Autographiviridae	Duplodnaviria	CGTATACAGGGGGAGAAACCACTCCAGTTTCTGAACAAGATTCAGAAGGTTCCCTACTGTTTAAACAAGTTTATAGTAGAAGTAGCTGAAAGGTTAGAGGAGTTAGAAAGACCAGTTGGGAAGTTTTTACCAATTGTAAACTATCCTTTACCACCTAAACCTGTAGACATTGCAGAGAATGCAGAGTCTAGAAAGAGTTACAGGAGAGAGGCAGCTGAAGTAAGGAATAAACAAGCTCATGAATTCCGTAAGTCATGCCGTACTAGAATGACTATGGAAGCAGTGAAGAGGTTTAAGAAAAGAGATAAGTTCTTTATTCCGTGGTCTTTTGATTACCGTGGTAGAGCTTATCCAATTCCTGCATTCCTTACACCTCAAGATACAGACTTTGGAAAAAGT…
CM164_k119_228064	YP_009807917	uncultured phage MedDCM-OCT-S04-C24	Autographiviridae	Duplodnaviria	GTGTTATCGCCTCGCCGGACCATATCATGACCCATCATTACCTCATTTAAAAGGTAACCACCCTTCGTGTCATTAGTCCAGTCATTAGGTTCGATCAACATCGGCCAAGCTAACGGAGCGAATAACTCCGCATCTTGCATCAGTTTATCCTTTACTTGAATGAACTCAGGTGTAGGTATGACATACTGTACAGTCTTCGTACCCCTGCGTTGGTTATGTTTGGTGAACCAACCGCTGACCTCAATGATGCAATCAAGTAACCACCCACCTAACTTAACACGATTGACAACACCCCAACTCTTCCACTCCTTTACCTCACACCTATTCATCATAGTGCGGATAACAGTGAGCTTCTGTTGGGTGCCAATAGACTTATGCCAATAGTTTTTCTTTAGGCAG…
CM184_k119_165618	YP_009807917	uncultured phage MedDCM-OCT-S04-C24	Autographiviridae	Duplodnaviria	CTTGAAAGGCTAACCAGTCTTCAGCTTCAGGAGTTACATAAGACCCATCACTAAAGATTAATAAACTTTTTCCAAAGTCTGTATCTTGTGGAGTTAAGAAGGCAGGAATAGGATAAGCTCTACCTCTATAGTCAAAAGACCACGGAATAAAGAACTTAGGTACGTCCTTGAATCTTTTCACTGCCTTCATTGTCATCCGAGTACGACAAGATTTCTTAAACTCTTGTGCATTCAGATTCATAGTCTCCGCTGCTGCTCTTCGATATGCTTTACGAGACTCTTTGTTCTCTGCTATATCTATTGGCTTTGGTGGTAACTCATGATTTACAATAGGGAGGAACTTACCAACAGCTCGTTCCAATCTATCTAGTTCTTCCGCTACCTCCACAATGAATGGAT…
CM187_k119_5182	YP_009807917	uncultured phage MedDCM-OCT-S04-C24	Autographiviridae	Duplodnaviria	GGATAAACCACTGGAGTTCTGAAACAAGATCCAGAAGGTAGCTTACCGACTAAACCCATTCATTGTGGGAGTAGCGGAAGAACTAGATAGATTGGAACGAGCTGTTGGTAAGTTTCTCCCTATTATTCATCATGACTTACCACCTAAACCTGTAGATATAGCTGAGAACAAAGAGTCAAGGTTATCTTACAGAAGAGCATGTGCAGAGGTACATAACTTACAAGCACAAGAGTTTAGGAAGTCATGTAGAACTCGCATGACGATGGAAGCAGTAGCAAGATTTAAGAATAGAGATAAGTTTTATATTCCGTGGTCGTTTGATTATCGGGGTAGAGCTTATCCAATTCCTGCCTTTCTTACTCCACAAGATACAGACTTTGGAAAAAGTTTGTTGAAGTT…
CM187_k119_58125	YP_009807918	uncultured phage MedDCM-OCT-S04-C24	Autographiviridae	Duplodnaviria	CAAAAACTCATGAAGAAAGAGGTTGTAACAGTTAAGTTGCAACTCCTTGGTCGTTGTGAACTGGAAGTGGCAACTGATGACTCTGATAAAGTAGACAAACAGCACCACAAGAACGCAACAGCGCCCAACCTAATCCACTCTCTTGACGCTAGCTTGCTTCACCTGTCTGCCCTTCGCTTCAGCGCACCGATTGCTCTCATCCACGACTCTGTATTGTGTCGTGCTACAGACATGTCTATGCTCAGCTCCATCGTGAGAGAGACGTACATGCACCTGTTTGCAGAGCATGATTACCTTCGAGACTT
CM189_k119_41788	YP_009807918	uncultured phage MedDCM-OCT-S04-C24	Autographiviridae	Duplodnaviria	GATAGTACGAGGCATTAACAGAAAAAATAAGTGGATTCAATCACGGATTCTGGCATCAGATCTCCGATGATCGGTGGGTCAGTCTCCGCTCCTATTTGGTGAGCGAAGTCTCGCAAGTAATCATGCTCTGCGAAGAGGTGCATATATGTCTCTCGTACGATTGTACTGAGTGAAGACATGTCAGTAGCACGACACAATACAGAGTCATGAATGAGAGCGATCGGTGCGTCAAAAGCCAACGCACTGAAGTGTAGCAAAGATGCATCAAGGGAATGGATTAGGTTCGGTGCTGTTGCGTTCTT
CM190_k119_127007	YP_009807928	uncultured phage MedDCM-OCT-S04-C24	Autographiviridae	Duplodnaviria	CCTCATACATCAGTCGATCGCTGGAATCAAGCCAGAATTTTTTATCCAAATATCTATCGTAGGTATTACTACCTAGTGGTTGAAGGATCCAGTTGATTGTGGCTTTCCTCAACTTATCCAAGGAAGGTGACCAGCTGAGTCCCAACTCCTCACACACGATACTGTTACAGGCAACGTGAATCTGTTCATCTCGGCTGATGTCGGCAGACACTGTTCGCATTCCAGCGTCGCCGTTAAACCGAAAGAAGGGGAGTAGTACGAAGAACAATGCACGCTCGGCCACCATCGCTTTGACGATAGTGTGATCAGGATGCGACATCCACGCTTCGCGGAGTTTGAGAGCTTCGGCTTCAGCTTTAGGATCAACTCCGTAAGCCTCTGCGATGTAACCGAGAGCCA…
CM191_k119_123394	YP_009807917	uncultured phage MedDCM-OCT-S04-C24	Autographiviridae	Duplodnaviria	TGTTTAAACCCGTTTATTGTCGGGGTAGCTGAGAAGTTAGATGAGTTGGAAAGACCAGTAGGTAAGTTCCTCCCCATCGTTCACTACCCTCTTCCTCCTAAACCAGTAGACATTGCGGAGAACGCAGAAGCTAGAAAGTCGTATAGACGAGAAGCTGCTGAAGTTCGTAATAGGCAAGCTAATGAGTTTAGGAAGTCATGTCGTACTCGCATGACAATGGAGGCAGTGCAAAGGTTTAAAGATAGAGATAAGTTCTACATTCCGTGGTCGTTTGACTACAGAGGTAGAGCCTACCCTATCCCTGCGTTTCTTACTCCACAAGATACAGACTTTGGAAAAAGTTTGTTGAGGAGTTACGAACAATCTTACATGACTCCTGAAGCTGAAGACTGGTTAGCC…
CM188_k119_55238	YP_006546303	Thermoanaerobacterium phage THSA-485A	Siphoviridae	Duplodnaviria	CATAATTTGTTACTTCTAGCGAAAATTCGCTAACTTAGCGCCACATATTGCTAACAACCATATTGCAATGCCGTTCAAGAAAGGACAAAGCGGGAACCCTAAGGGGCGCAAGCGCAAGGCCGAGGAACTAAAGCTGGTCGAAACCATCATCAGGTCCGGCCAAGAGGCGCTAGGGACCAACACCCCACTAGAGGACTTGTGGCAAACGATTTGGCGGGAAGCCAGTCAAGGCTCCAAAGAACACGTCAAGTTCGTCTTAGAGTACGCCTACGGCAAGCCTAAGCAGCGTGTGGAGGCCGAAGTAACGGGCAGCATTGCGCCCAAGCTGATTTTTGAAAAAGCCGAGTGATTGAACAGCCCGAAGTACGGCTAAAGGTAAACCCGGTCTACTTTGACCTT…
CM108_k119_66581	BBI90701	Tenacibaculum phage PTm5	Myoviridae	Duplodnaviria	GATAGAAAGGATTGTTTAGCTTTCGCTCAAATGGATTTATTTAAATATTGGGATCGATTTAATCCAGAAAAATCAACAAATGCTTTTGCATATTACACACAAATATGTAAAAAAGGTTACGCAAAAGGTTGGAATAAACTACACCCTAAAAAATATTCAGGTACTATTAGAATGTATGGTGATGATGAAAAAGGTACCGGTATATACTCTCTATGATAAAAAATTTAAAACCTAGATCCAAACTCTTTAAACAAGGATATTATCCTATTAATGAATGTAAAAAATATATAGGTAAAGGTCCTATAATATATAGATCTAGTTGGGAATTCAAATTTTGCAAATATTGTGAAAGAACTCCAGAAATAACCCATTGGATGTCGGAACCTTTAGAGGTTAAAT…
CM110_k119_72795	BBI90887	Tenacibaculum phage PTm5	Myoviridae	Duplodnaviria	CGAAGGTAAAGTGTTTGACGTTGATGAACTGAAAACTCTTGCAGCTAAGACACCTGCGATTCGTAAAAAGGTCCAAGCTGAGTTCGGTGTTGATCTAGCTAATCTAGCATCAAATCTCAAGAATCCAGAGAACGTTGCACGTCTACACGAAATCATCGGTGACGCTATGAACCTACCTGACAAGCGTATGCAGGCGTTCTATACCTCTGTTCTTACCGCTCCAGATGACCGTAAGCCAAATGTCATCTTTGATGTTACGCTAAAAGACCTACGTAAGCTGGAGAAGCTAACACGTCAGGTAGCAGCGATTGGTTACGATAAGAAGAATATTCACATTGTTTGGGTTGTTAACGATATTGAAGTTGCGATTGATCAGAACGCTAAGCGTGACCGC
CM123_k119_42781	BBI90830	Tenacibaculum phage PTm5	Myoviridae	Duplodnaviria	CACCAGCAGCTTCTCGTCCGCTGCATGCAGGCCCAATTCCAGCAAGCTGATCGGGCTCTTGGTGCCAGGTGCCAAGTACATTAATATGTGGTCCGCCTCCTGCAGCCTGTCCATCTCCCAGTTGACCTGCTGGCTGAACTGTGGATTGTGGGCCCGCTGCTCCCAACTCGAGTCCCAATAGTCCCTTCGTGGGTTGAATATGGTCACTGCAGAGTCTTGCAGGGCCTCTTCGGCCAGCTTCTGCCAATCCTCGGCCAGCCCCATCTCTATGGAGCCGGCCAGGAAGACAGTGTTCTCGTGTTCTACGGACTGCTGTGGACTGTCCGGTTTGATGATCTGTGCTCTCATGCCTCTGTCTCTGTTTTTAGTTCAGAAAGGGCCACAATTCGCTCCCGCACT…
CM124_k119_104652	BBI90830	Tenacibaculum phage PTm5	Myoviridae	Duplodnaviria	ACCTTTGTTACTATTAATATGAACTAAAACACATAAGAGATGTTTCGACCGAATGCACTTTACTACACTGATGGCTATAAGATCGGCCACAAGGCCATGTTGGCCCCAAAGACTGACCACTTATACGGGACCTGGATTCCGAGGAGTACCAAATATGCTCCAAAGGGAGTGACCAAGATCGTCTCATTTGGCCAGCAATTGACCATGAGATGGCTGCACGATGAGTTCCAAGAGAACTTCTTTGCCCTCACCAGAGAAGAGGCCATGAAGTTCGGCACTGACATGACCCAATATCTGGGGCTGGACTTTGATGCCGAGCACTTTGGCCAGCTGCATGATCTAGGCTATCTGCCGATCAAGGTGAAGGCCCTTCCTGAAGGGGTAGAAACCGCACCTAAC…
CM124_k119_115934	BBI90711	Tenacibaculum phage PTm5	Myoviridae	Duplodnaviria	ACTAATTCTAGTGGTGGAAAAGGATATACATACAATTATGCAGATTTTGCATTAGCCACATATTTTGGTAGAATTCCAAATAATATGATGATTACGCTAAGAAGATTTGCATATCCTGCACCAGACGATATTATTAGTCCTAAAGCTACCGGTAAAGATGGCAAAACTAATTTAGACGTATCTCAGCCGGATATTGCGAGAGCAATTACTTTTTTAGGTGAACAACCTGGAAATAATTTAGCTGACATTCTTAAATTTTCACATGGATTTAATTGGAAAGAAGCAGAAGCTCAAGTACAAACTTTACAATCGCAAAGGGCTGGTCGTAGCGGTATAGCAGGAA
CM125_k119_171226	BBI90830	Tenacibaculum phage PTm5	Myoviridae	Duplodnaviria	CTGCTGTTGATAGGCGGACTCTTGTTGGGCATTGGATTGATCGCCCTGTTCTCGGCTGGAATGCAGGGGATCCAGGACTCGGATGCATTGCAGATGGTCAAAGGCATGTGGAGGTCCTTCATGGACAAAGCCTGTCCTGCAATAAATTGGGATTAGGTTTCAGGTTGTCACACCTTTGTTACTATTAATATGAACTAAAACACATAAGAGATGTTTCGACCGAATGCACTTTACTACACTGATGGCTATAAGATCGGCCACAAGGCCATGTTGGCCCCAAAGACTGACCACTTATACGGGACCTGGATTCCGAGGAGTACCAAATATGCTCCAAAGGGAGTGACCAAGATCGTCTCATTTGGCCAGCAATTGACCATGAGATGGCTGCACGATGAGTTC…
CM187_k119_159263	BBI90756	Tenacibaculum phage PTm5	Myoviridae	Duplodnaviria	ACTCTCGTTGAAAATTATAAAGGTCGAGTATACTGTGTTAGCGTTCCATCTGGAATGTTCTTAGCCAGAAGGAATGGTAATATTTTTGTTACTGGTAATTGTCATCTAGGTTTTACACAAAATGTTTTAAATTATCTTCGAAAATATCCAGAAGAAGGATTTCAAGATGTTGTTAAGGCGTGTGAACCGATTGTTGAAAAAATGTTTTTGGACGCTGCTAACGAAGAAATCGAATGGGCTAAGTATCTGTTTGAAAACGGAACACTCATTGGATTCAACGATGAAATTCTAATTCAATATATGAAACACTTAACAAATCGCAGAACAACTGCAATTGGTGTTAAGAATGTCTTCGAGGATACTAAAAATCCTATTAATTGGATTAAGAATTGGACTGAA…
CM187_k119_60748	BBI90756	Tenacibaculum phage PTm5	Myoviridae	Duplodnaviria	AACGTCTTTTCAGCGCACTGATTACTTACTGGTGCAGCTTTAATAATCTGTTTTATGTAATTACAATTAAAGTCTTTAGCAGTTTGTTCTTTTATTTCACCAGTTGAAGAATGTCTATAGATAACTCTGTGATCTGGAGTAATCATTTGGTCAACGTTACCATGTATGTTTTTAATATGATACATATCACCATCATACTCTTTATTGATAATTTTTGATGGTCTCACAAAACTAACTGAATGGTCTTCATTATATTGTGCCACATCTTGTGTAGACTCCAAATTATCAAACCTGACCCAACCATTTGGTGTTAAAACTTCTGTATCTGGTGTGACACAGTTTTCCTCACGGTTTATGAGGCTAATAATTTTTGCATTACCCTCCATTGTTTTATTTTGT…
CM191_k119_127698	BBI90756	Tenacibaculum phage PTm5	Myoviridae	Duplodnaviria	TCGTAAAAAAAAAAAAAAAATGCATTCTGGGCAGCTTCGATTTCTTTAATCTCTTTTTTACATTGTTCTGCGACTTCGTAATCATACTTAACTTTTAAATAATCATACATTCCAGAATATGTTGTTATGTTGTTGTCAACCCAAATATCCACAAGTCCTTTGAACCCTCGTCCCAAGTCCGACTTGATGTAATGCAATTTCATATACCACGCAGACTTAACTTTATGAATTGTTTGGTCGTTCTCCGAGTAAATACAAACACCTTCAAGACCTTCCCAGGTTTTTACTTCTGTTAATAAATTACCCATATCAGAGAATCCGAAATAAAATTGTGGGCGTTTACAACCCAACTCCTCTGCAACATCAGAAACTTCAGATTGAGACATCATTGAGTAATCC…
CM191_k119_164458	BBI90788	Tenacibaculum phage PTm5	Myoviridae	Duplodnaviria	TGATTTTGTTTGTAGAAGCAAAATATGGCGTGTAAAAAAATTTGAAAAACCACTTGACATTGGTTGCGGAATTCACTATATTGCTTTTGTAGTGAGAGAGACAACTTACTATTCCACCCTTAAACCCTTAAAAAAGGAGAAATGTTATGGCTTATTTCAAAACAAAAGATGCAGAACCCACTTACGTTGGACAAGTAGTTGGTCAAGAAACCAAATCCACTTACCACGATGATTACTACTATATGATTGTGTGGGATGTTGATGATGAGAAAGGAGAATTGGTATTCGATACAGTAATGTACGCTACCACCGCCGCCTACACCGATGGGTGGATGGAAGTAGATGCTCCCAAAGAGATTATCGAATACTACAAAGAAATGCAGATGTTGGAAGCAAGAC…
CM124_k119_157326	QIG62334	Tenacibaculum phage JQ	Siphoviridae	Duplodnaviria	TATGAACGATTTAATTACTTACCTTAATTTACAGATTAAGGCATTACAGAAAGAAAACTCAAGGTTACAAGAACGTGAACTTGAATTGACAACCTACATCTTTGAACTATTAGATAAGGATTGTCCAGAAGACTACAAGAGAGTAGTAAAAAGCGAAGTGTTTAACAATTAATTTTTATTTTATGAAAACAGAGCGATTGAAAGAGTTGTATCAGAAGTACAATTTAACCAAAGACGATGTCTTTAAACATCAACACTACATTATCATCACCAGAAGTGGGGTTGATAAGATTCAAGCCACAGAGCAAATGAATGTTCATTATGATGTGGTTAAGTGCGAACCTAACTTTGCAGTGGTTAAGGCTATGGCAAGTAAAGGTGATGCATCTATTGAAACCT…
CM124_k119_33316	QIG62325	Tenacibaculum phage JQ	Siphoviridae	Duplodnaviria	ATAATTTAAACTAAACAAATGAGTAAACTATTAACTGGGTCTATTGACCTTTCAAAAATTGACAAGACAAAAATCGTAAGCACAGACAAAAATGGCAATCCGTTTGAGAATGGCGCAAAGTATTTGAACGTAGTCGTATGGATAAACGATGAAGCCGATAAGTATGGCAATAACGCATCAATCCAAATAAGCCAATCTAAAGAAGAAAGGGAGTCTGGTGTTAAAGCAATATACATAGGCAATTTAAAAGAGCCACAGAGCCGAAATAACGACCCAACAAGCACAAGAACTGCTCAAGTTGAGGATACGCTGCCATTTTAAAAAATAAAAACAAAAACAATGAGAAAGATAACAACAAGCCACGACTGCCCACCTATTCCATCAAGGGAATATGACTGG…
CM124_k119_53404	QIG62334	Tenacibaculum phage JQ	Siphoviridae	Duplodnaviria	AATCGCTTCAAAAGAAGATGCTAAAATTGAGACTTTTGGAAGTGCTAAGTACGGTGGTAAAATTCAGAACGATCAAGGCAAGTGGGTAGAAATAGGAAACACAACCACATGGTATGTAATGGAGATGGCAGAAAAAAGAGCTATGTCTAGGGCTGTATTAAAGCTAACAGGCTTCTATGAACTAGGAGTATTTGGGGAGGATGAATCAGAAGATTTTAAAAAAGGAAACTAAAAACTAAATTAAAATGAGTGAATTTAAAACAACAGGAAGAATTACAGAAGTATTAACCAAGATCACAGGCCAAAAGAAAGATGGATCTGGTGAATGGGTTAAACAAGAGTTTATACTAGATAGTGGTGAAAATTATAATAATATATTTTGCTTTGAGTTATTTGGGG…
CM124_k119_90477	QIG62325	Tenacibaculum phage JQ	Siphoviridae	Duplodnaviria	GGAATATTGCATATTTAGATAAAGATTTTGTATCTTTAATATACTAAAACAATTAAATAATTTAAACTAAACAAATGAGTAAACTATTAACTGGAAGTATCGATTTAAACAAAATTGACAAGACAAAAATCGTAAGCACCGACAAGAACGGCAATCCATTTGAGAATAACGCAAAGTATTTGAACGTGGTAGTATGGATAAACGATGAAGCGGATAAGTATGGCAATAACGCATCCATCCAAATTAGCCAATCTAAAGAAGAAAGAGAGTCTGGTGCAAAGGCAACATACATAGGCAACTTAAAAGAGCCACAGAGCCGAAATAATGAGC
CM125_k119_5626	QIG62334	Tenacibaculum phage JQ	Siphoviridae	Duplodnaviria	TAACAATTAATTTTTATTTTATGAAAACAGAGCGATTGAAAGAGTTGTATCAGAAGTACAATTTAACGAAAGACGATGTCTTTAAACATCAACACTACATTATCATCACCAGAAGTGGGGTTGATAAGATTCAAGCCACAGAACAAATGAATGTTCATTATGATGTGGTTAAGTGCGAACCTAACTTTGCAGTGGTCAAGGCTATGGCAAGTAAAGGTGAGGCAAGTATTGAAACCTTTGGGTCAGCACTAAAAGGTGAGGGCTATAAGGATGGGAACACTAACTCTTGGTATGTTATGGAAATGGCAGAGAAGAGAGCAATGAGTAGAGCAGTACTTAAACTGACTGGTTTCTATGAATTAGGGGTGTTCAGTGAAGATGAGAGTGAAGACTTTAAAC…
CM125_k119_65583	QIG62325	Tenacibaculum phage JQ	Siphoviridae	Duplodnaviria	ATAAACAAATGAGTAAACTACTAACTGGGTCTATTGACCTTAACAAAATTGACAAGACAAAAATCGTAAGCACAGACAAAAATGGCAATCCGTTTGAGAATGGCGCAAATTATTTGAACGTAGTCGTATGGATAAACGATGAAGCCGATAAGTATGGCAATAACGCATCAATCCAAATAAGCCAATCTAAAGAAGAGCGAGAGTCTGGAGTTAAATCTATTTACATCGGAAATCTAAAAGAGCCACAGAGCCGAAGTAATGAGCCAACAAGCACAAGAAGCGCACAAGTTGCTGATGACTTGCCATTTTAAAAAATAAAAACAAAAACAATGAGAAAAATAACAACAAGC
CM189_k119_122200	YP_001285454	Synechococcus virus Syn5	Autographiviridae	Duplodnaviria	CGTACCTCTGAGACTGCTGAAAAGCTCAAGCTATTGAGGAAGGCTGCCGATAACTCAACGGATCAAGCCTTTAAGGATGGCGTTGGCTTTGTGGAGATGTTCCACGCCTTCGCAAACAACCCATTCCTCGATTGGCCTGCTCGCCTCCTGACCACCTCTGACGAGTTCTTCAAGACGATGGTTGGCCGGATGGAGTGGAGGTCCCGTACCTTCATGGAAGCCGCCACCAAGGCTGAAGGCAGTATGGATGAGATGGGTGTGTTCTACAAGGAGCTACTCAAGAAGAACCATGAGCGTTGGTTTGAGACCAGCGGTCAGTTCAAAGGAGCAATCAAGGACTCCAAGATCCTCCAGGCTGCTACGGATGTAACCTTCCAGACTGAGCTTGAGGGTGTGGCA…
CM190_k119_170174	YP_001285454	Synechococcus virus Syn5	Autographiviridae	Duplodnaviria	ACCATGATGTTGTGGCCAGTCTTCACGAAGGGGAAGAACACACGGAGGACAGGAGCAGCATTCACCAAGGTGGCGAAGTTCCGTGCCACACCCTCAAGCTCAGTCTGGAAGGTTACATCCGTAGCAGCCTGGAGGATCTTGGAGTCCTTGATTGCTCCTTTGAACTGACCGCTGGTCTCAAACCAACGCTCATGGTTCTTCTTGAGTAGCTCCTTGTAGAACACACCCATCTCATCCATACTGCCTTCAGCCTTGGTGGCGGCTTCCATGAAGGTACGGGACCTCCACTCCATCCGGCCAACCATCGTCTTGAAGAACTCGTCAGAGGTGGTCAGGAGGCGAGCAGGCCAATCG
CM162_k119_28156	YP_009324190	Synechococcus virus SWAM2	Myoviridae	Duplodnaviria	CCTGGTGGATTTAAGTGTGCTAGAGACCTTGGATTCCTTGTTGATGCTGTTTCCACAGACGTATTCACTGGTGGTAATATTTACTCAAGAGGATTTACTGAGCAGTATTACAACCCTGATGGAACTGTAATTAGAGGTGGTCTATCTGGTGAAGAAGCACCATCACTCACTGCATTTGAAACTTCTATGGGTCTTATGCAGAAGGCAGTCACAAATCAACTTTATGTTAAGGACTTGACCCTAACTGAAGGTCCTGCAACTTATGGTGGAGTTGGAGTTGTAACTTATACTGCTTCAGGTAATGCAGAAACTTGTACCGATGTTCAATCAAACATTGA
CM185_k119_200546	YP_009324359	Synechococcus virus SWAM2	Myoviridae	Duplodnaviria	CTCCAGTAAATACTCTTGAACTGCTTTGCTTTGCTGGAATCGGCAAACCTGCAACCCAAGTACCCTCACTCTGGTTATACCAGCTAGAGAAGTTAGTCCCCGTCATACTTGCCACATCAGCTGATCGTGTGACGGTTGAACCTGAGGTGGGGATGTAACTGGTGGAGAAGCTGCCTACCTCCATTTGCATCCCATAAACATCCATGTATTGGCCAGCCGCTGTCGCGACAAACTGAGCAGTAAGTCGCATTCCAGTAGTGTTATTCAGAACGTCTGAGTATGTAACCCAAACTCTGTACCATCCATTACCTACTTCGTAGCTGCCAGCGTCAGTAGCATTGCCTGTTAAAACTACAGTGCCGTTGATGTAGTCAACAGAAACATTGCCCTGACCTGCTC…
CM185_k119_31363	YP_009324248	Synechococcus virus SWAM2	Myoviridae	Duplodnaviria	GGCTCTAGTAATGATCTTTCTATTCTCTATGTATATTAGTTCGCCAGAGTTATTTTCAATTTCTGGAATAGCTAGACCGTCAGTAAATGCGGATCCCAAAATTACTGTTCCATTTACTAGAGCTGTGTCAACTGTACCTGTAGCATTTGAAAACTCGCCAGTAATAGTAGCAGCAGCATCTGATTCAAAAGCTCTCACAACTCCTTTATCTGTATGGTATTGTGGCTTTTGAATATATTTTAATACACCCGATGTTGTACTATCTGCATCTAATGTCCAAGATACTACAGTACCATACGCAACACCATCTGTTACTTGCTGAGAAATTACCTCATCTGGTTGAAAATCTGCTGTAACATTCTCAAGTTTTAATGCATATAGACCAGTGAGTGTATTTGC…
CM186_k119_13622	YP_009324286	Synechococcus virus SWAM2	Myoviridae	Duplodnaviria	GGCCATTTCGTCAACAACATTGGTCTTATCCTCGGGAATGGAAATCCAATGTTCTTTACAAAGATTCATGAAACCAGCAATAAAATCTTCAGTGATTTCATTGCGGATGCCACGATCAATAGCGACTTGATTTTCTTCAATCCATTGACCGATTCCATACTTGACAGTTCCAAGAACTTCTTCAGAAAGCTCAGCCTTAATGGCTTCTACTTGCTCGACAAGTTTAGCGTCGAACTGCTCTTCAAGCTTGGCATACTCTTTTTGAAGCTTAGCCTTAACAGCAGCTTCAAAAATTGTTTTTGCTTTTGTTTTATAATCTTCTGATAGCTCTTCACCTTCGGTTAAAGCAGCAACATCAGAAGAAAGATCAAGCTCTTCAAATGAAGGCTTGATTGGATA…
CM187_k119_170371	YP_009324249	Synechococcus virus SWAM2	Myoviridae	Duplodnaviria	CGATGTTTCAGCAGATACTCTTTATGTCGAATATTTAAATAGTGGAAATTCTGGAGAAGAATCTACTTTTAGGCAAGGAGAAACACTAGAAGTTATTGATGGAGTTAATACCCCATTACTTGTTGTTGGAACAGATAAAAGTGTTCTTCCAACATCTATTGAAATTTTAGATCCAGATACTGGTGATTTATCATTTTTAGAAAGCCCAGCAATGGGTTTTGCTTCTGGCGTAAAAGTACAAGAAGGTATTTACTTCGTGAATGGCTTCTTTGTGAAAAATGACGAGCAACTCATTATTGTTGATAAGTATTATGACAAACCATCAACAAAAGTTGGTTTTGAAATTGTAGAGGAAATTGTAACTCCAGAGCAAGATGGTAGCTTATATGATAACTCTAG
CM188_k119_14710	YP_009324190	Synechococcus virus SWAM2	Myoviridae	Duplodnaviria	CAGAATACTGGTATTTTTTATAGATCAAGTGGAATTGGAACTACTGAAAATCCTGGTGGATACAAGTGTGCTCGCGATCTTGGATTCTTAGTTGATGCAGTTTCAACTGATGTATTTACAGGAGGTAATAAGTATTCTATTGGATTCTCTGAGCAATATTACAATGCAGATGGAACTAAGATCAGAGGTGGTTTAGATGGTGAAGAAGCTCCATCTCTCACGGCTTTCGCAGAGTCTTCTGATTTAATGAAGAAGGCGATTACTAATCAACTTTACATGAAGGACTTAACTCTTACTGAAGGTCCTGCTACATACGGTGGAGTTGGAATCGTAACATATTCTGCATCCGGTAATGCCGAAACATGTACCGAT
CM190_k119_182193	YP_009324390	Synechococcus virus SWAM2	Myoviridae	Duplodnaviria	CTCATACTAGCATCAATTTGGCACGACTTGTTTTTTTCATAAAGTTGAGTTGCTGTGCCTCGTGACGAAGTTTTTCCTTCAGAGGTTTACTAATCAACTTATTTACTGTATCTATTTCAATTTCATTCAATTCACAATAGTGGATTACCGAATCAATATAATTCATATCTGGATTGTGTAATGCAATCTTTTCCACTTCCTGCGAGAATTTCGCAGCTGTCATAAACTTATCCTCTAATAATTGTTTTTTCTCCATATCGTTCCTGGTATTCGTCGATGTAACTCATTAGTTTTACAAAGAATTCTTTTTTAGGTGGAAGCACCTTGACTTGAGTTTCTCCGTTCTCACAGGCAACAATTGTAACAAGTTGTTTTACTGACAACTCATACAGTTCTTGA…
CM190_k119_7049	YP_009324303	Synechococcus virus SWAM2	Myoviridae	Duplodnaviria	GGGTCATTACAAAGATATTAAATCGGTTATTAAATCTAAGATTTTCTATCCAACATTTATTACTGGTCTATCTGGTAATGGTAAAACATTAAACGTTCTTCAGGCATGTTCTGAACTTAAAAGAGAATGTATTCGTGTCAACGTGACTATCGAAACAGACGAAGACGATTTACTTGGTGGTTTCAGATTAGTCAACGGTGAAACTGCATGGCATGATGGTCCTGTTGTTGATGCAATGAAAAGAGGTGCAATACTTCTTTTAGATGAGATCGACCTTGCATCAAATAAGATTATGTGTTTACAACCTATCTTAGAAGGTAAGGGTGTGTTCTTAAAAAAGATCAACGAATTTATCAAACCCGCCAAAGGTTTCAATGTGATTGCCACTGCGAACACTAA…
CM107_k119_164490	YP_007006106	Synechococcus virus STIM5	Myoviridae	Duplodnaviria	CTCGCTTATTTTTTATACCAGTCCCGTCGCTATTAAAAATCTCACCCTTGGGTTGTAGACCAAATATTACTGAACCTAGGGGACCTCTTAGAGATTGATCATCTATGTCTATATTACCATCACTGTTTAAGTCAGTTAGTTGTGCACTACCTGCAATTCTTTCTTCGGACTGGTAACTGTACACAGTGCCTGCATTATCGTCTCCACCGTCGATATAACAACTTGCACCGTATTTGTATAAGAACTGAGGTGCTCTAAGACTTCCTGTATCATCCAATTTTAAAATATATTTAAACTTAAAATAAGGATCATTCAAACACGGCTGCCCCATTCCGTTTTCAATCACCAATGTGTGCAATACCACCCAACGACATTCACC
CM108_k119_126125	YP_007006106	Synechococcus virus STIM5	Myoviridae	Duplodnaviria	CTCGTAACGGCAAGCCTATTAAATTTCCAGAAGGTTTTGATGCTACAAATACTAGACCAGGAGACAGTAGTGGTGCTAGATATTTTGGTTTGTTGCAAAGTAAAAAAGCATATCGTTATCAGCCAGGACGTATTTCAGGATTTACATATGGATTTCGTTGTTCGAGAGACGAAGCATCACTTGATAATGTTATTGAATGGGGAATAGGAAATCCTACCGATCAATATGTATTCCAGATTAGAGGACCACAATTTAATATTGTAAGACGTAGCACAGTAAGATTGCCAGAAGCACTTTTAAATAATATGGGATTTCAAGCAACGG
CM108_k119_137012	YP_007006096	Synechococcus virus STIM5	Myoviridae	Duplodnaviria	TGTAACTGTTAAGTTTTCTGCTATATTTACATCACCAACGGCATCTATTGCTATTCTATCTGCAAGTGTTCCGTCTACACGGGTTCTTAATCCAAATGTAGTATCACCATCAATACCATCTGCTTGGAATCCAAAGAATCCCGATTGGAGATAACTGCTACCATTATAAGCAAAAGCATTTACTGCTCCAATATAATCACCATTAGCAATCGCGGTTGGAGATGCTGCCGTACCATGTGATTTGAAGAATCTTATGTCAGGGCCATCGGAAGTATTATCGTGTTGAGCTACTCTAACTTGTGCTTCTCCACTTGATTCACCAACTATGTCTAATTTTACTTCAGGATTTGATGTTCCGATACCTAATCTTTGATTAGCAGTATCAATGG
CM108_k119_160380	YP_007006106	Synechococcus virus STIM5	Myoviridae	Duplodnaviria	GGCACAATGTAAATGACTTTAGCAAAGAACGACTAAGTTCAGTATTTGTAAGCAATGTTGTGCAGTCTCCTATTCCCGGAACAGGCACTGGAGTAGCAACCTACTATGTAAATGCAGGATCACAGGATTATGATCTATCAGCATACTTTGACTACAACAAAGAATATATTAGTTTTCCGCTAACTGATAATATTGAAACACTATATCTAAGTGTTGAAAGCCAAGCAGCACATTCTGGGTCGCCGTTGCTAAACGTTTCTGCAAGTGTTACTTGGGAGGAGCAATAATAGATGCCACAAATTAAACTAGGGTTTGACCGAGTACCGGTTCCTACAACCACAAGATTAGAAGAGTTGAAAAACTTTCCGACTGGTGAAACTCTACGTGATAGAACAGGCA…
CM109_k119_39974	YP_007006106	Synechococcus virus STIM5	Myoviridae	Duplodnaviria	ATTGTACGTAGAAGTACAGTTAGATTGCCCAATGAAGTATTGCAACGTATGGGCTTCAATAACACATCACAAGAAACTGTAACAAGTAGAGAACCATTTAACGAAGACGAGTTTTATGAGCTTGTAATTACCAGAGACTTTTTTAACGGAGATCCATTAGACGGTAATGGTAGGTCAGGATACTTATTAGATCCTACTAAAGTTACTATGTATAAAATTGAATTTGGTTGGTACGGTGCTATTGGTGCTAAGTTTTATGCTTACATACCAACAGACACAGGTGATGCACGTTGGGTATTAATGCACACACTAACTATTGAAAACCAATTAGGTGAACCTTGTTTACAAGATCCATATTTTAAATTTAGATACCTACAAGATATTAGAAACACAAGTAAT…
CM109_k119_43731	YP_007006106	Synechococcus virus STIM5	Myoviridae	Duplodnaviria	AATTTTATAAGATTAGGAAATTTGTTTTATGATAAATTTGTTGAAGAAGGATATCAAGAATTTGCAGATGATAACTTTATTCCTTCATCATTGATAAATGCCCCGACTGATGATATAAAAGTTAATTATAATGAAGAAGTATCGTTTGAAGATATTTTTAATCAAGTGGGAAAATGGACATATGCATGGATGGATCTAAGAGACAATCGATTGCAGGATCCGAGATTTGTTAATACTGAACTTGAATTTTTACCAGGGTATTCAGCTGACAATACTGTGCCTGGACAAAGTAGTCGAAATAATACCGAAGCAGTTCTTCAAACACGCAAGGCTTATAGATATCAACCTGGTCGTATTAGTGGATTTACTTTCGGCTTTAAATGTAGCTTTGACCCAACT…
CM109_k119_85890	YP_007006106	Synechococcus virus STIM5	Myoviridae	Duplodnaviria	CCGCATAGTAGCAGAATCGGTACACCATACCAACCAAATTCGATTTTATACATTGTCACTTTAGTAATGTCAATGTTATATCCAGATGGACCAGTACCGTCTAGTTTATCGTCTGTAAACTTGTCTCTAGGTATGATAGTTTCATATAAAGGCTTATCGTTACCAGTAGTAAAGCCTGGTCTTGCTTGAGGCCCTGTTTGATCCCTAGGTAGAAGACCCATGCGTTCTAGTAGCTCTGGCGGTAACGGAATCGTGCTTCGTCTAACAATGTTTAGATTAGCACCCTTCAACTGGAACATATATTCGTCTGTTGTGTTTGAGCAACCCCATTCAATGAAGTTGTTTTCAATTGCAGGATTGGTGACACCACGTAGACCATATGTAAAGCCAGAGATACGT…
CM110_k119_73380	YP_007006106	Synechococcus virus STIM5	Myoviridae	Duplodnaviria	CGGTAACGGCCCGAGCGGATATAATATTGATGTTACCAAAGTTACAATGTATAAAGTTGAATTTGGATGGTATGGTGCTATTGGTGCTAGATTTTATGCCTACGTTCCTGTTGGAAACGGTGAATGTCGTTGGGTGGTATTGCACACATTGGTGATTGAAAACGGAATGGGGCAGCCGTGTTTGAATGATCCTTATTTTAAGTTTAAATATATTTTAAAATTGGATGATACAGGAAGTCTTAGAGCACCTCAGTTCTTATACAAATACGGTGCAAGTTGTTATATCGACGGTGGAGACGATAATGCAGGCACTGTGTACAGTTACCAGTCCGAAGAAAGAATTGCAGGTAGTGCACAACTAACTGACTTAAACAGTGATGGTAATATAGACATAGATGA…
CM143_k119_54133	YP_007006098	Synechococcus virus STIM5	Myoviridae	Duplodnaviria	ACTACTACTACTTTTGGCGGAGACATTTCTGGTACGTATAATGCTCTTAGTATTGCGGCAGATTTTTATGATGGACGATATTATACAAAAACTATTTCTGATGGCAGATACTTAAGAGCAGATGCAGATAGTGACTTTACCGGAACTATAAAAGGAACAAGCGATGGTACAAATCCTGTTCTGATTATTGACGGTGCAGGTCCAAATATTGTAAGATTCTTAGATGATGGAGCATCTGCAACAGGAATTGACTTAGTTTATCGAAGAATTCCACATACTCTAGGCTTTGAAAAAAGCACAGACGGTTCAAAATTGTGGGAAACCGATGTAGACACAGGAATAACTACATTTAACTATGACCCTTATGTTTCTACTAATAAAATTTGGCATGAAGGTAAC…
CM161_k119_117138	YP_007006106	Synechococcus virus STIM5	Myoviridae	Duplodnaviria	CCTGAGCGTATTCATCAGACGATACGTTTACTGACTTAGGATAAATCGTTTTCTTATTTTCTTTTTCATAACCACCCTTATTCACAATAAGTGATTTTGGATAAACACCTAAAGCAGTAGTGTCTTGTGTACTTACGATGGTTCTTAAACCAGATGAATAAGAATGCTGAGTAACTGTACCTTCATCACCACCGTCGATATACATGGATGCACCATATTTGTAGACGTACTGTGGAGTTTTAAGTCTTGCTGAGTCTCTAATATTAAGAGAGTATCTGAACCTAAAGAACGGATCCTCAAGACACGGCTGACCCATTAAGTTCTCA
CM162_k119_44851	YP_007006137	Synechococcus virus STIM5	Myoviridae	Duplodnaviria	CTTCTCAGCTCAATCTAGATGACACTCTCTATGACGACCTATTTCACTGTCTGTGGAACGGTTGGATTGGGTTGGCATCCCCGGTTGCCGCGAACTTTGGCACCTCTCGCGCTCTCCCCATTTCCTGCTACAGTGTTCATCTCTCGGACTCGGTTTCTTCTATCTACAGCCACCTCAAAGAGGTAGCTCAACTTAGCAAAAATGGAGGGGGAGTTGGCGTCTATATGGGAGATGTCCGCCCTGCTGGTGCTCCTATTTCCGGAGGTGGCAAGAGCACAGGCATCGTTCCGTGGGCTCAGCAATACGACCTGGCAGCCCGCGTCGTGAGCCAGGGAGGGGTCCGTAG
CM163_k119_154593	YP_007006072	Synechococcus virus STIM5	Myoviridae	Duplodnaviria	AGCTAGCAGCACTGCTGGTTCTGGCTTGATCCTGGGTCGCGCCCTAGACGTCATCGGTACTGCCGGTGCTGGTCAATATATCCGGGTAAAACTGGGTAACGAAGCAGGATCCTGAGGAGAGTAATTAACTATGATGAACCTAGATCAAGTTAGGATTATTGATCCTATTCTGACTCAAATCGCCCAAGGCTATAAGCAAGCAGACGGCGTAGCTACTTTCTTCGGACCTGCAGTTTCGATGAATGTGCGTGCTGGTCGTACACTTGTATTTGGCAAGGAGGCGTTTGCTGCGCAGTCATTCCTTCGCTCCCCCGGTACTAATATTGAGAAAATTCAAGCTGAATTTGGTACTCGGAGCTTTGCGCTTCGTCAAGAAGCGATTAGCTGGCAAATTGCTGA…
CM182_k119_111966	YP_007006106	Synechococcus virus STIM5	Myoviridae	Duplodnaviria	TGTTATTTCACTCTTTGAAAATGACACAGGACAAAACTCAGTTAACGAAAAGCAAGCAGTTCGCATGGGCTTTGCTAACGCAGACGAAGCACTTGCTGAAGAGAGACTCGTATATCCCACTGTTCTAAAGAACGATGAAGAAATTCAACCAGAGAGAAATGGTCGCACAGGAACTCACTACGAACTTGTTCTTCCACGTGAAAAGTGGAATGGTGACAGATTAGACGGAACTGGACCAAGTGGTTATACATTGACATTTGAAGAAGTGACGATGTATAAAATCGAATTCTCTTGGTATGGTGCGATTGGTGCTAAGTTCTATGCTTATGTGCCATCAGGCAATGGCGAAGCACGTTGGGTGCTAATGCACACGCTTGTAATTGAGAATGGTCTCGGTCA…
CM182_k119_29835	YP_007006106	Synechococcus virus STIM5	Myoviridae	Duplodnaviria	GTTATCTTCAATCCAAAAAAGCTTATCGGTATCAGCCTGGGCGTATCTCTGGATTCACGTTTGGTTTAAGAGCATCGTCCGACTCAGGCTCGGAACAAAACGTTTTGGAGTGGGGTATAACTAACCCAACCGATCAATACGTCTTTCAGCTAAAAGGTGCAACGTTTAATATCGTTCGTAGGTCAACGATTCCTTTGCCTTCTTCAGTCATGGAGAAACAAGGGTTGAATCCATTGACCGACCAGGTGCTCAAAGCTTCAGGCGATCCAAACGATATTGATCCAGAGACTGGTGACGCAAGAGAATATTTTACGATCGAAGTTCCAAGAGATAATTGGAACATTGACCAACTTAACGGTAACGGTCCTTCAGGTTATCTTCTTACATCAAAAGAAGTGA…
CM183_k119_40723	YP_007006137	Synechococcus virus STIM5	Myoviridae	Duplodnaviria	AGAGACTTCAGGTAATAGAGAGACTTCAGACCCATTTTCCATGCGGACAAATGGAGTCGCACAATGTAAGCTGGGTCGGACTCCGGGTCAACAAATAGATTTAGCGATTGACCTTGACAGATAAACTTTTGACGATCCGCTGCTTGCTTGACGAGTTCAAATTGATCAATCTCACGAGCGGTCTTGAATACTTCCTTCTCCTCCTCACTGAGACATTTCAGATCTTGAACACTGCCTTTTGCCTGTAGAATTTCTTCCCAGATGTCGGGACCGATGCCACGCTCACACAAGAGTTTTTCTAGGACGGGGTTCTTACGGACGTAGGTTCCTTTGGCCTGTTTGGCAACAAAGTAGTTGGAATCAATTGGCTCAATGCCTTGACTAAACGCCCCGGAAATA…
CM184_k119_115502	YP_007006128	Synechococcus virus STIM5	Myoviridae	Duplodnaviria	ATCTACCAACGATCTCTTTAAGTATCGTCACTTCGGTATGCGAGGCAGCAATGATGCGACGATCCAAATCGTGTCGGTGTTCGTTATCGGCAACAGCGACCACTTCGTATCCGAAAATGGTGCTGATCTGTCTATCACCAATTCTTGTTCCGACTTCGGAGATATCTCGCTAAGAGGTATTGGTTATAAGGCTAAAGCTTTCAGCCAAGATGAGGCTACAACAGCCCCGGGGTATAGCGGTACTCGAATTACTAAGATTATCCCTCCCCTGCCACTCAGTTATGACAATTTGTCTGATGGTAGGCCTGCTACCCTAGAAGATATTGAAATTAACACCGGGTTTACCATTGATTATGGTAAAACTCTTACTCATACTTTAGAAAATAAAACTCCTCTTAA…
CM184_k119_11908	YP_007006090	Synechococcus virus STIM5	Myoviridae	Duplodnaviria	CCGCATCAATCTGCTCTTGAGAGGGCTGCTCAAAACACCCCTTAAAATAGAGGTTGGAGAGAGACATACTTCAACCTCCTCTATTAAGAATCAGTTGTAGGTGAATGTATCCATCACGAACGTAAGTTCGATGGTGGCTGGGTTCGATGAGGTACGGTCCGCAACGCCGAAGTTGAGGCTTGTCATCTGCGCATCGGGGATGGTGATGGTACGCTGGCCGAGGGGCTGGGGATCTTCGCCACAGGAGACTGGGGTGATGGTGAGAGTTACAAACTCACAACCATAGGCCTTCCAGAAGTCGACGATGTCGGCATGCTTCTCAGGATCAAAAGGAACTGAGAGGGTTACTTCGGA
CM184_k119_119257	YP_007006112	Synechococcus virus STIM5	Myoviridae	Duplodnaviria	GTTGCCTACCCATAGGGCTGAGTTTTCCTTAAATAGGGTCAAAGATCTCTCCATCCCTTACTAAGCTTTCAACTACGGAAGCTCAAGTCCGTCACAATATGAGAGATTGATAGAAGAGTCGTAGAGATGTCCTTCCATATGATGGATACTCTCTTGTGGTAAGATTGTTACTGATTTAAGGTATTCTTTAGTAAACTTGTAGTATTCTTCGTGCTCTATTTTTCTTTTTTTAATTTGAGAGTATACCCAGTAATGGGAGGCTTTAGGGTACTGTTCAATTATCTCTTCCCTGTGCCTGTTTTCAATATCGGAATTCCATTCATGCTCTATTAGAACAAGGTCGAGACGACTTGAACACGAAAGAAATAGTGACTCTATTTCATAGGAGTATTCGTAAGG…
CM184_k119_123848	YP_007006130	Synechococcus virus STIM5	Myoviridae	Duplodnaviria	GCCGAATTCTCTGAGTTCAACTTTAGCGGCCGTGGAGACGACCCAGCCCTGATGGTTGCGGTCGATGAGGAGGATGGCAGCGGTCAGGTTATCCTGCCTGTCGCTGTCCGCTTCGTGGACTGGCAGAATCCGCCTGACACCAAAGCGCTCAATGCGCAAATGAAGAAAGGCAAGGAAGCTGAAATCCTCTCCCTCATCCAAGAGGTGACTGCGAAGGGTAGTGGTAACTCCAGCCGTGCCGACCACGACATCGAGTTTCGTGACCTCGAAGAGGGCATGAGCTATGAGGTCGTTAGCTACCGTGGCTGTGAGACTAAGTACGGTCAATCGTACCGTATTATGCTGGCTAACTACCCCGCTGAGGGCGAAACAGCCGAATGCTGGGCTCACAGCACTCTT…
CM184_k119_127662	YP_007006128	Synechococcus virus STIM5	Myoviridae	Duplodnaviria	GTCTTATCAGTATAGCTAACGCCCCCAGATGTGACAGGGATGGCGCTCTTAGCTCTATTTCTGCTTCACGTAACACTGTCTATGTTGACCCAAGTATCGGGGACGACTCTATAGGTAACTCTGGCTCCTTACAGGAACGTCCGTTCCGAACCCTGGAACGCGCCCTGATTGAGGCGGTGAGGGAGTCCAGGCGGAGCGGCCTAGCCAATGATCGTTACGACAGAGTAATGATTGAGCTAGCCCCGGGAGATTATTACATCGATAACTCTCCTGGCTCTCTAGCCCCTCTAGCAATTACAGGGGATACTGGTCTGATTCAAAAAACGGACTCCGGGTATGAAGTTGGTAGCGTATCAGTGGGAGATAGGGTAGTTCATATTACCGTTGATGTCGGAGATT…
CM184_k119_132482	YP_007005995	Synechococcus virus STIM5	Myoviridae	Duplodnaviria	AGACGTGGCCGATAAACTCGAGGCATGGAAAAAAGCGTGGGGAGACAAGACTCTAACCGATGCTTTAGACCGGGCACTGACAATGGCCAAGGGAGAACTGCAGAGCCTGGTTGATGATCTAGAGGAATAGTGCTATACTCAAAGAGTTGACGTCTACGACGATGAAGCAAAAAACCACCTTCGGGCCTTTCGATCCCTTCGTTCACTGCCACGATGACACCTATAACAGGATGGATAAGCCGGGCCGTTGCGGCGTATGCGGCAAACCGACTCATTACAAGTCCTTGTACTCTGCCGAGTTTTGCTGTAGTATAGAGTGCAGCAACGAGCTCTGGTGCGAAATCAGTGAAAAGGTTGCCACTACCTCTACCAGGAAGAAAAACTCTCATGGCAAAAGAA…
CM184_k119_132822	YP_007006134	Synechococcus virus STIM5	Myoviridae	Duplodnaviria	GTAGCGTCTGTGTGGAGGCCGGAAGAGGTTGCGATGGCTTCCGATGTCAATGACTGGCACCATAATCTGTCGCAGAGCGAGAGAGATTTGATCGCTGGGGTGTTGCGAGGATTCACTGTAGCCGAAATGGGTATCTCCGAGTATTGGGGAGATACAGTGTGTAAGTTGTTCAAGAAGCCGGAGATCCTGAGTATGGCCCGGGCGTTTAGCTTCTTCGAACAGATCCATGCTCAGGCGTATAACCATCTCTCCGATACCCTAGGCATCAATGAGTTCGAGGCGTTCTTGTCCGACTCTACTGCGCAGAAGAAAGTTGAGCGTTTTTTCACTTCATGTAGCTCTGAGAAGGTATCTCTTGCAGTGTTCAGTGGAGCGGGTGAAGGAGTAAGCCTTTTCGCT…
CM184_k119_135411	YP_007006106	Synechococcus virus STIM5	Myoviridae	Duplodnaviria	CATATTCCATCGAAATATATTCCGACTCTGTAGCCACTGAGAACGGGTTTGACCTGGGTTCTGGTACAGTACCTGTAGAGATTGTCGAAACTGACAATATTACAACCTCTGATTACGGAGCTTTAGGTACCCTGCTGCCCACTTCTGGAGATTATGTTCACATGTACATGAGAGGTATCTCTACTAGCTCTATACCCATCGGCGGATTTCCGGCTAATCCTTCTGTCTCCGAAACTTCAGTACTTGTCAGGTTATTTAGAAGGGGGTCCAAGTTTTATATCCAAAACTTCTCTTCCAAACCCGAACCGTTTACGGTTTACGGTACCATGATTCCCGTCCGCATGTATCAGTTCTCCACAGATGGCTCTCTGACACTGTTCTCCGGAGACTTTAACCATA…
CM184_k119_137865	YP_007006130	Synechococcus virus STIM5	Myoviridae	Duplodnaviria	TTACTAAGTCCGATGGGACTGAAGTCGAAGCTGAATTCGGCTCGTATAACTTCTCCGGCCGTGGAGAAGATCCTGCTCTGTTCTTGAGTGTAGACACTGACGACGGACAAATTGTCCTTCCGGTTGCTGTTCGCTTTAGCGATTGGGAAAATCCCACCGAACCCAAAGCACTCAATGCTTTGCTTAAGAAAAAGCCCGAAGATGTGGTTGCTCTTCTGCAAAAAGTTACTGCTAAAGGGACCGGCGGTCCTCGTATCGAACAAGATGCAGATATTGACTTTAAAGAACTCGAGGTCAATGTACCTTACGAGGTGATTGGATATTATCCTTGCAAAACCTCTTATGGTTTGACCTATCGCATTCTTATCAATAACCTTCCTGAAGAAGGTCAAGTTGGCG…
CM184_k119_167902	YP_007006074	Synechococcus virus STIM5	Myoviridae	Duplodnaviria	AGTTTCGCTCTTGAGCGATAGCTTCAGCCGCAACGAAGAGCGCTTCAGCGCCTTCCTCGATGCCACCAACTTGAACGCCTGACGTTGAAAGATTGATATGGCAAGACGACTTCGCAAAAACCTGGAAGAAGTTCTGAACGCTGATTCCCCTCTGACCGAGCAGCAGCCTAAGCGGACCGTATACATCGAACTATTTCGATCTGGTCCGCAGATCAGCTCGAGCGGTCAGAAGATGGTCTTTGCGGACGAAGACCTTGATCAGGTGGTGACCAGTTACGACCCCGGTCGGCACGAGGCACCCCTGATCATCGGTCATGACCAGGACGATGGGACACCGGCTCTTGGCTGGGTCCGAGAAGTGTGGCGAAAGGGTAAATCTCTTTGGGGGAAAGTCGAACT…
CM184_k119_33813	YP_007006143	Synechococcus virus STIM5	Myoviridae	Duplodnaviria	AACGATCATGGGTATGTAATGAGTTTGGTAAAGACCACCTCGATTAACCATGGTGTGCCTCAAGAGCGTACCCGCTCATTCTTCTTCTTGTGGAAGGGGGATAAGGTACCCGTCATGGCGCCAATTAAAAAGCCATTTGACCCATTCCATAAATTCCTTAAGGACGGGAGATTTGCCCCTAGTGACTCTGTAAGTAAATCTAAAAAACTTCCTAGCGAAGATCCACTCTGGCAATATATTGAGTCGAAGTATGTTGGCTCTACTAAGCAAGATATTCTAGCCACTATAGCATCACAACGTATGACATCTGCCTGGAATGTTATCCACGACTCTGGGTGGTTAGAAGAGGCCTGTAAGGTTGTTAAGGACGAGAAAGCGAATCG
CM184_k119_38004	YP_007006110	Synechococcus virus STIM5	Myoviridae	Duplodnaviria	AGTCAGGAAAAGGCTATGGAATACCTGAGGACTAAGACTTTAACTATCTTGACCGGTCCTCCAGGAACTGCGAAGACGCTTTTGTCCGTCTACGTTGCTTGTGAAAAACTACAAAAAGGCCATATAGATAAGATCTACTATATTAAGCCTATTGTCGATACCCCTGGAGAGAAAGGGATAGGGTTTTTGCCAGGCACGGAGAGAGATAAGCTTGAGCCCCATATTGCCTCTTTAAGGGATGCTTTGAGTGTTTTTATGGCGAAAGGTAAGGCAGATTATCTCGTTGATAAAAAGATTATTGAGTTCTTACCCATCGAACACTTGAGAGGCAGATCTTTACACCGCTGTACTATCATCGCTGATGAGATGCAGAATGCCACGGATCATTCTGTTCTAACC…
CM184_k119_38988	YP_007006128	Synechococcus virus STIM5	Myoviridae	Duplodnaviria	CTTAATAATTCCAATGAGCTTCGTCTAGATCCTTTGACTATAACTCAGGTTAAGACTTACGACGAGGTATTTAGGCAAGGTAAAGTAGACGTTCAGTTCCCCGGACAATATGTTACCTATCTAACAAAGGGTTCTCAAGCTAGATCTGTATATACTGGAGATCATTATCCTTCTGTTGACAGTGATCACCCTGAGTCTACAGAAGACCCTTCTGAAAGCATTACCAGGGTTGCTCTGGAAGCTATGGCAGAGAGAGCAGGAGTGTGGTTTAGCGAACCCCTGGGTCCCTCTGAAACTCCTATAACGATAAAAACATCGGAAAGTTCTAATACTCTTGGATTCCGGACCTCCCTGCGCCGCCCCTCTGTGATCAGAGCTTCAGGCCATACCTGGGAATGG…
CM184_k119_44945	YP_007006001	Synechococcus virus STIM5	Myoviridae	Duplodnaviria	GGCCGGTGTGGCATAGCGGTTTAAGGCCGTCTATCTCGTTTTTTACATCGGCACATTCCCTCTCTACCGACTCCTTCTCCGTCCGTATCAGCGTCGACACGGGCACGCTAATCACATACTGAGCCATATCTCTACTCATCTTCCAAGTCTTCGCCACTCTGCCAATAGCCGTCTCTTTATCCTTCGATTTCCTGAGTATATCAATAAACTTGTCAATATTGTCAAGAACCTTTATAATAGAAAGTAGACGCTCAAGTTTCTCTGAGAGTTTGTCAACTTCTCCGCTGTATTTACTGATAAGATACTTCTCTCTCTCTCGATACCAAGTACTAATAACCTCTTTAACCCCCACGGTGCGCGGCCTATTATCTAACCCCACAGCGACACAATTAACATTGT…
CM184_k119_48646	YP_007006072	Synechococcus virus STIM5	Myoviridae	Duplodnaviria	GGGCAAAGTATAATCTTAGTGGTTATCTTATCAGGCTGAACCTACAGGGTTGAGGAAGATTGCCCCAGCCCCTACTCTTCCTGTGGACCCGAGGCCCACAAGTTCAAACGAACGCTCTACAAGAATGTCACCTTCGAATACACGACGGTCCATATTGAAGCGTTCAGGAGTTGCAATTGGGTAACCCGAAAGCGTATATGTGTACGCGAAGGAAGGCGTACCATAGTTAGCATCTAGAAGCGGGGTAAAGCCATCAGTTGCACCAGAAGGCTGATAGAAAAGAATAGCCACGTTGTCGTAGATATTCTCAAGTTCACCAGTCTCCTGATTAAGTTTCAGACGACGTGCAACACGAATTTCGTCGAGGCCGAAAATTTCCGCGAGGCTCTTTTCGTTGAC…
CM184_k119_49209	YP_007006069	Synechococcus virus STIM5	Myoviridae	Duplodnaviria	CTCGACCCTTGGGCAGAGTGCGGTTGTTCTGCGCTTAGCGGAGGAGCTGGATCAGTCTGGCAGAGTTGCGGAACAGGCCATGATCGTTGTGGCGTTTACGAGTGGCGGTACGACAAACCCAATGAAGGGGGCATATATACCTACCGTCCGCACCCGGTCTCTTACCTACACCCTAACCCTCGTCCAAAAGCAAACCCAGCGCGAAGGCCATTCATTCTGTCTGCCAATTCTCGATTTGCTCGCCGATAGCGTTACAGGCTGGGTCCCTGAAATACCTGGTCTCGAGTTCCAGACCGGCTTCGAACTAACCTCAGAGAAATTCG
CM184_k119_57261	YP_007006119	Synechococcus virus STIM5	Myoviridae	Duplodnaviria	CGTACTCTTTTCGATAAAGACAGAGTACTATCTATAAGTTTAGAATCTAAGCTAGGAGATAATTCTTCTCCAACATAAAGTACAGTACTAGATTCAACACTATCCCCTGATCAACTAAATCGGCTCAAATCAGTGTCTCCTAATTTAGTTGAAAGATCATTATACGACCAAATAGTTGACAGGAAGGGTAAGACTAGTTGTGAATAAAATCCAAAGGGACAAAGAAAAACAACTAGTCATAGAGATGTCAAAAAATATTGCACATCTCTCTCTTGAAGATAGGAAAGAACTACTCAGGCTTCGATGCCGTACGGAATTTACTACCTTTGCAAAATACATAACTAGGGAAGTAGGGATTAATGGCATTTTTAAACCCTATAGAGTTCATTCTTTGATATG…
CM184_k119_58608	YP_007006078	Synechococcus virus STIM5	Myoviridae	Duplodnaviria	TCTGAATATCTTCAAATGAGATTCTTTTTTGTTCGGAATTTATTTCCTGTCCTTGGTTATCTAGGATAAGATCCAAATACTCTAGGTCCTCTCCCGTAATATCCCTAAAGTTTATCTTCCTTCCCTTTTGGTCTTTTATTGTAATTGTATAATTATGATTACGAATTACTTCAAACTCATGACTCCTCTTCATCTCCCCCAAGCCCTAGGAGTTGGTTAATTGCCTCTCCAAGCATTTTGAGTTGCTTTGCACGAAGCCTCTTTGCATCTTTCAAGGATAGTCTCTTTTGCCCTGCAGATGGCGAATGAAGGATACAAATTGTTTGCAGGGTAGCTTCTACTTCGGAGATCTTTCGGTCTTCAGAGATACGTGAGATTTCAATAAGATCATCAGCAGAG…
CM184_k119_69527	YP_007006089	Synechococcus virus STIM5	Myoviridae	Duplodnaviria	CGGTTACGTATTGGAGTACCAGTTGTATTAGTAACTTCGTCTTTAGCTCTAAGAGCTACCATAGCCCGTTGCCGCCTTGGTACTATGATCTCAATGTCATCCCCATTTGTGAAAGCTGAAGTGGCCTGATTAAAGTACAGACGTACCTTATCAGTTGAATCATTTTCCACCCAGGTTACCCTCATAGTCGTATCGTTTTTCAAATATGAACCAATTAGCTGATCTTTTTGTGCCTGAGGGACAACGCTAGATGGGATGCTAAAATAATTAGATGCGGGTGCAGTAGCTACGGTGGTTTTAATACCACTATATGCTACGGACTTAGCGTAATCGGACGATTTAGACAGCAACTTAACAGTTCCTTTATCGCCACCATCGATATAATAGGATGCACCATAC…
CM184_k119_70022	YP_007006130	Synechococcus virus STIM5	Myoviridae	Duplodnaviria	CCTCCCCCCCCCAAAGCGATCAGAAGTTGAGGTCGAGGCTGTCGTCAGCCACCTCTTCCTGAGCACTCAGGATCATCGAACACCGAATCCGGGTCTTACCGCTATCAAGGATAGTCTTATCTTTGATAGTTACAGTGGCCGGCTTCTCCTCAGAGATTTCGGGCTGGGTAGAGAGCAGGGGACGCAGTGATGCGTGTGCCCAGCACTCTGCCGTTTTACCCTCCTCAAGGTAATCCTTGATCAAGATACGGTAAGAAGTACCGTACTGAGTGTTAACACCGCGATAGCTGATGACCTCGTAGTTAACATTCTCCTGGAGTTCACGGAAATCGATTTCGCGATCAGCACGCGGACGTGATTGGCCACGAGGTGCGACTTGCTGAACCAGGCTGAGGATAT…
CM184_k119_89391	YP_007006128	Synechococcus virus STIM5	Myoviridae	Duplodnaviria	TAACTTTTACAGATAATCCGCAATATTTTCGTACTCACAACACCGTAACATCGGTGATGTTCGCTTCACAGGAAGAAATTAACGGTACTGGTACAGAGACACCGTACTATGGAAGGATCAACACACTATTTAAAGATTTGGATGGCTGGGGAGCTGACGGTTTAGAGGCACTTCCTGCTGAAACGACTATCGTCGCACCTATCGCTGATAACAAAACGAATAGAGATAGAGACCTAGAGGAAAACCAGACTGGCCTTAGGATAGAAGGAGGTGACGGAAGAGATAATGCGCCTGTGTCTTATCCAGGTGCTACCAGAATCCGGGACACCGACGGATCAATTATTCCCCTGCCAGATATTAACTCGACGAGGTCAAGTTCACCTTATATCTTTAACTGCT…
CM184_k119_99632	YP_007006152	Synechococcus virus STIM5	Myoviridae	Duplodnaviria	CCAGGCCTTCTCTCTTACTTTGACATCCTGTATGACGCAAGGACCAAACACCCTTCTCCCCCATATAAACTCGAGGACAGGGGGACCGTCGGCCCCATTTTCTCCGTCCCTGGCCATAAACAGATCCTGAAGACCTTTTTCAAGGCTGTCTACCCTCTTCCCGAGAGAGTATCCATGCAACAGGATTTTTCCGAAAGACAACTTTCTGTTCTTATTCGCTCTCCAGGACAGCGGCTGACCCTCATTCGCCGGATCAGATACTCCCCAGGTCTCTGCTCGGTTATAATCTGGTCCGGAGGATAGTTCAAGCTCCTCTGGGTTGAACATAAACGTCCATACTGCCGAAGTTTCCATGTCGGTGTAATTTGACACCGGATTAGCACCGTATATTCCTCCTGC…
CM185_k119_115395	YP_007006067	Synechococcus virus STIM5	Myoviridae	Duplodnaviria	CCTGGAGATACCGATTGTCTTCGCTGTCATAGTATGCATATCAGTGCCGTCTTCCTTCGATCCGGCAAGAACGCTATGGCCGAACTGCGTACTGCCAGCAATCTTATATTCCGAGTCTGCGAAGATCGAAGCGACTACTGATTCCTGACCGTCATAGTCGGAAGATACAAAGGTCCAGGGAGAACTGACTTGAACCCTAGTCTTCACCTCAGTACCAATCTTATCAGGCTTAGGATCGGGCACTGTGAGCCAGAGGTGTTCACCAGCCCTGTTAGTAGCGGTATTGTGAGGGATGGTCTGGGGGACTACTACGGTCAGGTCGGAGTCTAGAGAAAAACAAGGTATAAACCCACTAGCGAAGCAAGAAACACGAAAGAAC
CM185_k119_129537	YP_007006128	Synechococcus virus STIM5	Myoviridae	Duplodnaviria	ATCGTTGGAATTATTAAGGGGGTATCCTGAAACACCCTCTTGCTTCTCTAGGATATAGTAGGGCTGAGGGCGGCGTAGACCACGCTCCTTAAGGTATCCGTCCAAGACCACTCGATACACCCGCTCATCATTCTTTCTCTTATCCTGAGTTCTGATGATCTTAGCTGCAGAGCGTTCGAAGATGAAGTCTAGGGAAGCGAATACAGCATCCGAACCGGTAGGTGAAGGCAGCAGTTTGTAGCGGAAGGCGTAATCGAAGCGTTTTAGTAAGAAGCCATCTCCGTCTTCGTCAGTCTGTTCTTCGACAATCTGTCCTGTGGTAACAGGAATGTACCAGGAGGGAGATCCGGTGACAACATCGCCATTTTCGTCATACTCTTCCGGTTCGGGATCCCAAAC…
CM185_k119_135140	YP_007006072	Synechococcus virus STIM5	Myoviridae	Duplodnaviria	CCGATATTGAGGTACTAATTGATGACATGAAAGAGCAAGTTCGCTCTCAATGTTCTGTGTACCCCAATAAGATGGTACTTTCTCCAGATGCGTTCAATAATTTGAAGCGCAATAAAAGAATTCGTGACTTCATGCAACGCGGTATTCTTGTCAACGAAAAGAGCCTCGCGGAAATTTTCGGCCTCGACGAAATTCGTGTTGCACGTCGTCTGAAACTTAATCAGGAGACTGGTGAACTTGAGAATATCTACGACAACGTGGCTATTCTTTTCTATCAGCCTTCTGGTGCAACTGATGGCTTTACCCCGCTTCTAGATGCTAACTATGGTACGCCTTCCTTCGCGTACACATATACGCTTTCGGGTTA
CM185_k119_144078	YP_007006105	Synechococcus virus STIM5	Myoviridae	Duplodnaviria	CCCAGTTGCCGTTTGCTATATTACTACCACTGGCCGCCCCCGTAGTCGCTGTCCACCTCTCCGGTGTAGATTCAACGCCTGTAGGCTGGGAATAACTAAGGGCTTGGGTTCGGCGAATACACCTGAAGTCGTTCTTGTCGCCACCATTGATAACTTCGAAGTAATATCCGTCAAACTTATCGAAGATACCCCACTTTTTAATCGTAGGGGCACCTTTCATAATATTCTTGGTTTCTTCGGGTGCAGGGGCTAGGCCGGTGGAAGGAGTTGAATAAGTCGACCGAGTCCGGTTCATTTTTAC
CM185_k119_162598	YP_007006128	Synechococcus virus STIM5	Myoviridae	Duplodnaviria	CTAGAACGCGCCCTTATCGAAGCGGTGAGGGAATCCCGGCGTAGTGGTCAGGCCAATGACCGTTACGACAGAGTCATGATTGAGTTGGCTCCTGGGGACTACTACATTGATAATGCCCCTGGATCCCTAGCCCCCTTAGCAGTTACAGAAGATACCGGCCTCATACAGAGGACTGACTCGGGTTACGAAGTTGGTAGCGTATCGGTGGGGGATAGAGTAGTCCATATTACCGTTGACGTCGGAGACTCGGTTAGTAATCAGCCTCCCAGAGCGTTGAACCTAGGCCGCGTACTTTACAGCGAGTCGGGCGGGGTAGGTAATATCGCCA
CM185_k119_165595	YP_007006078	Synechococcus virus STIM5	Myoviridae	Duplodnaviria	CCTCATGTCGCGAAATGACACGCAACGCCCGGAGGAATCGTAGCACGATATGGTGTAGTTAGAATTCCTCTTAGTCGTTACTTTTCATATCAGAGGTTTCATCCTCCCCCTTAAGCAGAGGACTCATAGCCTCCCCCAGCTTCTTGATCTGCTTACCCCTCAGCCTCTTGGCCTCTTTCAAGGTGAGTTTACGACCACCGCTATCGGGGCTATGCAGGATACAAATGATTTTGAGAGTCGCTTCGATCTCATCGATCGATTCGTCAGAGGAGATCTCTTCAATCGCCATCAGCTCGTCGGCATTTGGTTCTTTGAGAGAGAGAAATTTACCAGGATAAATCTCCACAGTGACGATCTCCGGCTCTCCGAAGTCGAATTCATCGGGGGAGTTTTTGGCCA…
CM185_k119_180291	YP_007006128	Synechococcus virus STIM5	Myoviridae	Duplodnaviria	ACCGACCTGAGGAAAGTTCGTCTCCGCCCCATGTATGTCCCTGAACTTACTCCGGTCCAAAACGATCCGCAGTCAGAAAGAACTGCAATGCTAAAAGTTACAGGCGGTACGTACGTATCTCTTCTAACCTTCACTGATAACCCGCAGTATCCTCGTACTCACAATACCGTAACGTCAGTAGCGTTTGCGTCACAAGCAGAGATTAATGGAACTGGCGCGGAAACCCCGTATTATGGTAGGATCAACACGTTATTTAAAGACCTAGATGGCTGGGGTGCTGAAGGCTTAGAAGCACTTCCTGCCGAAACAACAATCGTAGCACCTATCGCCGATAGCAAAACGAATAGGGATAGGGACCTAGAGGAGAATCAGAC
CM185_k119_182935	YP_007006105	Synechococcus virus STIM5	Myoviridae	Duplodnaviria	AGCAATACCTCTCATGTACATGTGAATGTAATCGCCGGAGTTTGGCAGCAGGGTACCTAGAGCTCCGTAATCAGAGGTTGTAATATTATCCGTTTCGACAATCTCTACGGGGACTGTACCCGAACCTAGGTCAAAACCATTTGTTTTAGCATCACCATCTGAATATATCTCGATGGAGTATGACTGCTGAAGACCAGAGTTATTCAGATTATTGGTAATTAGCAGGGGGTTCTTGATAAAGTTGAGAGTCAGTACATTACTCGATGTGTCCGCAGCGGGTTGGGTTATACCGATACCGTATTTGATCGGGTAGAGCTGGATACGATTCCGGATTGGGGTTCCGGTGGTATTAGTCACTTCATCCTTAGCCCGTAGCGCGACCATCGCCCGTTGACGTCT…
CM185_k119_198237	YP_007006134	Synechococcus virus STIM5	Myoviridae	Duplodnaviria	AAACCCCTGCTCTTCCAAATGTCTAATCAAGAACATATTGCCACGTATCGAGGCGTAAAATACGATACGGACGAACAAAAAGATAACTATGTGTCGTGGTGGAATCAGATCCACTGCGATGCGAGACGCTGGCTAGTCTATCGTGGTAACTCGTACAGAGCTTTTGACCAGTGCGGAGTTAAGGATTCCGTGCTACACTAACACACATATCGCACAGAGTTATGTCCATCCTTTCCCATGTCCCGATGCTGTACAAGGCGAAGTCGGGCTATGAGTATCCAGAATTCTTTGAATACTACCAAAGCGCTGTGGCGTCTGTGTGGAGGCCGGAAGAAGTTGCGATGGCTTCTGATGTCAATGACTGGCACCATAATCTGTCGCAGAGCGAGAGAGATTTGA…
CM185_k119_201136	YP_007006104	Synechococcus virus STIM5	Myoviridae	Duplodnaviria	GGTTGATCTTCAGCGAAGACAACGGGCAACGAATTCGTTGCTTTTTGCTGACCGAGGGGTACAGGGGCGGTCTTACCGATGATTGTTTGCTTGTTAGCCATGGGTATCAGAAGGAGTGAACGTAAAGGTTTCCGTCAGCGACGAAATAGTCAGGGCGGAGAATAGACAGAGTGCCACCGACAAATTCAACTTCATCGGTAAGAGTCAATAAGGCTATTGGAGAGATTAGGATTGAATTACTGGCGGTATCAATGTTTACGATGGTATAATAGGCGTTGGGGTCTAGACCTGTCAAGTTATCATTATCGAACCCGCTAATTGTAACACCGTCATTGAGGGTCGTATTAGTCTCTGAATAAATCTGAAATCCCAAGATGTCGCTGGAATTTCTGAGCCTAA…
CM185_k119_209402	YP_007006105	Synechococcus virus STIM5	Myoviridae	Duplodnaviria	CCTAGAGTATCCTGGGTGACCCCAATTTGATCCACAAACCCTGTACCACCACCTCTGCTCAGGTTGGTAACGATATCTTCCCACTTGCAGTGGGCGTCCAGTCGGATGTAATCAGAACCTCCGCCCTCGGGAATATCTGAGGGTATTAAGTGTCCTGATCTCCCCTCGTAAGATTGATTGTAGTCATCAGGATTAACTCCTTCCCTTTGGTCGAAGGGGAACTGGAACTGACGACCGGCCAGGTGTTCGACAAATTGACCGGAGGAATTTCGATAAGCCAGGCGGACTGCATATCCCTCGTCGTAGGTAAAGTCGGAGAGAGGTTGAGGATTAACAGGATCCTCTATAGATCTAACGTCATCTGGATGGTAGCACAGGCTAGGGTCGTAGATCGCAGCG…
CM185_k119_23405	YP_007006105	Synechococcus virus STIM5	Myoviridae	Duplodnaviria	GCCGTCTAGGATTACAGGGTCGCCAGGACGCTTTACACCGAGAATAGAGGGGTCTACGTTAGCGGTAGATACATCGCTCCAGCGGACGGTGTTCGTAGTCCCATTAAGCTGATCATTACTGAACATGGCACGTACCGGACGCCACTCGTAGACCATGCGGTACTGAGGAGGAACACAGAGCTTAAACCATTCCTTGAGGGTTACGTTCAGCGTTCCTGGGTCAGTGGAAGCGGTATTATATTCTTTTGCTGCACTGCGGTGAGAATTAGCGCCAAAAGCGTTATCGAATTCGCCATTAGTAATCTGCGTACTTCCCTGGACGGTTACGAGTAGGTTCCATACTTTAGTTGCGCTTCTGGCTTCACTAGGTTCAGGATCATATCCGAATCTCGCATCCGA…
CM185_k119_51920	YP_007006130	Synechococcus virus STIM5	Myoviridae	Duplodnaviria	GGCAAATCTTAAATAATCCTAAACCACCGCATCTTGTGTTACAGTATCTGCAGAGGGGCATCTGGCTCCTCCATATCTCAGTGAGAACAACCCATGGCAGCAGCCACTTTCACAGTCAACACCATCCAGGTGGGTACAGGATCCCCCGATCTCGCCCCGCTAGCAGGGCGCGAGTACAGCAGTCAGTACACTGCTCTGCCTAACGCTAATATGCCGAAGGCAATGCGTCGGGATCTCGACAAGGTCTTCTCTGCCCTTACAGGCGAGGAGCTCCCCCTTGAAGAGAACACCTTCCTCATCAAAGCAGAGGACGGTGTCTACACCCGTCTCTTCGGTCCTGTCCTCAAGGCAGGAAACGACGGGGTAGAGGATACAAAGACCGGTAGCGCCTACATCCAA…
CM185_k119_65755	YP_007006105	Synechococcus virus STIM5	Myoviridae	Duplodnaviria	CGTCAAAGGGTTACCCCTGATGTCGACCATCTGCTCGGTTATACGAGTAGTCCGGGGCGGAGTCTTATCCGCCCTGATCGAGTTTTTGCCAGCCATTCCTTACTGCTCCTCCCAGGTCAAAGAGTTAACCACTGAGAGCTCTGTTGATGGCTGAGAAGTAGCCGATGTGGACTCCCACGTAGCGTAGGCGCAGAGGATGTCGACTTCGTCGGTGAGAGGGTAGGAGATATATTCTTTATTATATGCGAAGTAGTCCGTGAGATCGTATTGCGAACCACCCGGGTTGGTGTAGATCGAGAAGATCGTACTTCCAGTGTCGGCTACGGGAGATAGACGGAAGTCCTGAGATACCGATGCTCCCGAGAGTTCGGCAATAGATTCGAAAGTACCTACATTGCC…
CM185_k119_71496	YP_007005999	Synechococcus virus STIM5	Myoviridae	Duplodnaviria	CATTGTTCAGTAATTAAAACTCTACTTACTGGCTTTCAACGAAAACCCCAGAGTCGATTCCGTTGAAAGCTAGGTATACGGTTCTCTACACCCCTATGGCTAGAAACATCAAAGACTTCGAGATCTCGAAGACATTCAGCAATGTTGTGTTAACAACAGTCACTGGTCAGCCCGATACCGATGGCGTACCTACCCAGTTCCTTTCCAACCAGCGTACTGGTAACACCGCTCTTAGGGATCAGGGAAGGTTGCAAGACGGCTTTGGATCCGAAATCCCTCTCGTCCTCTCTCGCAACCTTATCGAAGTAGAAACCGAACCGACCAGCGCTTACTCCGTCATGCGCCGCGCCGATGCTACATCGTTACAAGCCGCGATGTTCATTAATAATCTAATCTGGA…
CM186_k119_100144	YP_007006075	Synechococcus virus STIM5	Myoviridae	Duplodnaviria	TGGTTATCTTATCAGGCTGAACCTACAGGGTTGAGGAAGATTGCCCCAGCCCCTACTCTTCCTGTGGACCCGAGGCCCACAAGTTCAAACGAACGCTCTACAAGAATGTCACCTTCGAATACACGACGGTCCATATTGAAGCGCTCAGGAGTAGCAATTGGGTAACCCGAGAGCGTATAGGTATACGCGAAGGAAGGCGTACCGTAGTTAGCATCTAAGAGCGGGGTGAACCCGTCAGTTGCACCGGAAGGTTGATAGAAAAGAATAGCTACGTTGTTGTAGATATTCTCTAGTTCACCAGTCTCTTGATTAAGCTTCAGACGACGTGCAACACGAATCTCGTCAAGACCAAAGATCTCGGCGAGAGACTTTTCGTTTACCAGTACACCGCGCTGCATG…
CM186_k119_11336	YP_007006153	Synechococcus virus STIM5	Myoviridae	Duplodnaviria	GTTTATGCCACCTGCTCGGGAGGCAAAAGATTAATATGCGACCCGGTAAGCGGGGAGTTCAAATCCCTCCAATAATGTAGTATGGCAATATCTAACCTTAATCTGAACGTCCGTGCTAACACTTCCCGTGCCTTAGCCGATTTCAACAAATTCTCCAGATCTCTCGATAACAAATTCCTTGTCAGCGGGTTAAAGCTCGATGTAATTCGCAGCGCTCTGAACACGATCAATAGGGATTTCCAGAGAGCTATCGGAGAACAAGGACTGGCCAGTGCCGGATCTCTCCGCGCTGCTCAGAATCAAGCCGCTTTGCTGACTCAAACCTTCAAAGGGTTCGCATC
CM186_k119_118953	YP_007006112	Synechococcus virus STIM5	Myoviridae	Duplodnaviria	GCTACAGTGGTCTCGGTTACTTCGATTCTATGGAAACCATTATTGTACTTGGTGCAGATCGGGTAGGTAAGACTACTACGATACGGAATACCAAGAAACTGCTAGAGAGCTTTGGCTCAAGCGTCTTGGTCGCCCACTTCAGCGGGATCGATCCGTCTCATCACTCCCCGATACAACAGTTTACCGACTCGTTATCCGATGTCAACAGTAACGGTATTGACTTCCTTATCCTAGATCGATTTGTTTCTGACACCTTGTTTTATGAACCCTACCGGGCCAAGATGCCTCCCATCCCTCATGAGTACTCTTACGAAGTAGAATCACTCCTTCTCTCATGTTCGAGCCGCCTCGATCTCGTTCTCATAGAGCATGAGTGGAATAGCGATATTGAAAACAGGC…
CM186_k119_124225	YP_007006089	Synechococcus virus STIM5	Myoviridae	Duplodnaviria	CGCAAAGAATTCAGAAACAACCCGCCAACCGAGTTGTCAGACGTCAAGGGCTGGAAACAACGGTGGCAACAATACTTACCGGAGTATCTAAAACTATGGCAAGAAGACCTAAGAGAGATAAAAAAGAAAGCGAGGGGGTGAATATTCTCACCAATACGGATTTTGGCGTCTATATAGAAGATGCCGAGAAGACCATAGAGATGTATGAAAAAGGCGAGATAAGTCGTGAAGACCTGTACTCGGCCATCCTCGATCTCGATGTTGTATATAAAAGTAAAGACGAAAAGTCCGTTGAAAGCTAGAGAGAAGAGTGACTTATAGCCGTATGGCAGATGATACTACTGATAAGAAGCGTATTGTAAAAACTGGATACAATGACCGCTTATATAATCTCGGGCT…
CM186_k119_13473	YP_007006105	Synechococcus virus STIM5	Myoviridae	Duplodnaviria	TCATAGTCGTATCGTTTTTTAGATAAGACCCAATTAGCTGATCTTTCTGTGCCTGGGGAACAATACTGGAAAGAATGCTAAAATAATTCGATGCTGGTGCAGTAGCTACGGAGGTTTTAATACCACTATATGCTACGGACTTAGCGTAATCGGACGATTTAGACAGCAACTTAACAGTTCCTTTATCGCCACCATCGATATAATAAGATGCACCGTACTTGACCAGCGTACTCTTTCCGCTGTCCGGAAGACCGTTACTGGGGCCGGCGTGGGTGAGGTAAGTGATAGGCAGTGTCGCATTACCCAGTGATGCAACGTCCAGTTGGTTAGACGCCCGCATGTGGTGGACACGCACCCATCTCGCCTCTCCATTCGCTACGGGAACATAGCACAAGAACA…
CM186_k119_22612	YP_007006128	Synechococcus virus STIM5	Myoviridae	Duplodnaviria	CCTACTTCGACTACGACGTCGATTGGGGAGACCCCTCCTTCTGGTCAGCTAGTCAAGAGACTTGGGGCGGTCTAAATAGCCAGCAGTACCCGTCTCCTCTCGATTTCTACGCAAAGTCCGGTTCCGTAGCCATGATCGAACTTAGCTGCTTCGGTCCTTCTCCTGCCTGGAGAGCAAGACTACTATGGGCAAAATAAGTTGAAAGCTAGTTAGAAAGTATTTATTGTTCGACTGTGGATCGTATCGTATTTCAGAACGGAAAGGCTGTTAGCAGCCAGTACCTCAATGAGGTACAGAAAGGTGATAAGTTTACCGGCAACAGTCGGACGGACTACTATGCCGACCCTACGGCCGGAGATGAAGCGGGGTGGGAGATTGGCCAGAGAGATGGCATCAAGG…
CM186_k119_29661	YP_007006106	Synechococcus virus STIM5	Myoviridae	Duplodnaviria	GGCGACCCCGCTGCACTCCCAATAGTCGAAGAGTTCGCTGAACAGAGCGAGGTGTCCCGGTCGCTCCTCGGCATTAATAGAGAGACGACTCAGCAGGGGATATTTGGAAACGTATCTACCTACGGTCTTGACCCCAAGGATTGGAAGTTAGACAGCTTTGGGGGAGGAGGAGGAGACTCTACATCATGGTGGACAGGTAGACCTAGTTCTACGGGAAACTATTACTTCACTCGATTTGATGAGGATGAGAGGAATTCGGCCATTGTTCTTTCTTCTAGCCCGACACCTTTCCTACCTCCTCCAAGGCCCGTTATCACCGATCAGCTTATAAGTCCTGGACAAGCACAGGACTATGGAAACT
CM186_k119_36816	YP_007006134	Synechococcus virus STIM5	Myoviridae	Duplodnaviria	GTCAAACTGAGCTACACGGTCTCCTTCGACATAATCTGACATCTTTTTCCATCCGTTTGGGGTGAGGAATTCGGTGTCTCCATCAGTACAGCCTTCGTCATTCACACTCCATGATATAATCTGGGCCAAACCTTTCATCCGACCGGTTTTGTTAAAGGCCAAGAGAATGGCGAAAGAAGCGAAAAGGCTTACTCCTTCACCCGCTCCACTGAACACTGCGAGAGATACCTTTTCAGAGCTACATGAAGTGAAAAAACGCTCAACTTTCTTCTGCGCAGTAGGATCAGAGAGGAACGCCTCGAACTCATTGATGCCTAGGGTATCAGAGAGATGGTTATACGCCTGAGCATGGATCTGCTCGAAGAAGCTAAATGCCCGGGCCATACTCAGGATCTCCGG…
CM186_k119_45091	YP_007006105	Synechococcus virus STIM5	Myoviridae	Duplodnaviria	CGATATTGCGGAGGAACACAGAGCTTAAACCATTCCTTGAGGGTTACGTTCCGCGTTCCCGGGTCGGTGGAAGCGGTATCATATTCTTTTGCTGCACTGCGGTGAGAATCAGCGCCAAAAGCGTTATCGAATTCGCCATTAGTAATCTGCGCAGAGCCCTGAACGGTGACTAAGAGGTTCCATACCTTCACACCGCTGTTGGATTCATTAGGTTCAGGATCATATCCGAATCTCGCATCGCCAGGGGAGGCGTCAATCTTCGGGCCTACTGAATCGGAATCAGTGCCAATCTGGTCGCTAAAGCCGGTGCCGCCGCCACGGCTCAGGTTGGTGACAATATCCTCCCACTTGCAGTGGGCGTCAAGGCGGATATACTCACCGCTGTTAGTGGAAGAGGGT…
CM186_k119_4735	YP_007005999	Synechococcus virus STIM5	Myoviridae	Duplodnaviria	GCTCGCCTTTGCATCGGCGTATGCATCGATCAGTACGGCAAGGTCTTTCTTGTTCATAGGTTTAGAGCTCTCCGGAAATAAAGGTCCGGCATTCCGGACTACGCTAACAGTGTAGCACAAGAGCGATTTCGTTGAAAGCTAGGTATACGGTTCTCTACACCCCCTATGGCTAGAAACATTAAAGACTTCGAGATCTCGAAGACATTCAGCAATGTTGTGTTAACAACAGTCACTGGTCAGCCCGATACCGATGGCGTACCTACCCAGTTCCTTTCCAACCAGCGTACTGGTAACACCGCTCTTAGGGATCAGGGAAGGTTGCAAGACGGCTTTGGATCCGAAATCCCTCTCGTCCTCTCTCGCAACCTTATCGAAGTAGAAACCGAACCGACCAGCGCT…
CM186_k119_48244	YP_007006106	Synechococcus virus STIM5	Myoviridae	Duplodnaviria	ATAAACTCCATTGTCGCCCTATATTTGTTCCGACATATGGTGCGGAATTTTTCCCAAGCTCAGTGGGAAGAATTTAACCTGCTACCTACTCTCTCAAAATACCCTCCCATCGATAACGGAGATGGCACTTTTGAGTTTAACGAACTCTACTGGGACAAGTTGTGGCTTGATATCCAACAACTCCGGTTCGGACAGATAAGTAATTATCCTATCATCCCTAGCGGAAAAGCTTATAACTTCTTATCAGGTACTGAGATAGAAAATTGGAGGTCTACTCCGGGTCTATGGGGAAGCGCAGATGTAATCATCGATGAATCTACTAACGTGCTACCTGTTAACCTTAGTGTCTCCTGGGACAGTTTCTTTTTCTCAACGACGAGAGTATACTATCCCGAAGGA…
CM186_k119_50731	YP_007006106	Synechococcus virus STIM5	Myoviridae	Duplodnaviria	TCTGGCAATTCGGTCCAAGAATATCCCTCCTGATGGCTATAGGCCCACTCTGGGCAGCCCTTCTGTCTAACTATCTTCACTTCACAATCTTGCTGACTGTAGACATTAAAGTTTTCTGGAAAAATCTCCTTCTTGTTGTAGATCTCGGTGCCGAACCGGTTGACCAGAAACTGCCTGGGCTTAATACCCATCACAGTTCTCCAGTCTATAGCATTGAGCTGGGTTTTAGAAGAACTAAATCCCGGGCTAGGCAGGTAATTTACCTTAGACTGAGCGTTAAGTGAGAATAAGGTTCCTTCGTCGTAGCCGTCAATGTAGTAAGAAGCACCGAACTTATGCACATACTGGTCAATACGAATAGCCGAGGAATCCTGGACCAGAAGACGGTACTTGAAGTAG…
CM186_k119_50999	YP_007005995	Synechococcus virus STIM5	Myoviridae	Duplodnaviria	CAGAGCCTGGTTGATGATCTAGAGGAATAGTGCTATACTCAAGGAGTTGACGTCTACGACGATGAAGCAAAAAACCACCTTCGGGCCTTTCGATCCCTTCGTTCACTGCCACGATGACACCTATAACAGGATGGATAAGCCGGGCCGTTGCGGCGTATGCGGCAAACCGACTCATTACAAGTCCTTGTACTCTGCCGAGTTTTGCTGTAGTATAGAGTGCAGCAACGAGCTCTGGTGCGAAATCAGTGAAAAGGTTGCCACTACCTCTACCAGGAAGAAAAACCCTCATGGCAAAAGAAAATAAAGTCGAAGAGCTCTACGCTATTGCCACTGACCCTGGGTCGGGAGCCAAGAAACTCTCCTGGGCCTGGGGTCAGACTAAGTCGCCCAGGGTTAGGA…
CM186_k119_53159	YP_007006077	Synechococcus virus STIM5	Myoviridae	Duplodnaviria	GTATGCCACTAACATCTAAATCAACTAGAGAGCTGGAGTCTCTGGCCAAAAACTCCCCCGATGAATTCGACTTCGGAGAGCCGGAGATCGTCACTGTGGAGATTTATCCTGGTAAATTTCTCTCTCTCAAAGAACCAAATGCCGACGAGCTGATCGCGATTGAAGAGATCTCCTCTGACGAATCGATCGATGAAATCGAAGCGACTCTCAAAATAATTTGTATCCTGCATAGCCCCGATAGCGGTGGTCGTAAACTCACCTTGAAAGATGCCAAGAGGCTGAGAGGTAAGCAGATCAAGAAAATAGGGGAGGCTATGAGTCCTCTGCTTAAGGGGGAGGATGAAACCTCTGATATGAAAAGTAACGACTAAGAGGAATTCTAACTACACCATATCGTGC…
CM186_k119_62490	YP_007006085	Synechococcus virus STIM5	Myoviridae	Duplodnaviria	GTTACATATCAGTCAATGTATTACGAGTACATGATGGCCATGTGCTACGGTAAAAGTCTGCCGCTAGGGGTTTTAAACTCCGAATTCGGTGATTTCCAGTCACTCTACGAAAAGAAAACCCTGGAGTCTCGGATAGCAGGACTTAAGTTCCTCGAACCCATCTTCTCGACTAGGTCGGGGAATCAAAGCACGGTGGGGGGTAATCCGGTAGCAGCGAAGTTCATCGATGGCATTGGTGATAGATATGTCTATGAATCCGAGCCTACCGCTGACTTCTTATCTCTGTCCCTGGAATCTCTATATCTTTCCTGCTTACAAGTAGGCGATAACCTCCGGTCGATCTTGAACAATCCACCTGAAGGGATAGGCGATGTCACTCTCCATCTGGATCTGTTGTCA…
CM186_k119_63116	YP_007006001	Synechococcus virus STIM5	Myoviridae	Duplodnaviria	CTTTATAATAGAAAGTAGACGCTCAAGTTTCTCTGAGAGTTTGTCAACTTCTCTGCTGTATTTACTGATAAGATACTTCTCCCTCTCTCGATACCACGTACTAATAACCTCTTTAGCCCCCACGCTGCGCGGCCTATTATCTAATCCCACAGCGACACAATTAACATTGTGATTATATTTAAGTCCCGTATTTCCGTGCACCAAAGTTGTTATTAATTCATTTCTCTGCTCTTTTGTTTTCGTTACGAGTACAATTCGTACCCCTTCGCGGCTAGAGTGATCGGCAGCGTCGAGTAAACCGGGCAGCTTATCTTCCTCGGCAAGAGCCCGTACCTTCTCTAGAAACTTCTCGGAAGAACCATTAGCGAGACGGGTGATCACCAGGGCTGGCCTGGTCGA…
CM186_k119_72339	YP_007006130	Synechococcus virus STIM5	Myoviridae	Duplodnaviria	ATATTCCCCAAGAAGCTGTACTCATTTTCGATTACAGTATCGAAGCCGGCTTTGATTTCGGCTATTTCTTCGTCGGTAATGCCCTGCTCCTTTACCAACTCCCTGAATAATGCGCTGCCTCCGTCACTATGGCAGTTACCTGTCATAGAGATCAGGCCATCTCGGCGGATCATGAAGGCTTTGGTGGGGACCTGGAAGCAGTAGGTGTTGATAGGCTCGTCGAACTTATCGACGGTCACCTCAGTGTGACGGGCGTAGGTGACGTCACGTTTCTTCATGTAGATGCGGTACTGGCGGCAAAGTTTATTCCACCGGGTGTCGTCCTGAGTGAAAATGTGTCCGCAATAACCGCTTAGTCCGGCTACGGTCTGTACGAATTCTACGTTGCGTCTTTCCTTG…
CM186_k119_7923	YP_007006105	Synechococcus virus STIM5	Myoviridae	Duplodnaviria	GTCTAACTTCCAATCCTTGGGGTCAAGGCCGTAGGTAGATACGTTTCCAAATATCCCTGCTGAGTCGTCTCCCTGTTGATACCGAGGAGCGACCGGGAAACTTCACTCTGATCGGAAAATTGCTCGATCATAGGGAGTGCAGCGGGGTCGCCTTTGCTAAAGGCATTCTGCGTACTTAGGCCGTCATTCTTATAAGAGTCAGAGTCGACAACTACGCTGGGAGAGGTATTTTGTCCGTATTCACTCTTTTTATAGGCATCCTTCTCGGTTACCAAAGGCGCACCTTGTTCAGTCGTCAAAGGGTTACCCCTGATGTCAACCATCTGCTCGGTTATACGAGTAGTCCGGGGCGGAGTCTTATCCGCCCTGATCGAGTTTTTGCCAGCCATTCCTTACTGC…
CM186_k119_89465	YP_007006089	Synechococcus virus STIM5	Myoviridae	Duplodnaviria	TCTATTTACTGCTCTGCAGAGGCTGGGGCAAGAGACCGCTGTCACCATCCCGGACGAAATGAGTATAGAATTTCTAAAGCCCGATGGTAGACCGGAGATATATGAGAGTTTAATAACCTACATAGATCAGCAGATTAGCTTTCTGATCAACGGGGAGAATACAGTCGGTCAGGATACTGGCAGCACCGGTTCATACGCTCGCGACTCCGTAGCCGACTCTGTTCGGATGAGAAAAGCAAAGAGTTTCTCGGAAGAACTCGACGAGACATTGAATGCCACGTTGATACGCTGGCTTACGGAGTTAAATTACCCGGGAGCATCGGTACCAAGGATTCGTAGAAACTTCGACGATCTCGAGCAGCGCGAAGACCCTGTCAAGACTGTACAGATGTTAACTCA…
CM186_k119_93586	YP_007006066	Synechococcus virus STIM5	Myoviridae	Duplodnaviria	CTCAGGCCTTTATCGCCCCTGACATCTGCGTGCCATTCGCAGAGTTCATCGCACCAGGTATAGCGTACCCAGCCGGCTTTGTACACTATATCTGAAGGGTCAGGTATATCTAGAGTATCGGTATCAGCAAAGCTGCGGAGAGTTTTTACTTTATCGCGCAACAGATCCTTGCTTATCTTGTCAAAATGACTTGATATATTCGAGTCTTCGAGACTGGGTAGGTAAAAGTCGGGGAGTTCTGTAAAAGACTTAGGATTTTTGATGGGGAATTCTACCCCAAACTTCTCCATCTCATCGATGATTGGATTCACCTCCGACCGGTCCGGGCAATAGGATTCCACAGCTTCTTTGCCGAACACCGTCTTAGTCATCTCAGGACTAAGGACGGAGTATCCGAGG…
CM187_k119_121106	YP_007006089	Synechococcus virus STIM5	Myoviridae	Duplodnaviria	AAAGCAAAGAGTTTCTCAGAAGAGCTTGACGAGACATTGAATGCCACGTTGATACGTTGGCTTACGGAGTTAAATTACCCGGGAGCATCGGTACCAAGGATTCGTAGAAACTTCGACGATCTCGAGCAGCGCGAAGACCCTGTCAAGACTGTACAGATGTTAACTCAGCTTCAAGCTATCGGATACAGTGTTAGCGATCTTGATTGGGTCAGGGATAAGCTGGAAATCCCCTCTCTCGAAAAGATGGATATGTCGGAGATGGGCATGCCAGGTATGGCTGAACAGCAGTCTATGGAGGCTGGAGAAAGCGATACACCGGTCTTGGGCGAACGCGCCATCGGCCAGATGCTATCCAACCAGACACCCATATCCACTGAGAACCTCGACTTCACAGAATTC…
CM187_k119_142330	YP_007006112	Synechococcus virus STIM5	Myoviridae	Duplodnaviria	GCTGAGTTTTCCTTAAATCGGGTCAAAGATCTCTCCAAATCCCTTACTTAGCTTTCAACTACGGCAGCTCAAGTCCGTCGCAGTAAGATAGGGTTACAGAGGAGTCGTAAAGATGTCCGTCCATGGTGTGAATATTTTCCTGAGGGATAATGGTGCCCGACCTTAAGTATTCTTTAGTAAATTTATAATACTCCCTATGCTCAATCTCTCTCTTCTTAACTTGAGAATGCACCCAGTAATGGGAGGCTTTAGGACACTGTTCGATAATTTCCTCTCTGTGCCTGTTTTCAATATCGCTATTCCACTCATGCTCTATGAGAACGAGATCGAGGCGGCTCGAACATGAGAGAAGGAGTGATTCTACTTCGTAAGAGTACTCATGGGGGATGGGAGGCATCT…
CM187_k119_168595	YP_007006130	Synechococcus virus STIM5	Myoviridae	Duplodnaviria	CGGGATCATCTTCTTGACGGCTCAGAATAAGATTGCTACGAATTTTAACTCGACCATTATCTAACTCAGTTTTGGAACGAAGAGTGAGAGTGGCAGGTTTTTCGCGAGTAATCTCAGGACGAGTAGCAAGTAGAGGACGAATCGAACTATGGGCCCAGCACACAGAAGTTTTGTCTTCTTCGGGTAGGTTATTGATGAATAAACGATAACTTACGCCATAAGTGGTTTTGCAGGGGTAGTACCCGATCACTTCATAAGGGAAGTTTACGTCAAGCTCTTTGAAGTCAACCTCTTGATCAGCT
CM187_k119_168850	YP_007006130	Synechococcus virus STIM5	Myoviridae	Duplodnaviria	GTCCGCTGCTACCGCCGCCTTTTGCGGTAACTTTTTGAAGTAGGCCGATAATGTCTTCGGGCTTTTTCTTAATCAGGGCATTCATTGCCTTAGGCTCGGTCGGGTTTTCCCAATCCGTAAATCGCACAGCAACAGGAAGAACAGTTTGTCCGTTTTCTACATCCACAGCAACAAACAAAGCAGCGTCTTCGCCGCGCCCAGAGAAGTTATAAGAGCCAAATTCTGCTTCGATCTCTTTACCATCAGACGTGGTAAATCCATTTTTGCCAAGATTCAGAGGGATGAAACGAGGCCCCCACTGAACATAAAGCTTACCATCTTCAGTTCCTTCGATACCATCAGCGCCAACTTTAAGCACAGGGCCAAAAAGACGAAAATAGATGCTATCGCGAGACTTAA…
CM187_k119_17209	YP_007006134	Synechococcus virus STIM5	Myoviridae	Duplodnaviria	GAGAGATTTGATCGCCGGGGTGTTGCGAGGGTTTACGGTTGCTGAAATGGGTATCTCCGAGTATTGGGGAGATACAGTGTGTAAGTTGTTCAAGAAGCCGGAGATCCTGAGTATGGCCCGGGCGTTTAGCTTCTTCGAACAGATCCATGCTCAGGCGTATAACCATCTCTCCGATACCCTTGGCATCAATGAGTTCGAGGCGTTCCTCTCTGATCCTACTGCGCAGAAGAAAGTTGAGCGTTTCTTCACTTCATGTAGCTCTGAGAAGGTATCTCTCGCAGTGTTCAGTGGAGCGGGTGAAGGAGTAAGCCTTTTCGCATCTTTCGCCATCCTCCTTGCGTTCAATAAGACGGGTAGAATGAAAGGTTTGGCCCAGATTATATCATGGAGTGTGAATGA…
CM187_k119_19208	YP_007006128	Synechococcus virus STIM5	Myoviridae	Duplodnaviria	ACAATACCCCTCCTTCGACTATACGTCTCTATGTCCAAAATTCTAACGTAGCATCTCCCTTTTCTTTAAATAATCCACCTTCGGCAGATTCCATTGGTTTTGGAGGGTTTTCTTATACAAAGAAAGTAAACGAGACAACTTGGGAACTTTCTGGTGGTCCGGAGAGACAGAACCGTAAAAGGGTATATATTACTGGTTTTGATGAAAATGGAAACTCTGTTCTTCATGCCGGAGATCTTCAAGTAGCATCTACAGATTCAACCGGATTTAACAGTCTAGACGACGGTTCAAAAGTATTTGTT
CM187_k119_22577	YP_007006130	Synechococcus virus STIM5	Myoviridae	Duplodnaviria	TCGGATAAGACTTCAGGCTCAGGAGTACCTGGCAAATCTTAAATAATCCTAAACCACCAAATCCTGTGGTACAGTATCTGCAGAGGGGCATCTGGCTCCTCCATATCTCAGTGAGAACAACCCATGGCAGCAGCCACTTTTACAGTCAACACCATCCAGGTGGGTACAGGATCCCCCGATCTCGCCCCGCTAGCAGGGCGCGAGTACAGCAGTCAGTACACTGCTCTGCCTAACGCTAATATGCCGAAGGCAATGCGTCGGGATCTCGACAAGGTCTTCTCTGCCCTTACAGGCGAGGAGCTCCCCCTTGAAGAGAACACCTTCCTCATCAAAGCAGAAGACGGTGTCTACACCCGTCTCTTCGGTCCTGTCCTCAAGGCAGGAAACGACGGCGTAGAG…
CM187_k119_33354	YP_007006128	Synechococcus virus STIM5	Myoviridae	Duplodnaviria	CGGAAACCCCGTATTATGGTAGGATCAACACGTTATTTAAAGACCTAGATGGCTGGGGTGCTGAAGGCTTAGAAGCACTTCCTGCCGAAACAACAATCGTAGCACCTATCGCCGATAGCAAAACGAATAGGGATAGGGACCTAGAGGAGAATCAGACCGGACTTAGAGTAAACGGTGGTGACGGAAGAGACAATGCTCCTATATCTTATCCCGGTGCTACTAGGATCCGTGACACCGACGGATCTATCCTTCCTCTCCCCGATATCAACTCGACGAGATCAAGTTCTCCCTACGTCTTTAACTGCTCAGTCCGCTCCATCTTCGGCCTCAACGGTCTCTGGGCAGAAGGAAGCAGAGTAGCCGGCTTCAAGTCAATGGTTACCGCTAACTTCACTCAAG…
CM187_k119_3755	YP_007005995	Synechococcus virus STIM5	Myoviridae	Duplodnaviria	AACTTCAGCAGGGTCTCGTAGGTCGCAGAACTCTTAGACAAGTCAGTGAAAAACTTACAGTAAGTAGATTTGCCCAGCCAGTTGGACGACCTGGCCCCGGGCATTCTCTTATCAAGAGAGGACTCGAAGTCGTTGATATCGATCAAATCGCACTTCATGAAAAAGATAGCGGTAGGAAGGTTAATAAGATCGAGATTGGATTTTACAATCCCCTGTAAATTTCTTTTAACAACGGGATCTTTAAGCTCCCTGGTAAATTCTGTTTGAGTGACAAAAGAAAGCACTGCGCCCAGGGGCTCATAGGTGCGGAGATTTGGGGAGACTATGATAGCCCGAGAGATGTTATATTTTTCTTTAGAGTGGTGAATTGCATTATACCTGGTATATTTGCGTGGATTC…
CM187_k119_60415	YP_007006128	Synechococcus virus STIM5	Myoviridae	Duplodnaviria	GTTGTCGAAGGCTCTAGGGGTTCGCTGAACCACACCCCCGCCCTTTCTGCCATAGCTTCTAGAGCGACTTTAGTACTGCTGTCAGACGGGTCTTCTGTGGATTCGGGATAATCGCTATCAACGGTCGGATAGTGGTCTCCGGTAAATACGGCTCGGGCCTGGGAACCTTGGGTCAGATAAGTGACATATTGACCGGGGAACTGAACATCCACTTTACCTGGTCTGAACACCTCGTCGTAAGTCCGGATCTGAGTGATTGTCAGGGGGTCGAGGCGAAGATCGTTGGAATTATTAAGGGGGTATCCTGAAACACCTTCCTGCTTCTCTAGGATATAGTAGGGCTGAGGGCGGCGTAGACCACGCTCTTTTAGGTATCCGTCCAAGACTACTCGATACACC…
CM187_k119_79264	YP_007006106	Synechococcus virus STIM5	Myoviridae	Duplodnaviria	GGCGTCCAAGTTGGTTCTCAATAACAAGAGTGTGCAGTACTACCCACCTGCACTGGTCATTCTCTACGGGTACATAGGCATAGAATCTCGCCCCAATAGCACCGTACCAGCCAAACTCAATCTTGTACATGGTAACGGTGTCGGGATCTAAGAAATATCCGGTCTTACCTTCGCCGCTAAGCGGATCACCGTTCATTATCTTCTGCTCGATGACCGTCTCGTACTGGACCTGGCCATTTCGGGTTACTGTCCGGGTATTCTCCGCATAGTTAGCATCATTGAGGAATTGAGTATCTTCTAGGGGGACTATGGAACGTCTGACTACGGAGAACAAGGATCCGTTGGTGAGACGGAACATGTAAGCATCGGTGTCGTTTTCAATGCCAAACTCCAGAACTG…
CM187_k119_81297	YP_007006105	Synechococcus virus STIM5	Myoviridae	Duplodnaviria	CCCAGAGCGACTTCGGCCCGGGGGATACCCAGCAACGATAGCGCAACCTCCGACTGAATTTTATTCTGTTCTTCAACAGGAATGGGCGGTTGATCTTCAGCGAAGACAACGGGCAGTGAGTTCGTTGCTTTTTGCTGACCAAGAGGTACAGGGGCGGTCTTACCAATAATAGTTTGCTTGTTAGCCATGGGTATCAGAAGGAGTGAACGTAAAGGTTTCCGTCAGCGACGAAATAATCAGGGCGGAGAATAGACAGCGTGCCACCGACAAATTCAACTTCATCGGTAAGAGTCAATTCGGCTATTGGAGAGATTAGGATTGAATTACTGACGGTATCAATGTTTACGATGGTATAATAGGCGTTAGGATCTAGACCTGTCAAGTTTTTATTATCAAACC…
CM187_k119_81896	YP_007006128	Synechococcus virus STIM5	Myoviridae	Duplodnaviria	GGGACGGCGAGCGCGATCTCTACTTCTCGTAATACCATCTTCGTCGACCCTAGCATCGGTGATGACTCCATAGGTAATGCTGGCTCTGAATCAGGACGTCCTTTCCGTACTCTAGAACGCGCCCTTATCGAAGCGGTGAGGGAATCCCGGCGTAGTGGTCAGGCCAATGACCGTTACGACAGAGTCATGATTGAGTTGGCTCCTGGGGATTACTACATTGATAATGCCCCTGGATCCTTAGCCCCCCTAGCGGTTACAGATGACACCGGCCTCATACAGAGGACTGACTCGGGGTACGAAGTTGGTCGTATCGGTAGGGGATAGAGTAGTCCATATTACTGTCGACGTAGGAGATTCGGTTAGTAATCAGCCTCCCAGAGCGTTGAACCTAGGCCGCGT…
CM187_k119_83159	YP_007006074	Synechococcus virus STIM5	Myoviridae	Duplodnaviria	AGATCTTCGCAGAAATCAGTGATTTCTTTCTGTCTCATGGCCCGACGCTGTGCGGCCAATTCTTCTTCCAGTTCAGCCACTTTAGCGGCGAGTGGGTCCGGAGACTGCGTCTCCGAGAAATCGCTGGTCTCAGGTTCGGCGGAGTCTTTAGACTCCGAGTAGCCGGGCATCATGCCCTCTCCCATCTCCTGTGAGCCCTGTGCGAGTTGATACAGAGCCATGATGAGCTGTTCTTCGGTATACTGAGATGCCAGCTCTGAAGCCACCTGCTCATCATCGTCGCCGGACATATCCTCGACATCGGCTTCGCCTTCGGCGGCAGGAGCCATCTCTTCCTCGGCTTCGCCTTCGCCCTCCATGCCGTCAGGACCAGCGCCTTCTTCGTCGACCGGAGGAGCG…
CM187_k119_83994	YP_007006134	Synechococcus virus STIM5	Myoviridae	Duplodnaviria	GCAGTGTTCAGTGGAGCGGGTGAAGGAGTAAGCCTTTTCGCTTCTTTCGCCATTCTCTTGGCCTTTAACAAAACCGGTCGGATGAAAGGTTTGGCCCAAATTATATCATGGAGTGTGTCCGATGAGCAAATTCATAGTGAAGGTGGCAGCGCATTGTTCAGAGAGCTGGTAAAGGAGCAGGGCATTACCGACGAAGAAATAGCCGAAATCAAAGCCGGCTTCGATACTGTAATAGAAAATGAGTACAGCTTCTTGGGGAATATCTTCAGCACCATTGATAACAGCGCTATTCCCATCGCTCTACCTGATCTCAAAGCCTACATCAAGTCTCGAGCGAACAACAGACTCAAGAACCTCGGACTACCCCAACTCTGTTACCCAATGTCCGCCGAGGAGATC…
CM187_k119_89321	YP_007005999	Synechococcus virus STIM5	Myoviridae	Duplodnaviria	TAGAAGCGTTTGATGGGAGTAGCATGGTGACGAATTAGCTCCAGATTAGATTATTAATGAACATCGCGGCTTGTAACGATGTAGCATCGGCGCGGCGCATGACGGAGTAAGCGCTGGTCGGTTCGGTTTCTACTTCGATAAGGTTGCGAGAGAGGACGAGAGGGATTTCGGATCCAAAGCCGTCTTGCAACCTTCCCTGATCCCTAAGAGCGGTGTTACCAGTACGCTGGTTGGAAAGGAACTGGGTAGGTACGCCATCGGTATCGGGCTGACCAGTGACTGTTGTTAACACAACATTGCTGAATGTCTTCGAGATCTCGAAGTCTTTGATGTTTCTAGCCATAGGGGTGTAGAGAACCGTATACCTAGCTTTCAACGAAA
CM187_k119_91073	YP_007006130	Synechococcus virus STIM5	Myoviridae	Duplodnaviria	TGAGGTTGTACAAAAAGTAAGTGCTAAGAGCGGTGGAGGTAATCGCGAACGTATCGAGGCAGATCAAGAAGTCGACTTTAAAGAATTAGAAGTTAACTATCCTTACGAAGTAATCGGGTATTATCCCTGTAAAACTACATATGGCGTTAGTTACCGTATGTTTATTAACAATCTTCCCGAAGAAAATAAAACTTCTATTTGTTGGGCTCATAGCTCTATTCGACCCCTTCTCGCAACTCGTCCAGAAATTAATCGAGATAAGCCCGCAACTCTTACTCTCCGCTCCAAAAAAGAATTGGATAACGGTCGAGTTAAAATTCGTAGCAATCTGATTCTTTCCCGTCAAGAATCTGATCCTGAAGCATTAGACCTAAGCTTCTAGACTTTCGATAAGTATAC…
CM187_k119_97652	YP_007006078	Synechococcus virus STIM5	Myoviridae	Duplodnaviria	CCAGTATGCCACTAACATCTAAATCAACTAGAGAGCTGGAGTCTCTGGCCAAAAACTCCCCCGATGAATTCGACTTCGGAGAGCCGGAGATCGTCACTGTGGAGATTTATCCTGGTAAATTTCTCTCTCTCAAAGAACCAAATGCCGACGAGCTGATCGCGATTGAAGAGATCTCCTCTGACGAATCGATCGATGAAATCGAAGCGACTCTCAAAATAATTTGTATCCTGCATAGCCCCGATAGCGGTGGTCGTAAACTCACCTTGAAAGATGCCAAGAGGCTGAGGGGTAAGCAGATCAAGAAAATAGGGGAGGCTATGGGTCC
CM188_k119_111618	YP_007006130	Synechococcus virus STIM5	Myoviridae	Duplodnaviria	GACCGTCTTCTCCTTGATGTGGAGAGTTGCGGGGTTCTCCTCACTGATTTCCGGCTTGGTGGCCAGAAGCGGGCGAAGAGTGCTGTGAGCCCAGCATTCGGCTGTTTCGCCCTCAGCGGGGTAGTTAGCCAGCATAATACGGTACGATTGACCGTACTTAGTCTCACAGCCACGGTAGCTAACGACCTCATAGCTCATGCCCTCTTCGAGGTCACGAAACTCGATGTCGTGGTCGGCACGGCTGGAGTTACCACTACCCTTCGCAGTCACCTCTTGGATGAGGGAGAGGATTTCAGCTTCCTTGCCTTTCTTCATTTGCGCATTGAGCGCTTTGGTGTCAGGCGGATTCTGCCAGTCCACGAAGCGGACAGCGACGGGCAGG
CM188_k119_112460	YP_007006119	Synechococcus virus STIM5	Myoviridae	Duplodnaviria	GGGATTAATGGCATTTTTAAACCCTATAGAGTTCATTCTTTGATATGTGAATATGTACAAGGAATTTGTGATGGAGACCCGGTATATAGAAGAACGGTGATATCCCTCCCTCCCAGAACTGGAAAATCTCTCCTAATTAGTAAACTTATGCCTACTTGGCAGTTAGGGAGAAGTCCTACCGCGACTTTTATCCTAGCTTCATACGCTTTAAAACTCAGTTCCGACGCCAACCGCTCTATCCTTTCTTACGCAACTAGCGAGGCGTTTCACTGGGTATTCCCTGAATGTGAAGTATTAGAGAAAAATTCCAACTTAAAAACTGTTAGATCTGAACAAGGCGGGTACATAATGTCAGCAAGTACGGGAGGAGGGGTTACAGGGTTCGGATACGGAGTTATC…
CM188_k119_138394	YP_007006152	Synechococcus virus STIM5	Myoviridae	Duplodnaviria	CTCAAGGTGGGTTGTCTTCCAGGCCTTAGGACATCGACAAACCCGTCATTAATCGTCCACTCTGGTACTTGCTCTAGGGTAAACGATACCTCTGCATTAACTAGATATCCGGCGTCCCAGGCCTTCTCTCTTACTTTGACATCCTGTATGACGCAAGGACCAAACACCCTTCTCCCCCATATAAACTCGAGGACAGGGGGACCGTCGGCCCCATTTTCTCCGTCCCTGGCCATAAACAGATCCTGAAGACCTTTTTCAAGGCTGTCTACCCTCTTCCCGAGAGAGTATCCATGCAACAGGATTTTTCCGAAAGACAACTTTCTGTT
CM188_k119_15790	YP_007006074	Synechococcus virus STIM5	Myoviridae	Duplodnaviria	AACAATGTGAACTTCAGCGAGGCTGGTAAAGCCACCCAGTTCGAGTTCATGAGGGGTATGCTAGAGAAACTACCAGCGATGGTCAGTTTCAACGAAGTGGCTACGCCTGCTTCTGCTCCGAAGAAGGCTAAGGCCCCCAAGCCTAACGCTGACGGCTATGTGTTCGATGAACGCAATGCGGAGATTCACGCGAAGGCGGTTGAATACGCAGAGGCCAACAGCACTGACTACATGTCCGCGCTGAAACTCGTCCTAAACGACGAAGTTTGATATCTCACCCACATCCTTGTAACAACGGGAAGCCGTAAGGCTCCCCGGCAGAAAGCGAAGCTTTCTGTTCCTGGTTACACATAAAGGAAAACCAAACCTCGGGTTTATAGTCGATACGTCCCTATACGC…
CM188_k119_175485	YP_007006128	Synechococcus virus STIM5	Myoviridae	Duplodnaviria	GGTTGATATTATCTTGAGAGTCATCTGGATCACCCCCAGGAAGCTCTATCTCCTGCTGAGTAACAGTAACACCATTACCTGAAGAAATACTATTATCAAATCTAACATCTAGCTCATTAGCTAAGTCAAGGGCGGTGACTACTGAGTACTTAGACGTACCATTGGCAACATTGGAGCTATTCCTGGCACCACGGATTACATCTGGTCCTGCTAATTGAACCAGACCAGCTTTAGAGATAGAAGCATATACCTCTGGAGGATTATTACTGGCCGTAATATCTCCTGTAGTTAAAGATTTAAACCGAGTATCAGAGCTAAAGAATATAGTAGTGTCGCTGCCCATTACAAGATTTGAGTTATCTTGCATTAAAAGGGTGTTATTAATAATTACATTATTAA…
CM188_k119_20577	YP_007006091	Synechococcus virus STIM5	Myoviridae	Duplodnaviria	CTTCGGCGTTGCGGACCGTACCTCATCGAACCCAGCCACCATCGAACTTACGTTCGTGATGGATACATTCACCTACAACTGATTCTTAATAGAGGAGGTTGAAGTATGTCTCTCTCCAACCTCTATTTTAAGGGGTGTTTTGAGCAGCCCTCTCAAGAGCAGATTGATGCGGTTGAAGGGATACCCGGTGGTGGGGTGGAAGGGAGCGTTGTTGATAAATCTTGTGCCCGTGAAGATTTAAATACTTGTGGGCAGAGCATCCAAGAGTTATTTGATCAATATCAGATATATTCGACACAGAAAGGGTTATATAGAACATGGGGGGAGATCGAG
CM188_k119_26107	YP_007006001	Synechococcus virus STIM5	Myoviridae	Duplodnaviria	CAATGCGGGGGGATCGATACAGACCGGTGAATATGCCGGCCAAATGGTGTCAGAAGATCCACCTGCTGCTCCCCGGTATCTGGAAGTGCGGGCCACAGAGGTAGCAGAGAAATTGTACATGGACGAAGTCGCTAAGGGGTTGGGAGACTGGCGACCGAACTATGACGGTACTAGCAGCGAACTGGTCAGATATGTCCCTAAGCTACCCGCTCTGCTACTAACTGGTGCGCAGGGGATCGCTTCGGGATACGCATGCCACTACGTGCCTTATAACATCAGTGATGTGATAGCCGCTACGAGGGGGTGGATAAAGAACAAAGGTATCAGTGATAAGTATCTTCTCGCGAAGTTTTCCCACCCACCAGAACTCCCGCAGGGAGGAAGAGTCGTAAAAAATGA…
CM188_k119_34369	YP_007006128	Synechococcus virus STIM5	Myoviridae	Duplodnaviria	AGCAGGAAGTGCCTCTAAACCGTCAGCTCCCCAGCCATCCAAATCTTTAAATAGTGTGTTGATCCTTCCATAGTACGGTGTCTCTGTACCAGTACCGTTAATTTCTTCCTGTGAAGCGAACATCACCGATGTTACGGTGTTGTGAGTACGAAAATATTGCGGATTATCTGTAAAAGTTAGGAGAGATACATAAGTACCACCTGTAACTTTCAGCATTGCTGTACGTTCCGTCTGAGGGTCGTTCTGGACCGGGTTAAGCTCGGGGACATACATAGGACGAAGACGTACTTTCCTTAGATCAGTACCGTCTATTGAGATTCCTCTGGGGACTATTAGACCGCCCTTTTGAGGGTTTACTACAGACAAGTTGTCATAGTAAATCCTATCGTTTATATTAAA…
CM188_k119_40016	YP_007006102	Synechococcus virus STIM5	Myoviridae	Duplodnaviria	AAATACCTCACCCAGACAATGATCGCCCAACTTGAACGGGCGCTTGATGAGGTATTTGGTATTGATCCTGCAGAGACACCTATGGTAGAATCAACTCAGGCATCTGAAGAATATTGATCGATGGGCAATGCGATGATCATCACAAGGCTCCGTGGAGGTAATGCTCAGTTCCCAGAGTCGAAAGAACTTGGGGACGTAGTAGTCCTTGCCAATGGAGATATCTTTTGCTACGATGGGGGCATTTGGCAACTAATCGGAGGAAGGTTTTTGCCACGAGCGATGAGAGAGGAGTTTTTGCATTACGTCTCTAGTGGTT
CM188_k119_57310	YP_007006105	Synechococcus virus STIM5	Myoviridae	Duplodnaviria	CCCGGGTTAGGTAAATAGTTTACCTTAGACTGAGCGTTAAGTGAGAATAAGGTTCCTTCATCGTATCCGTCAATGTAGTACGAAGCACCGAATTTATGGATATACTGGTCTACACGAATAGCCGAAGAGTCCTGAACCAGGAGCCTATACTTAAAGTAGAAAAATGGGTCACCTAGGCAAGGTTTACCGAGTTGATTTTCAATAACCAGGGTGTGAAGTACCACCCACCTGCATTGATCATTACCTACGGGAACATAGGCATAAAACCTTGCTCCAATAGCCCCGTACCAACCAAACTCAATTTTATACATAGTAACGGTGTCGGGGTCTAAGAAATAACCAGTATCTCCCTCACCGCTAAGGGGATCGCCATTCATTATCTTCTGTTCGATGACCGTC…
CM188_k119_79499	YP_007006074	Synechococcus virus STIM5	Myoviridae	Duplodnaviria	ATAGAAGACTCCGTTGGAGTAATAGTTATCGAGCCTTCGGGGGGTGTCTCGGCAAAGGCCGTGAGGCCTTTTACCGCTGGGATTGACACCAGGCCTAGGTGGCGTAATGCCAGTTGGCCGGGTGTCGGATTAGTATCCGCATCGGGCAGGTAGAACGAGCTACTGACCTTCTTGAATACTCCGTCGCGAACAAGGCGTTCCGCCTTAGGGGTCAGTTCGACTTTCCCCCAAAGAGATTTACCCTTTCGCCACACTTCTCGGACCCAGCCAAGAGCCGGTGTCCCATCGTCCTGGTCATGACCGATGATCAGGGGTGCCTCGTGCCGACCGGGGTCGTAACTGGTCACCACCTGATCAAGGTCTTCGTCCGCAAAGACCATCTTCTGAC
CM188_k119_86921	YP_007006085	Synechococcus virus STIM5	Myoviridae	Duplodnaviria	ATTCCTAGAGATCAATAAATCTCAAGCGTCTAAATTTACTGAAAGTCAGTATTCTAAGCTAATAGGGTACTTAATTCCTCTGACTTATTCGATTAACCCTGACCAGCTTGTCTACTACGACTCCATATTAAAGGGTAACAACCTAAATCTATTTGAATCAATAACTTTCCTGTTTGAAAATGGCATAGAAAATATAATTAAAGATAAGTCAGAAATATCTCTGTTGTCTGGAATGATCTCCCAGATGGTTACAATGCCCGCAGATGTGTACGAGTCTGAAAAATCTCTATGGAACGATCTGATATCCAAGTCTTCTGGAAATGTAGGCAAAGATATCTCCGGCCTATATGAAAGAGCGGAAGGTATTATACCTAACGAACTATATTCAGCTTTAAACAA…
CM188_k119_87414	YP_007006137	Synechococcus virus STIM5	Myoviridae	Duplodnaviria	AACAGTGTTCCAGGACCAGTCGGAATCGGAAACCTCTGACCTATCAACCTCTGTGATTTCGTACCCCCGAGATCTTAACAATTCCTTAACCTTTGTACACCAGGGGCAGTCCGGTTTGGTTACCACTTTGGCAACTTGTCTCTGAGGGGCAACTTTATTCCCTCTGTTCTTAACCTGCAATGAGGTCGATTTCAGGTAGTAGAGAGACTTAAGGCCCATTTTCCAAGCCGAGAGGTGTAGGCGCATCAGGTATGCTGCATCAGCCTCGGGGTCGACGAAAAGGTTTACGGACTGACCCTGGCAGATATACTGCTGCCTGTCTGCAGCTTGCTTGATAATCTCGAACTGGTCGATTTCTCTCGCTGTTTTAAAGATCTCCTTCTCCCTTAAACTCAGAAA…
CM188_k119_88740	YP_007006072	Synechococcus virus STIM5	Myoviridae	Duplodnaviria	GAAATTACCGTGACACTGGATTATATCCGTATAGGGGCTAAGATAGATAGTCTATAACGTCAAGTATTGTTTTTTCTGACACCTTTATAGAAATTAAAGGTCCTATTTTCCTTAGAATGTAAAAAATTATCCCTTCACTTCTCTCAATTTCGCTAGTAAAGAGAGAACGGAAAGTTTTTTCATGAATATCTTCTCCTCCTATCATTTCGTACACGGTGTCAGAGTCAAAAATCCATGTACAATTGCTCCGGTCCTCAGTAGCAATATAAAGAGCGAAGGGAGTGTGGTCATTAGCTACTGATTCTAGGCAATAGATGACGCTTTCCGTATCTCCTGAGCGTTTCAGTGAGTCGGCTAGAATCTCTTTTTCATGCTCGGTATTAAACACAACTCTTATAG…
CM189_k119_118555	YP_007005999	Synechococcus virus STIM5	Myoviridae	Duplodnaviria	AATAGTGTAGCACAGAACCGTTTCGTTGAAAGCTAAGTATACGGTTCTTTTCATTCTTATGGCTAGTAACATCAAAGACTTCGAGATTTCGAAGACATTCAGCAATGTTGTGTTAACAACAGTCACTGGTCAACCTGACACTGATGGCGTACCTACCCAGTTTCTCCCTAACCAGCGTACTGATAACACTTCTCTTAGAGATCAGGGCAGGTTGCAAGATGGCTTTGGGTCCGAAATTCCACTCGTACTCTCTAGAAATCTTATCGAAGTAGAAACCAAGCCTACCAGTGCTTACTCTGTCATGCGCCGAGTCGATGCTACATCGTTACAAGCCAGAATGTTTATTAATAATCTAATCTGGAACTAATTAGTCACCATGTTACTCCCATCAAACGCCTC…
CM189_k119_127853	YP_007006134	Synechococcus virus STIM5	Myoviridae	Duplodnaviria	CATGGCTACACGAGTTCGAGGTCCAGGGCGCTGAGGTCGACGGACATCCAATCTTGGCTGGGTTTGGCAACGTATCCACCTCCATCCTTGCTCATAGCGAAGAAATCGGTGTTTGTTTGACCCTTAACCATCGGATCGAACCAGTCCGAAATGGAGCGGGAGGAGGAGATATCCTCAGCGGTCATCGAATAGCCAAGCTGAGGAAGACCAAGATTCTCGAGTCGGTTGTTAGCCCGAGATTTTATATATGATTTGAGGTCAGATAGAGCGATGGGGATGGCGGTATTGTCTATGGTGCTGAAGATGTTATCTAGGAAGCTATACTCGTTTTCGACTACTGTATCGAAGCCAGCTTTGATCTCGGCGATCTCTTTGTCGGTA
CM189_k119_13035	YP_007006075	Synechococcus virus STIM5	Myoviridae	Duplodnaviria	ATTCTAATATTTTCTAGTTGAAAGCTTATTGAAAGGACTATCGCATATGGAGAGTTTTCCTTGGCTACTTCCATCACAACTAATGTGAGTTCACTGAATCGTCCCGGGGTTTTTGTTTCCCAAGCCGCGACGGGTGGACTTCCACAGCCTCTTGCTAGTCACGCTGTAGGATATTTGTTCGGTACTACGCCGGCCGACGAATACTATGGTAGTGATAGTGACGGGGTTTATTCAGAATTTTTACCATACACACCGACTCAGGTCGCATCGGCCGATGATTTTCTTCGCAAGATCGGTGGCTCGGCCCCTAACACCAGTGTCGGTGCGTTGACAACTTACGATTCGGTAAAG
CM189_k119_131399	YP_007006069	Synechococcus virus STIM5	Myoviridae	Duplodnaviria	AGAAATCACTAACTTGTACCGGATCGAATGCAGCGCAGGGCTGCGAGTAAAAACGACCATCGGGTATAGAAATCTCGATCGTATAAGTCTGTTCGTAGATGAACTGACTCGCCTCCCGGGTTACTTGTACGAATTTCTCTGAGGTTAGTTCGAAGCCGGTCTGGAACTCGAGACCAGGTATTTCAGGGACCCAGCCTGTAACGCTATCGGCGAGCAAATCGAGAATTGGCAGACAGAATGAATGGCCTTCGCGCTGGGTTTGCTTTTGGACGAGGGTTAGGGTGTAGGTAAGAGACCGGGTGCGGACGGTAGGTATATATGCCCCCTTCATTGGGTTTGTCGTACCGCCACTCGTAAACGCCACAACGATCATGGCCTGTTCCGCAACTCTGCCAGACT…
CM189_k119_167745	YP_007006134	Synechococcus virus STIM5	Myoviridae	Duplodnaviria	CGAACAACAGGCTCAAGAACCTCGGACTGCCTCAACTCTGTTACCCAATGTCCGCTGAGGAGATTTCTGCATCAGCCTCCATCTCCTCCTGGTTCGACCCCATGGTCAAAGGTCAAACCAACACCGACTTCTTCGCCATTAGTAAGGATGGTAGTGGCTATGTCGCCAAACCGTCCCAGGATTTCCTATCCGTTGACCTCAGCGCACTAGATCTAGAGCTTGTGTAGCCGTGCCGTATCCCTTTCCCAAGCCCTATCGACAGGAGCCAGACGGCCCCTGGGTAGTGCTGGGAGAAAAGGGAGTGCGGAC
CM189_k119_168680	YP_007006130	Synechococcus virus STIM5	Myoviridae	Duplodnaviria	CAGAGATTTCCAGCCATAGGGCGGTGAAATTTGGTTATCAGACATGGAGTTATCTTATCTACTAAGCTTTCAACGAAAAGAAAGAGGGAGGTAAAGATACCTCCCTCCCAGAGCGATCAGAAGTTGAGGTCGAGGCTGTCGTCAGCCACCTCTTCCTGAGCACTCAGGATCATCGAACACCGGATCCGGGTCTTACCGCTATCAAGGATAGTCTTATCTTTGATAGTTACAGTGGCCGGCTTCTCCTCAGAGATTTCGGGCTGGGTAGAGAGCAGGGGACGCAGTGATGCGTGTGCCCAGCACTCTGCCGTTTTACCCTCCTCAAGGTAATCCTTGATCAAGATACGGTAAGAAGTACCGTACTGAGTGTTAACACCGCGATAGCTGATGACCTCGTAG…
CM189_k119_179840	YP_007006066	Synechococcus virus STIM5	Myoviridae	Duplodnaviria	GCCGTTTTTCAAAAGGCAGAAGCCTAGCTCTCCCCTTAAAATTCTTCGAATGGTATCAAATCTTATAGAAAGGGGGAGAGGGACTCTTATACTGGGAAACAACGAGAACTATGTGTTAAAGAGTCTCATAATGCCAGAGAAAAAGATAAAGAAAAAAGAGCTACTCCATACCCTGGAGTGCTTAAAATCCCTAGAGATGTCGGAGAGATTACACTACATCTCTATGCTCTCCAGCGCACCTCTTAGTCTCGAACTTCCCGGCAACTTCAGGCTCGCTCATGCCTATTACCCCCACAGCGGGCAAAATGTAACAAGGGATACAGTTATCTTTGGTCCCGGGTATTCCTGGTACAGGGATGAGGACTTATCAAAACACATGATTCATCCGGCATACCAGTA…
CM189_k119_183504	YP_007006134	Synechococcus virus STIM5	Myoviridae	Duplodnaviria	GCAGTGTTCAGTGGAGCGGGTGAAGGAGTAAGCCTTTTCGCTTCTTTCGCCATTCTCTTGGCCTTTAACAAAACCGGTCGGATGAAAGGTTTGGCCCAAATTATATCATGGTCAGTGAATGACGAATCGTGCCATAGTGACGGAGGTAGCGCATTGTTTAGGGAGTTGGTAAAAGAGCAGGGCATCACCGACGAAGAAATCGCTGAGATCAAGGCCGGATTCGATACCATTATCGAGAATGAGTACAGCTTCTTGGGAAATATCTTTAGCACCATCGATAACACTGCTATTCCCATCGCTCTACCTGATCTCAAAGCCTACA
CM189_k119_191432	YP_007006105	Synechococcus virus STIM5	Myoviridae	Duplodnaviria	AGGCGCAGAGGATGTCGACTTCGTCGGTGAGTGGGTAGGAGATATATTCTTTATTATAGGCGAAGTAGTCCGTAAGATCATATTGAGAACCACCCGGGTTGGTGTAGATCGAGAAGATCGTACTTCCAGTGTCGGATACGGGAGATAGACGGAAGTCCTGAGATACCGATGCTCCCGAGAGTTCGGCAATAGATTCGAAAGTACCTACATTGCCCGATTCATTCCACTTCTTCTGGTCTTCATACTGTGTATGGTTAAAGTCTCCGGAGAACAGTGTCAGAGAGCCATCTGTGGAGAACTGATACATGCGGACGGGTATCATGGTACCGTAAACCGTAAACGGTTCGGGTTTGGAAGAG
CM189_k119_197656	YP_007006067	Synechococcus virus STIM5	Myoviridae	Duplodnaviria	ATCTGGCTTGGGGTCCGGAACCGTCAACCAGAGGTGTTCGCCTGCCCGATTCGTAGCGGTGTTGTGGGGGATCGTCTGAGGGACGACGATTGGCATGTCGAGGTGATCGATAGCCGAAGTGGGTAACTGTTCCTTCACCCTACTCCGCACCGAGGTCCAGTAACTTACCTTTACCGCCAACTTGATTAGCTCTTGGGCTTGTGGCAGATCGCTGGACAACACGCCCGACTCGAACTCATCGAGATAATCCTTGGACAATACGCCACCCACATTGATTCCCTCACCGTTTGTATGGGGGACCCGGACATACTCCGACTTCTCCGTATCGAGGTAGGTCCAGCCAATCTCAGAGCTATAGACGATAGGTTGGCCATTCCAGCGTAGACGGAGCAAGATGTG…
CM189_k119_197684	YP_007006074	Synechococcus virus STIM5	Myoviridae	Duplodnaviria	GTTAGTGTTTTTGGTGGGCGTATAGGGACGTATCGACTATAAACCCGAGGTTTGGTTTTCCTTTATGTGTAACCAGGAACAGAAAGCTTCGCTTTCTGCCGGGGAGCCTTACGGCTTCCCGTTGTTACAAGGATGTGGGTGAGATATCAAACTTCGTCGTTTAGGACGAGTTTCAGCGCGGACATGTAGTCAGTGCTGTTGGCCTCTGCGTATTCAACCGCCTTCGCGTGAATCTCCGCATTGCGTTCATCGAACACATAGCCGTCAGCGTTAGGCTTGGGGGCCTTAGCCTTCTTCGGAGCAGAAGCAGGCGTAGCCACTTCGTTGAAACTGACCATCGCTGGTAGTTTCTCTAGCATACCCCTCATGAACTCGAACTGGGTGGCTTTACCAGCCTCG…
CM189_k119_197930	YP_007006134	Synechococcus virus STIM5	Myoviridae	Duplodnaviria	CAAGGATGGTGAGCAGTACGAGTCGCCAATGCGAGCTGACCGTACCTCCGCCCTCGCGGATGCCTACCATGTGCTCGCTGCCTCGCTACCCGACTCCGCCCTCGCCCAGCTCCGCGAACGATTCCCTGAAACCCTTGCCCTTAACAATGTCTAAAGCTACGTATCGTGGTATCCAATATGATACCGAGACTCATCAGAAGGTTTGCCTGGCGTGGTGGAACAAAATCCACTGCGATGCAACCCGCTGGTTCGTGTACCGAGGCCAGTCCTACCGAGCCTACGACCAATGCGGAGTCAAGGATTCCGTGCTATACTAGGTACTATATCCTATACGATCATGTCCATCCTCTCTCACACCCCGATGCTGTACAAGGCGAAGTCGGGCTATGAGTATCCAGA…
CM189_k119_31766	YP_007006105	Synechococcus virus STIM5	Myoviridae	Duplodnaviria	ATACGACCCTCAATGACGGTGTTACAATTAGCGGGTTCGATAATGATAACTTGACAGGTCTAGACCCCAACGCCTATTATACCATAGTAAACATTGACACCACTAGCAATTCAATCCTAATCTCTCAAATATCCGGATTGACTCTTACCGATGAAGTTGAATTTATCGGTGGCACGCTGTCTATTCTCCGCCCTGACTATTTCGTCGCTGACGGAAACCTTTACGTTCACTCCTTCTGATACCCATGGCTAACAAGCAAACAATCATCGGTAAAACCGCCCCTGTACCCCTCGGTCAGCAAAAAGCAACGAATTCGTTGCCCGTTGTCTTCGCTGAAGATCAACCGCCCATTCCTGTTGAAGAACAGAATAAGGTCCAGTCGGAGGTTGCCCTCAGCCT…
CM189_k119_45361	YP_007006072	Synechococcus virus STIM5	Myoviridae	Duplodnaviria	CGTTGAGGTACTCTTTGATGATGCTAAAGAGCAAGTACGTTCGCAAATTGGCGTTTATCCTAATAAGCTAGTACTTTCTCCCGATGCATTTAATGCTCTGAAGCGTAACAAGCGCATTCGTGACTTCATGCAGCGCGGTGTTCTTGTCAATGAGAAGAGTCTTGCAGAAATTTTCGGCCTCGACGAAATTCGTGTTGCACGTCGTCTGAAACTTAATCAGGAGACTGGTGAACTTGAGAATATCTACGACAACGTGGCTATTCTTTTCTATCAGCCTTCTGGTGCAACTGATGGCTTTACCCCGCTTCTAGATGCTAACTATGGTACGCCTTCCTTCGCGTACACATATACGCTTTCGGGTTACCCAATTGCAACTCCTGAACGCTTCAATATGGACCG…
CM189_k119_45389	YP_007006072	Synechococcus virus STIM5	Myoviridae	Duplodnaviria	AAGATGGTGATTTCTCCTGATGCGTTCAACAATTTGAAACGCAATAAGAGAATTCGTGACTTCATGCAGCGCGGTGTACTGGTAAACGAAAAGTCTCTCGCCGAGATCTTTGGTCTTGACGAGATTCGTGTTGCACGTCGTCTGAAGCTTAATCAAGAGACTGGTGAACTAGAGAATATCTACAACAACGTAGCTATTCTTTTCTATCAACCTTCCGGTGCAACTGACGGGTTCACCCCGCTCTTAGATGCTAACTACGGTACGCCTTCCTTCGCGTATACCTATACGCTCTCGGGTTACCCAATTGCTACTCCTGAGCGCTTCAATATGGACCGTCGTGTATTCGAAGGTGACATTCTTGTAGAGCGTTCGTTTGAACTTGTGGGCCTCGGGTCCACA…
CM189_k119_49574	YP_007006110	Synechococcus virus STIM5	Myoviridae	Duplodnaviria	CTCTCAAGTGTTCGATGGGTAAGAACTCAATAATCTTTTTATCAACGAGATAATCTGCCTTACCTTTCGCCATAAAAACACTCAAAGCATCCCTTAAAGAGGCAATATGGGGCTCAAGCTTATCTCTCTCCGTGCCTGGCAAAAACCCTATCCCTTTCTCTCCAGGGGTATCGACAATAGGCTTAATATAGTAGATCTTATCTATATGGCCTTTTTGTAGTTTTTCACAAGCAACGTAGACGGACAAAAGCGTCTTCGCAGTTCCTGGAGGACCGGTCAAGATAGTTAAAGTCTTAGTCCTCAGGTATTCCATAGCCTCCTTCTGACTCTGATTGGCGGGGTGTATCGTGACAATTCCGTCTCCTCGGGAAGATGGAATCCCG
CM189_k119_50659	YP_007006105	Synechococcus virus STIM5	Myoviridae	Duplodnaviria	ATATAATAAGATGCACCGTACTTGACCAGCGTACTCTTTCCGCTGTCCGGAAGACCGTTACTGGGGCCGGCATGAGTCAGGTAGGTGATAGGCAGTGTCGCGTTACCCAGTGATGCTACGTCCAGTTGGTTAGACGCCCGCATGTGGTGGACACGCACCCATCTCGCCTCTCCATTCGCTACTGGAACATAACACAAGAACAACGCACCAACGGCACCGTACCATGAGAATTCAATCTTCCACATGGTAACCTTAGTAAAGTCCACATCGTAGACTGAAGTATCCGTCAAGGGCTGGCCGTCTAGGATTACAGGGTCGCCAGGACGCTTTACACCGAGAATAGAGGGGTCTACGTTAGCGGTAGATACATCGCTCCAGCGGACGGTGTTCGTAGTCCCA…
CM189_k119_78668	YP_007006110	Synechococcus virus STIM5	Myoviridae	Duplodnaviria	ATCGCTGATGAGATGCAGAATGCCACAAGCCATAGCGTTCTCACTATTCTCACTAGACTCGGAGATCACAGTAGTATAGCCATGCTTGGGGATGTTATTCAACGCGATTTATCTAATCGTTTTGGCAAAGACGGTCTCTCTGACGCTGCTAGACGTTTAGCTAAAGACTCCGACAACACGGGTCATGTAAATTTTGGCTTTGATGACATTGTTCGCTCAGATTTTGTAAAATCGGTTATTCTCGCTTATTCCGATTTGTACGAGGGCCGGTAAGATTAGAGTTTTGTATTCCAGAGGGGACGAATACAAGACCTGCTGAAAACATCCAACGGTCCACACACTCGTTAGGAGAACGTGGACCATTTAACCAATTAGGAACTTCACAGGAGGCTAAAAAG
CM189_k119_85415	YP_007006067	Synechococcus virus STIM5	Myoviridae	Duplodnaviria	CCTGGACATTCGTATCATCGGACTATGATGGTCAGGAATCGGTGGTGGCTAGCATTTTCGCTGACTCCGAGCACCGAATCGCTGGCAGTACGCAGTTCGGACATAGCGTACTGGCCGGATCGAAGGAAGATGGCACAGACATGCATAGTATGACCGCCAAGACGATCGGCATTTCTCGATCTATAGCCAAAGGCTGTAACTACGGGATGTTGTATGGGTCCGGCGTAAAAACCCTAGCCGCCACCATACGGAAGGGCAACAAATCCATCAGCACCAAAGATGCGGAGAAGATGGGTAGGAAACT
CM189_k119_85481	YP_007006074	Synechococcus virus STIM5	Myoviridae	Duplodnaviria	AAAGACGGTAAACTTACTGAACAGATCGTCCCCATCTCCGATCTTTCTCGGTTCATGGAAACTCTGAATTCCAAGAACAATGTGAACTTCAGCGAAGCTGGTAAAGCGACTCAGTTCGATTTTATGAAGTCCATGCTGAAAAACCTTCCTGCGATGGTTAGCTTTAAAGAAGTGGCTACCCCGGCTTCTGCACCGAATAAGAAGGCTAAGGCCCCCCGTCCCAGCGCTGAAGGCTATGTCTACGATCAGCGTAATGCAGACATCCACGCTAAGGCTGTGGAATACGCTGAATCAGGCAAGGCGTCTGATTATATGTCTGCAGTTAAACTCGTTCTAGAAGAAATTAGCGAGTGAGGTAGTTCCTTGTAACAACGGGGCGGCTTACCGCCCCGGCAGAAA…
CM189_k119_89607	YP_007006105	Synechococcus virus STIM5	Myoviridae	Duplodnaviria	GTGGCTGACGGCAACCTCATCGTTCACTCCTGATCATGGCTAACAAACAAACAATCATCGGCAAAACCGCCCCGGTTCCTCTTGGCCAACAGAAGGCCGTTAACTCTCTGCCTGTCGTCTTCGCTGAAGACCAACCGCCCATCCCCGTCGAAGAACAGAATAAAGTCCAATCCGAGGTTGCACTGTCGTTGCTGGGCATCCCTAGGGCCGAAGTAGCTCTAGGCATCTTCGCCGACGTCAACACCTACGATGTTAACCCATCGGAATGGTCACAGGTCCCCCTAGAAAACGATCCGGACACCGGCACTGGGGTAAATCACCTAGCGACCGAGACCGG
CM190_k119_100882	YP_007006105	Synechococcus virus STIM5	Myoviridae	Duplodnaviria	CAGTACAGAGGTTTCAGAGACAGAAGGGTTGGCTGGGAATCCGCCGATGGGGACAGAACCAGTAGCGATACCTCTCATATACACGTGAATGTAGTCGCCAGAGGTCGGCAGTAGGGTACCTAAAGCTCCGTAATCAGAAGTTGTAATATTTTCAGTTTCGACAATTTCTACTGGGACTGTACCCGAACCCAGGTCAAATCCATTGTCAGTAGCACCGGAGTCTGAATATATCTCGATGGAATATGACTGCTGAAGGCCAGAGTTATCCAGATTATTGGTAATTAGAAGAGGGTTTTTGATAAAATTGAGAGTCAATACATTGTTCGATGTGTCTGCAGAAGGTTGGGTTATACCGATACCGTATTTGATCGGGTAGAGCTGGATACGATTTCGGATGGG…
CM190_k119_11008	YP_007006130	Synechococcus virus STIM5	Myoviridae	Duplodnaviria	AAAGATACCTCCCCCCCAAAGCGATCAGAAGTTGAGGTCGAGGCTGTCGTCAGCCACCTCTTCCTGAGCACTCAGGATCATCGAACACCGAATCCGGGTCTTACCGCTATCAAGGATAGTCTTATCTTTGATAGTTACAGTGGCCGGCTTCTCCTCAGAGATTTCGGGCTGGGTAGAGAGCAGTGGACGCAGTGATGCGTGTGCCCAGCACTCTGCCGTTTTACCCTCCTCAAGGTAATCCTTGATCAAGATACGGTAAGAAGTACCGTATTGAGTGTTAACACCGCGATAGCTGATGACCTCGTAGTTAACATTCTCCTGGAGTTCACGAAAATCGATTTCGCGATCAGCACGCGGACGTGATTGGCCACGAGGGGCGACTTGCTGAATCAGGCTGAG…
CM190_k119_11019	YP_007006130	Synechococcus virus STIM5	Myoviridae	Duplodnaviria	AAAGATACCTCCCCCCCAAAGCGATCAGAAGTTGAGGTCGAGGCTGTCGTCAGCCACCTCTTCCTGAGCACTCAGGATCATCGAACACCGAATCCGGGTCTTACCGCTATCAAGGATAGCCTTATCCTTGATAGTTACAGTGGCCGGCTTCTCCTCAGAGATCTCGGGCTGGGTCGAGAGCAGAGGACGCAGTGATGCATGTGCCCAGCACTCGGCCGTTTTACCCTCCTCGGGATAATCCTTGATCAGGATACGGAAGGACTGGCCATACTGCGTGTTAACACCGCGATAGCTGATGACCTCGTAGTTAACATTCTCCTGGAGTTCACGGAAGTCGATCTCTTCATCAGCACGTTGACGTACTTGCCCACGAGGTGCGACTTGCTGAACCAGGCGGAG…
CM190_k119_112087	YP_007006106	Synechococcus virus STIM5	Myoviridae	Duplodnaviria	AGGTAGAGATACAGGTCGTAGAGGTTTTGAAAACCAGTAGTCGTGATATCGATAGGGACGTCAAATGGACCTAGAGAGCCCGTGTTCTGAGTAACCTGTTCTACGGGTAAGAAATCTACCGGCGCAGAGTTAGGCCTTTGCTGAGCAGGTTGAATCTGAAAACCGTAGAAGTAGGGGGCAACGGAATCAGTGAAGTACAGCTTAATGTTGCCTTCAGCCATTCTGCAGAATATCCGCAATGGAGTATTCTTAGTGGCTAACAATTTTACCGGTTCTGTCGTACCGGTGTTTCCATTATCAACGTTGAGTGTTATCGCATGGGTGGGATTCTCCGGGATCTCCGATTTCTGGAGGAAACTAGTCTTCGGCAAAAAGATCCTATTGACGTGGGAACGTCTA…
CM190_k119_11919	YP_007006152	Synechococcus virus STIM5	Myoviridae	Duplodnaviria	CAAACTTTACTCCTGATTCCGGATCTTTATAAGCTGCCTCTACATTCTCTATCTGGGTATCTACAGTCTTTTGAAGTTCCGTGGGAGTAACGGGATTTACAATATACCTGGTAAAGTCATTACCTAGCAAGTTAACAGCTTCTGAATAAAGATTAGAGTAGTTAGACACTTTTGCTAGTATATTCTTTTTAGCCCCTAAGCCGTCAGTCTTAGCTTTACTCACCGATTCTTCAAGGCTCTTAAATTTTTCATATAACCTCTCGGCATCTTTACACCTATCTACCAATGCCGTATCTACACCTTTATTCTCAAGATCTTCATTATCTGCTTCCTCCTTCGCATCTTTTGGTTTACTATCCGGATCCGTACTATCTCTATAATCCCTACTAGAGACTGTCG…
CM190_k119_11940	YP_007006152	Synechococcus virus STIM5	Myoviridae	Duplodnaviria	AGGAGGGTGTTTGGTCCTTGCGTCATACAGGATATCAAGGTAAGAGAGAAGGCGTGGGACGCCGGATATCTAGTCAATGCGGAGGTATCGTTTACCCTAGAGCAAGTACCAGAGTGGACGATTAACGACGGGTTTGTCGATGTCCTAAGGCCTGGAAGACAACCCACCTTGAGCGATCCGACAGTCTCTAGTAGGGATTATAGGGATACGAGCACTCCGGAGACGGAGACGGAGACGGAGCCGAAGCCGAAGCCGGAACCGGATCCCAACCCTCGCAAGCCAACTACATCCCGGTCTAAAGAGCTTCAGCAGATTATAAAGAGATGTGGCAGAAACTATGATCTTTCAAAAAAATATGGAGAGTTTCTTGCAAGATTAAATGCTAGACCTCGAGTAGGT…
CM190_k119_120339	YP_007006074	Synechococcus virus STIM5	Myoviridae	Duplodnaviria	ACGATGAGCAAGTAGCCGCCGATCTCGCCTCTCAGTACACCGAAGAACAACTCATTATGGCGTTGTATCAGCTTGCGCAAGGGTCGCAGGAGATGGGTGAGGGCATGATGCCCGGCTACTCCGAGGCTGAAGCTGAGACTGTAACCACCGAACCTGAAACCGAAGCGACTGATTTCTCGGAGACGCAGTCTCCGGATCCCCTATCAGCCAAAGTTGCCGAACTCGAAGAGGAGTTGGCCTCACAACGTCGTCTCATGCGCCAGAAGGAGATCACCGACTTCTGCGAAGGTCTGTACAACAACGGTAAGCTCACCGAGCAGGTCGTCCCCCTCTCCGATCTCAGCCGTTTCCTTGAGACCCTGAATCCCAAGAACAATGTGAACTTCAGCGAGGCTGGTA…
CM190_k119_125675	YP_007006001	Synechococcus virus STIM5	Myoviridae	Duplodnaviria	TGACAACTTTCAAAGTCAGGATAGAACACCCCGTATTCGGTGATACGGTAGAGATTATGGAACTAGACCAGGAAGACGGTACCCTCTGCCTAAGGAGCATCTTCCCCTCAGAGATGCAAAGCGAGGAGGAGATGGATATAGTGAAAGACTATTATAACAACTTCATACTCAATGGTCAAGAAACCTATATCGAGTATTTTAACAAGGATATAGGATACTTCTTGTTGTCTCGAAATATCGGTATTTATCCCGTGGGAAATGAATAACAGCGTATCGATTACCAACGAACTGATAGGAGACTTCTTAACCTATTCTACGGCAATTTATAACCGAGCTCTACCAGACATCGTAGACGGGCTCAAAGTCGCTCAGAGACGAGTTCTTATGGGAATGAGCGAT…
CM190_k119_128973	YP_007005995	Synechococcus virus STIM5	Myoviridae	Duplodnaviria	CTCGCTTTGCATCTCTGAGGGGAAGATGCTCCTTAGGCATAGGGTGCCGTCTTCCGTATCCAATTCCATGATCTCTACCGTATCACCGAATACAGGATGGTCTATCCTGACTTTGAAAGTTGTCATATCAACCTGAACAACCTCCTTAATGATGTCTGTACGATCTGATAGATACTTACCCTCTACGTAAATCTCGGGATATCGTTTTAACCTTTGCATGACTCCTCAGTGCTACAATGCTATCAACTATACACCATAATATTCTATGAATCCCGTCACTGAGCTGAAGAAGATGCTAGAGGAGATGGAAGAGGCTGAGACGGGCAGGAAAAGCCCGAGTATGAAAGACATTAGGGTGAGGAGAGACGTGGCCGATAAACTCGAGGCATGGAAAAAAGC…
CM190_k119_132014	YP_007006137	Synechococcus virus STIM5	Myoviridae	Duplodnaviria	AACCCGGTGTTGCAGGAGCTCTTCTGCGAGAAGGGAGTGGGAGATGAGGTGTGGGATTCGATCCTTGAGGAGAAGGGTTCGGTGCAGCATCTAGACTGCCTGACGGACTTTGAGAAGGAAGTCTTCAAGACAGCACGAGAGATCGACCAGTTTGAGATCATCAAGCAGGCAGCGGACCGCACGCCGTCTATCTGCCAGGCCCAGTCTCTCAACCTCTTCGTGGATCCCGAAATCGACCCGGAAGATCTCGTTCGCCTTCACTTGTCCGCTTGGAAGAACGGCGTGAAGTCTCTTTACTACCTCCGCTCTACTTCTCTCGTTGCTCGTAAGAGTTCGCTTGGGCCCAAAGCAAGGATAACTACGAAAGATGGCTGCCCGTACTGCTCTAAGCTTAAGACA…
CM190_k119_132751	YP_007006134	Synechococcus virus STIM5	Myoviridae	Duplodnaviria	ACCTGGAAGCAGTAGGTGTTGATAGGCTCGTCGAACTTATCGACGGTCACCTCAGTGTGACGGGCGTAGGTGACGTCACGTTTCTTCATGTAGATGCGGTACTGGCGGCATAGTTTATTCCACCGGGTGTCGTCCTGAGTGAAAATGTGTCCGCAATAACCGCTTAGTCCGGCTACGGTCTGTACGAATTCTACGTTGCGTCTTTCCTTGGAGGAATAGTAGATGGTATCAGTATCGTTAGGCTTGTGGCCGTCCCAATGCAGGACTTCCTCGATAAACCCGTTAGGAATGTTATCAAAGGTATATAGGTCATCAAAGAACTTAGTACGGTATTTTAAGTGCTCGTCGGGAACGAGAACCGAGAAGTGAGATTGACCGCGTTTATCTACTGAATGTTCT…
CM190_k119_13477	YP_007006074	Synechococcus virus STIM5	Myoviridae	Duplodnaviria	CTCGGCGTGGTTCGAGATTCTTTTTTTTGCGGGGTTTTGCCATAATACTAGTGTTTTTGTCTAAGAGTTCTTTAAACAGGGCTTTGGATCTTTTTTCAGAAAAATCAATATTGATCGTATCTGAAAGTTGCTCTCTAAAATCGGCTAAGCCCTTCACCGCGGGAATATTAACAAGAGCGAGGTGTCTAAGAGATAATTTACCTTTATGAGGATTAGCGTCGGCCTCAGGAGCATAAAAACTACTACTTACTTTTTTAAAGATACCTTCACTAATCATCTTCTCTGCTTTAGGGGTCAGTTCGATCTTTC
CM190_k119_146690	YP_007006110	Synechococcus virus STIM5	Myoviridae	Duplodnaviria	AAGGGGAAGGCAGATTATCTCGTTGATAAAAAGATCATTGAGTTTCTACCTATCGAACACTTGAGGGGTAGATCCCTACACCGCTGCACTATCATCGCTGATGAGATGCAGAATGCCACAAGCCACAGCGTTCTCACTATTCTCACTAGACTCGGAGATCACAGTAGTATAGCCATGCTTGGGGATGTTATTCAACGCGATTTATCTAATCGTTTTGGCAAAGACGGTCTCTCTGACGCTGCTAGACGTTTAGCTAAAGACTCCGACAACACGGGTCATGTAAATTTTGGCTTTGATGACATTGTTCGCTCAGATTTTGTAAAATCGGTTATTCTCGCTTATTCCGATTTGTACGAGGGCCGGTAAGATTAGAGTTTTGTATTCCAGAGGGGACGAATA…
CM190_k119_153109	YP_007006139	Synechococcus virus STIM5	Myoviridae	Duplodnaviria	TGGAAAAGAGCAATTGTACTACTTTTAAAAGAAAAAGCACAAGTTCTTTCCTCAAGAGTTATAAGACTGATTGAATATGTTAAAATTCCAATGAGTCGCATTATGCTTCAAAAACCAACCAGGTCACTCATCTATCAGCGTGATGATTATACTTGTCAATATTGCGGATCAAAGAAAAAATTAACAATTGATCATATTATTCCCAAGTGTCGAGGTGGGCAGGATACCTGGGGAAACATGGTTGTTGCATGTTCTTCTTGCAATGTCAAAAAAGGAAATCTTCCTTTAGAAAAGACTGGAATGAAATTAAAAAAAAATTCCAAAACCAATGGAAAATAAAAT
CM190_k119_157087	YP_007006134	Synechococcus virus STIM5	Myoviridae	Duplodnaviria	ATCAGATCCACTGCGATGCGAGGCGATGGCTAGTCTATCGTGGCAACTCGTACAGAGCTTTTGACCAGTGCGGAGTCAAGGATTCCGTGCTACACTGACACACATATCGCACAGAGTTATGTCCATCCTCTCCCATGTCCCGATGCTGTACAAAGCGAAGTCGGGCTATGAGTATCCAGAATTCTTTGAATACTACCAGAGCGCCGTGGCGTCTGTGTGGAGGCCGGAAGAGGTTGCGATGGCTTCTGATGTCAATGACTGGCACCATAATCTGTCGCAGAGCGAGAAAGATTTGATCGCTGGGGTGTTGCGAGGGTTTACGGTTGCTGAAATGGGGATCTCCGAGTATTGGGGAGATACGGTGTGTAAGTTGTTCAAGAAGCCGGAGATCCTGAGTAT…
CM190_k119_160289	YP_007006075	Synechococcus virus STIM5	Myoviridae	Duplodnaviria	TCAAAGAAGCCTTTGATCGCGTCGTAGGTCACTACAGCGCCCGCGCTGCCCACTGGTACCGAGCCACCAACTCGCTGCAGGAAATCCTCCGGCGATGCGATTTGGGTCGGGGTGTAGGGTAAAAATTCAGAATAAATCCCTTCGCTACCGGCACCATAGTATTCATCGGCCGGTGTCGTACCGAACAAATAACCTACAGCATGGCTAGCGATGGGCTGTGGAAGCCCGCCTGTGACAGACTGGGCGACAAATACACCCGGTCTATTCAGCGAAGCGGCATTCACTGTAATCGAAGTTGCCAAGGCTTAATCTCCGTTG
CM190_k119_164147	YP_007006128	Synechococcus virus STIM5	Myoviridae	Duplodnaviria	TCTGACAGCAGTACTAAAGTCGCTCTAGAAGCTATGGCAGAAAGGGCGGGGGTGTGGTTCAGCGAACCCCTAGAGCCTTCGGCAACACCTATTACGATTAGGACGGCGGCAAGTTCTACGACTCTGGGATTCCGGACCTCTCTGCGTCGCCCTTCTGTTATCAGAGCCTCCGGTCACACTTGGGAGTGGACAGGTTATCTCAACTACGATACCGCTTTCCCCACGTTCCAAGGCGACCCTCTTGAGCAAGATTTCGCCCTGGGTAAGATTATTGTCGAAGAAAACGGAGGTCGTGTCTATGCCACCGGCATGAACGAGGAAGGCAGCTATTACCTCGGGACCACTGTATTCGATCTTAGATCTGGCGAACAATTCGCAATCCCTCTGGCCGCTGAAGGC…
CM190_k119_172981	YP_007006167	Synechococcus virus STIM5	Myoviridae	Duplodnaviria	AATAACCTCGATCTGCCCGACGGAGCGATTAGGGATAATGACCTCAAGCATCTTAGTGTAAGAGAGATTTATAACATCTTGAAAGAAAAGCAGAGTAAAGATAAGAACTATATGAAGAACAAATACGGTGTCAACGATGTCAACGTCTGCCTCGTCGACGGAGACGACAAGGATCAATTTACTGATAGCAATGGTAATAAAGTAGAAGCTCCGGATTGGAAAGATCTCATGAATAAAGCTTCTACTATAGCTAGGATGAAAAAAGCCGGACCGAACGGTGCGGGGTTGGAGAGGATTTTCAAAGAGCTTCTAGAACCCACAATCGACTGGCGAACCATCTTGTATAAGTATATCACCGAGACTCGTAACGACTTCGATGGTTACGACAGAAGGTTTGCC…
CM190_k119_175584	YP_007006128	Synechococcus virus STIM5	Myoviridae	Duplodnaviria	CAGAACTAAAGAATATCGTAGTATCTCTACCCATTACAAGACTTGAATTATCTTGCATTAGCAGGGTGTTATTTATAATAACATTATTAAGTACTTGATTAGTAACGTTACCCGGTTCTCCTTCAGCGGCCAGAGGAATGGCAAATTGCTCTCCCGATCTGAGATCGAATACAGTAGTCCCGAGGTAGTAGCTGCCTTCCTCGTTCATGCCCGTGGCGTAGACACGACCCCCGTTTTCTTCGACAATAATCTTACCCAGGGCAAAATCTTGCTCAAGTGGGTCGCCCTGGAACGTGGGGAAAGCGGTATCGTAGTTGAGATAGCCCGTCCATTCCCAGGTATGGCCTGAGGCTCTGATGACAGAGGGACGACGCAAGGAGGTGCGGAATCCTAAAGCCG…
CM190_k119_18414	YP_007006128	Synechococcus virus STIM5	Myoviridae	Duplodnaviria	AACGACCCGTTTAAGTATCGTCACTTTGGTATGCGGGGCAGCAATGATGCCACGATCCAAATCGTGTCTGTGTTCGTTATCGGTAACAGCGATCATTTCGTATCGGAAAACGGTGCTGACCTATCTATTACCAACTCCTGCTCCGACTTCGGTGACATTTCCCTGAGAGGGATTGGATACAAGGCAAAAGCTTTCAGCCAAGATGAGGCGACAACAGCGCCTGGGTATAGCGGTACCCGGATTACTCAAATCATCCCACCTCTGCCACTTAGCTACAATAATTTGTCTGATGGCAGACCTCCGACTCTCGAGGATATTGAAATCAACACTGGGTTTACCATTGACTATGGTAAAACTCTCACCTATACCGTAGAAAATAAAACCCCTACCAATACGGCT…
CM190_k119_189381	YP_007006067	Synechococcus virus STIM5	Myoviridae	Duplodnaviria	GCTTAGGATCGGGCACTGTGAGCCAGAGGTGTTCACCAGCCCGGTTAGTAGCAGTATTGTGAGGGATGGTCTGGGGGACTACTACGGTCAGATCAGAGTCCAGGGAGGGCAGGGGTAACTGCTCTTTCATCCTGCTACGGACAGAGGTCCAGTAAGACACCTTGACGGCCAACTGGATCAACTCTTGAGCCTGAGGTAGATCGCTGGACAGCACGCCTGATTCGAAATCGTCAATGTAATCTTTACTAAGAACTCCTCCTACGTTAAGACCCTCCCCGTTTGGATGGGGAACTCGCACATACTCGAACTTTTCAACATCGAGATAAGTCCAGCCCTTAGAGCTATCATAGACCATGGGTTGTCCGTTCCACTTCAATCTCAGCAAAATGTGGCTAAGCC…
CM190_k119_189750	YP_007006105	Synechococcus virus STIM5	Myoviridae	Duplodnaviria	GATGGGTACGCGTACACCATATGCGGGCGTCTAACCAACTGGACGTTGCATCACTGGGTAACGCGACACTGCCTATCACTTACCTCACCCACGCCGGCCCCAGTAACGGTCTTCCGGACAGCGGAAAGAGTACGCTGGTCAAGTACGGTGCATCTTATTATATCGATGGTGGCGATAAAGGAACTGTTAAGTTGCTGTCTAAATCGTCCGATTACGCTAAGTCCGTAGCATATAGTGGTATTAAAACCTCCGTAGCTACTGCACCAGCATCGAATTATTTTAGCATTCTTTCCAGTATTGTTCCCCAGGCACAGAAAGATCAGCTAATTGGGTCTTATCTAAAAAACGATACGACTATGAGGGTGATTTGGGTAGAGAACGACTCAACCGACAAGGTGC…
CM190_k119_189794	YP_007006075	Synechococcus virus STIM5	Myoviridae	Duplodnaviria	TCTTAGCGGGTCGCAACCCCTGTCTAACCATGCTATAGGATATCTATACGCCACAGTAGATGAAGATTATGATAATCTTCGATATTCCTCTTTGTTACCCTATGTCCCCACAAGAATTCTTTCTTTATTAGATTATTCTAATCAGTGCGGGGGCGTTCCAACAACAACTAATTCCAGAATTTCTTATGATTCTGTAAATGCTTTTTTTCAAAACTCTGGGCCTAACGGCGTTTTGTATGTAACGAGGGTTGTACCAACTCCTGAAACAGTTTTAAATACAAACAATGCAGTTTTTGGATATAAATATTTTATTCTTAAAATTGACGGGAAATACACTGGA
CM190_k119_192582	YP_007006130	Synechococcus virus STIM5	Myoviridae	Duplodnaviria	TCGTACTCCCCGTATCCATCCGTTTCACTGACTGGGAGAATCCGCCCGAAGTCAAAGCGCTTAACGCGTTGATGAAGAAGGGCAAGGAGGCCGATATCCTCAGCCTGATTCAGCAAGTAGCCCCTCGTGGCCAATCACGTCCTCGTGCTGATCGCGAAATTGATTTCCGTGAACTCCAGGAGAATGTTAACTACGAGGTCATCAGCTATCGCGGTGTTAACACTCAATACGGTACTTCTTACCGTATCATGATCAAGGACTACCTTGAGGAGGGTAAAACGGCCGAGTGCTGGGCACACGCATCACTGCGTCCTCTGCTCTCGACCCAGCCCGAGATCTCTGAGGAGAAGCCGGCCACTGTAACTATCAAGGATAAGGCTATCCTTGATAGCGGTAAGA…
CM190_k119_192917	YP_007006105	Synechococcus virus STIM5	Myoviridae	Duplodnaviria	TCTTACCGATGAAGTTGAATTTGTCGGTGGCACGCTGTCTATTCTCCGCCCTGATTATTTCGTCGCTGACGGAAACCTTTACGTTCACTCCTTCTGATACCCATGGCTAACAAGCAAACTATTATTGGTAAGACCGCCCCTGTACCCCTCGGTCAGCAAAAAGCAACGAATTCGTTGCCCGTTGTCTTCGCTGAAGATCAACCGCCCATCCCTGTTGAAGAACAGAACAAGATTCAGTCGGAGGTTGCCCTCAGCCTGCTGGGTATTCCCCGAGCCGAAGTCGCTCTGGGTATCTTTGCCGACGTAAATACCTACGATGTCAAC
CM190_k119_192987	YP_007006105	Synechococcus virus STIM5	Myoviridae	Duplodnaviria	TCTTACCGATGAAGTTGAATTTGTCGGTGGCACGCTGTCTATTCTCCGCCCTGATTATTTCGTCGCTGACGGAAACCTTTACGTTCACTCCTTCTGATACCCATGGCTAACAAGCAAACAATCATCGGTAAAACCGCCCCTGTACCTCTTGGTCAGCAAAAAGCAACGAACTCACTGCCCGTTGTCTTCGCTGAAGATCAACCGCCCATTCCTGTTGAAGAACAGAATAAAATTCAGTCGGAGGTTGCGCTATCGTTGCTGGGTATCCCCCGGGCCGAAGTCGCTCTGGGTATCTTTGCCGACGTCAATACCTACGATGTCAACCCATCTGAGTGGTCGCAGTTTCCACTGCAAAACGATCCGGATACGGGGACTGGCATCAATCACTTAGCCGAAGAA…
CM190_k119_197479	YP_007006125	Synechococcus virus STIM5	Myoviridae	Duplodnaviria	CTTTATTTATAGTAGTCAAAGAACGAGGAGGAATATTATAGATAGACCCCCACTTTTCTGAAACGGCTATCCCGCTGTTGATTAAAGAATTACTATCAATGATAACCTCTTCAACTAAGATAAACTTAAGCCCTCTAGATGTGTATAATTCTGTTCCACTAGGAATACTCACGGGTCTTCTATAAGTTGGTATCTTTGAGAAGAATACTTCAACATGGGCGGTGGATCCCACTATTCTTTGTATTCCTAGTAGTTTCATCCATTGGATCGCAAAGGCTTCTGGAAGACCGTTTAAATAGTAGAGCAGCTCAGAAGTTGCAAACGCTTGACCTTCAGTTATTGCCGCCAGAGGACTCGAGGCACTAAAGTCGTTAAGAGTTCCTCCTGACTCTAGATATA…
CM190_k119_200701	YP_007006075	Synechococcus virus STIM5	Myoviridae	Duplodnaviria	TCTAAGCCACCCATCTATCCTGGTCTTGACAGAGATGGACTACTAGAACAGCACATTATCTATCTGCCCAGCCCTAATGAGCTTCCAAATTATTCTATTTACAAATACTCAAATCGAGCAAAAGCTCAAGATTTTGTCTATGCCATCACTAACTCATTAGAGAAGAAAATCGACGCTCAGCCCGGATTTATCTTTGCTCCAGAAGCATTTGCAACTCTAGTTGAAGGTGTAGATAGTAATACTAAAGCCGAGGCTCGAGAGCTTAGACTTAAAGTCAGTTCTGCAATCGCAACGGTTGCGGAAGGTAGATTAAGTAATGATAGCTATTCCGCCCCGACTGCTGCTTCTCAGCATATTGGATTAATTGATTGTGGCGGAGATGTTAAAAATATTCAAGAC…
CM190_k119_21971	YP_007006075	Synechococcus virus STIM5	Myoviridae	Duplodnaviria	GAGATTTACCCTTTCGCCACACTTCTCGGACCCAGCCAAGAGCCGGTGTCCCATCGTCCTGGTCATGACCGATGATCAGGGGTGCTTCGTGACGACCGGGGTCGTAACTGGTCACCACCTGATCAAGGTCTTCGTCCGCAAAGACCATCTTCTGACCGCTCGAGCTGATCTGCGGACCAGATCGAAATAGTTCGATGTATACGGTCCGCTTAGGCTGCTGCTCGGTCAGAGGGGAATCAGCGTTCAGAACTTCTTCCAGGTTTTTGCGAAGTCGTCTTGCCATATCAATCTTTCAACGTCAGGCGTTCAAGTTGGTGGCATCGAGGAAGGCGCTGAAGCGCTCTTCGTTGCGGCTGAAGCTATCGCTCAAGAGCGAAACTTGGCCGACGGGAGTCCGGA…
CM190_k119_24923	YP_007006105	Synechococcus virus STIM5	Myoviridae	Duplodnaviria	CTGGAACTGACGACCGGCCAGGTGTTCGACGAATTGATCGGAAGAATCTCGATAAGCCAGGCGGACTGCATATCCCTCGTCGTAGGTGTAATCGGAGAGTGTGTTAGGCGCATCTTCGATCGCCCGAACATCGGCCGGTGCGTAACAAAGGCTAGGATCGTAGATCGCAGCGGCGACGTAGCATAGACCGTTACGATAGATGACGGGATCGACACCTACAACACCCCAGTTGCCGTTTGCTATATTACTTTCAGATGACCCTGTAATAGCCGTCCACCTCTCCGGTGTGGATTCAATTCCTGGAGGTTGAGAGTAGGTTAGGGCCTGGGTTCGACGAATACAACGGAAATCGTTCTTGTCGCCACCATTGATAATCTCGAAATAGTAGCCGTCAAACTT…
CM190_k119_25253	YP_007006110	Synechococcus virus STIM5	Myoviridae	Duplodnaviria	GCGTTGACGATCAGTTCGAGGGTGCCGTAGGCAAATTTCTTCGCTTCAAACCCCATACTAGGGCCGCAGGATACGAAACTATTAAGCGAGCTGGTCCTCGCGGCAGGTGTATTAGAGCCGCTATTATATTCCAGAACCAGCTTGTTATCAAGTACGGTTTGTAGGAAGTCGTCGAGAGAGGATTTAAACTCGAACTCGATGCCTACAAGTTTTTTTAATGTCGCAGTGGTGACGGTCATGGCAATTTCTACTTACACTTAGCTTTCAACTAAAAAGACTAAGCTAGCCGGATTTTCAAGACACCAGAGGTGTGGTATAATCCCCCTACAGGTACTGCAGGATCCGCCGCAGCCGCTGCAGTGTCATCGGCAAATTCGCTCAGGCCGGTAAAATCGATGC…
CM190_k119_2538	YP_007006105	Synechococcus virus STIM5	Myoviridae	Duplodnaviria	ATATAGTACGATGCACCGTACTTGACCAGCGTACTCTTTCCGCTGTCCGGAAGACCGTTACTGAGGCCGGCGTGGGTGAGGTAAGTGATAGGCAGTGTCGCGTTACCCAGTGATGCAACGTCCAGTTGGTTAGACGCCCGCATATGGTGTACGCGTACCCATCTCGCCTCGCCATTTGCTACGGGAACATAGCACAAGAACAACGCACCAACGGCGCCGTACCATGAGAATTCAATCTTCCACATGGTAACTTTGCTAAAATCTACATCGTAGACGGAGGTGTCGGTCAAGATTTGGTCGTTGAGGACT
CM190_k119_30293	YP_007006104	Synechococcus virus STIM5	Myoviridae	Duplodnaviria	GAGATTAGGATTGAATTACTGACGGTATCAATGTTTACGATGGTATAATAGGCGTTAGGATCTAGACCTGTCAAGTTTTGATTATCAAACCCGCTAATTGTAACACCGTCATTGAGGGTTGCATTGGTCTCTGAATAAATTTGAAAACCTAAAATGTCGCTGGAATTTCTGAGCCTAATCGCATAGTAGTTGGTGCTGCCAATAGTCTCGGGGCGGATTGAGAGGGGCCTAAAGCTGCCGATTAGGGCATCGGCCTTTACCTCGTACATATAGCCATTCACATTGTCGAGGTTACCTGTAGCGATGATGGTCTTTGCATCCACCGTTTGATTAGTGGTCCCGCCGGGTAGAGTAAGGGAGAAAATGCCAGCCTCAAGTTGATTGAGAGTTTCGAGGGTT…
CM190_k119_3105	YP_007006128	Synechococcus virus STIM5	Myoviridae	Duplodnaviria	GGATGCGTATACCTCTGGCGGATTATTACTAGCCGTGATATCTCCCGTCGTTAGAGATTTAAACTTAGTATCAGAGCTAAAGAAGATGGTTGTATCGCTACCCATCACAAGACTTGACCCGTCTTGCATCAGGAGGGTATTTTTGACAATAACGTTATTCAGAACCTGATTGGTAACATTACCCGGTTCTCCTTCAGCGGCCAGGGGGATTGCGAATTGTTCGCCGGATCTCAGATCGAATACGGTGGTCCCCAGGTAGTAGCTGCCTTCCTCGTTCATGCCTGTGGCGTAGACACGGCCACCGTTCTCCTCGACGATAATCTTACCCAGGGCGAAATCCTGCTCAAGAGGGTCGCCTTGGAACGTGGGGAAAGCGGTATCGTAGTTGAGATAACCTGT…
CM190_k119_32896	YP_007006108	Synechococcus virus STIM5	Myoviridae	Duplodnaviria	TAGTGGCTGATCGAGGACACCGTCAGGGTCTCTGAAGACGATTCTATGGTTGGTATTAATGTCTCTCCCTTCAATGATATTATAGCTCGTACCGAGGTTATTTAAAGATCCAGAAGGCAACCTAGTATTCTGTACGAAATACTTGAACCCATCCTTCAACTCTTCTACTGAGTCTGATAAACCCCTTATAGTATTGCCCACGCTTTCCCCTGTAGCGTAGTTATCGTCGTAAGAGAAGAAGCTGGATGATCCGTCTAGGTTATAGAGCTGGGACAGGTTTCTTGAAGAGATCTCGTCCCTCCTTCTCATCACCATGGACGGCTCTGCTTGGGCAGGGATTATCTGTAGGGCATCATAGGATGCTCCGAGATACAAGTACTGTGATACTTTGTCGTCGTA…
CM190_k119_38518	YP_007006137	Synechococcus virus STIM5	Myoviridae	Duplodnaviria	AGCTCGCTACCTTAACATTGAGATTCACAAATGGATTCGAGAAGAGTCCGAAACAGCCTCACGAGAACTGGCCCAAAAGTTTGGGGAACCAGAATGGTGTGTGGGGTCCGGGCTTCGCAACTCTCATTTGCTTGCTATTGCTCCTACTCGGACAAACGCTGTTATTTCTGGAGCGTTTAGTCAGGGGATTGAACCTATTGATTCCAACTACTTTGTTGCCAAACAAGCTAAAGGCACCTATGTAAGGAAGAATCCGGTTCTTGAAAAGTTGCTGTGTGATCGTGGCGTTGGTCCTGAAGTGTGGGATGAAATTCTGGAGGCAAAAGGCAGCATCCAGGGGTTGGACATTTTCAGTCCGGAAGAAAAGGAAATCTTCAAAACCGCACGGGAAATCGATCA…
CM190_k119_38536	YP_007006137	Synechococcus virus STIM5	Myoviridae	Duplodnaviria	GTAAACACGTGATGATTGTCCCCGTTATTGGTAAGAGACACTTTTACCCAATCTTGATACCCCGAATCAATGATGCCGGGAGAATTGGTAACAATCACGCTCTGGTTGCAGGCTAAACCGCTCCGAGATACGATTTTATAGACAGGCAGTAAATTACTCATGTCTTCCCTATCCATATGGATTTTAAACCCTGCACTGACCTTAATCGTGTCTCCAGGGAGGAGGAAAGCAGCGCCGTTTGATTTGTCTACGAAGTCGAGGAAGTCGTTTTCCGATTCCGAAGTGAATACTTCACCGTCTATGTAGAGTCTGGCACCGTACTTCAATGCGCAGGACTCAAAGTCTCTGAAGAAGTCTACGGCATCGTTGCGGTTATAGGTGTTCTTTGAATAGGCACGA…
CM190_k119_39016	YP_007006106	Synechococcus virus STIM5	Myoviridae	Duplodnaviria	CCGTTATCTATGGGCGGATATTTTGACAGAGTAGGTAGGAGGTTAAATTCCTCCCACTGGGCTTGGGAAAAATTCCGGACCATATGCTGGAATAGATACAGGGCGACAATGGAGTTTATGTACCTGCCCCAGTTCCCATAGTCCTGTGCCTGGCCAGGATTTATAAGCTGATCGGTGATACTGGGCCTTGGAGGAGGCAGGAAAGGTGTCGGACTAGAAGACAGGACGATGGCCGAATTCCTCTCATCCTCATCAAATCGAGTGAAGTAATAGTTTCCCGTAGAACTCGGTCTACGTGTCCACCATGATGTAGAGTCTTCTTCTCCTTCTACTTCAGTGCTGTCTAACTTCCAATCCTTGGGGTCAAGACCGTAGGTAGATACGTTTCCAAATATCCCC…
CM190_k119_42260	YP_007006128	Synechococcus virus STIM5	Myoviridae	Duplodnaviria	CAGGACGTCCTTTCCGTACCCTAGAACGCGCCCTTATCGAGGCGGTGAGGGAATCGCGGCGTAGTGGTCAGGCCAATGACCGTTACGACAGAGTGATGATCGAGCTGGCTCCTGGGGACTACTACATCGATAATGCCCCTGGATCTTTAGCCCCCCTAGCGGTTACAGATGACACCGGCCTCATACAGAGGACTGACTCTGGCTACGAAGTAGGTAGCGTATCAGTTGGTGATAGAGTAGTCCATATTACCGTTGACGTCGGAGACTCGGTTAATAATCAACCCCCCAGAGCGTTGAACTTAGGCCGCGTACTTTACAGCGAGTCGGGCGGGGTAGGTAATATCGCCAGGATTGAGAAAATCTCCCCCTCCAACTCCAACTGGGTAGTCACTCTAGAAT…
CM190_k119_45844	YP_007006105	Synechococcus virus STIM5	Myoviridae	Duplodnaviria	GTTGCATCACTGGGTAACGCGACACTGCCTATCACTTACCTCACCCACGCCGGCCTCAGTAACGGTCTTCCGGACAGCGGAAAGAGTACGCTGGTCAAGTACGGTGCATCGTACTATATTGATGGTGGGGATAAGGGCACTGTTAAGTTGCTGTCTAAATCGTCCGATTACGCTAAATCCGTAGCGTATAGTGGGATTAAAACCTCCGTAGCCACTGCACCGGCATCGAATTATTTTAGCATTCTTTCCAGTATTGTTCCCCAGGCACAGAAAGATCAGCTAATTGGGTCGTATCTAAAAAACGATACGACTATGCGAGTTATTTGGGTGGAGAACGACTCAACCGATAAGGTACGTCTGTACTTTAACCAGGCCACTTCAGCTTTCACAAATGGTGAT…
CM190_k119_46322	YP_007006085	Synechococcus virus STIM5	Myoviridae	Duplodnaviria	TGGCTCGTTACCATACAAGAAATCGATATACCTGTCTATGGCATCTTGGCCACCAAACTCATACAGCAATTTGGTTAGGTCGAATGCACGGAAGAATGAGATAATATCTTGCGAGTCCGTGAGCGGGGCGAATTTATCCAGAAGTTCAGTGAAGTTGGTGGCTGAGAGGATGTTTTGGATTTCCGCTCGGCTAAACCCGAGATTTGCCAATCTCTCCTCTATCATACCTCTATCAGCTTCGTAGTAGGTGAGGTCGAGGGAGGGTACGTAGCCTCCGGGTCTGAAACCCGCTGTCCGAAGCGTCTGTGTCAAATCAGTGAGGAGGTT
CM190_k119_47300	YP_007006134	Synechococcus virus STIM5	Myoviridae	Duplodnaviria	GGCTCCTGTCGATAGGGCTTGGGAAAGGGATATGGCACGGCTACACGAGTTCGAGATCCAATGCGCTAAGGTCGACGGATAGGAAATCTTGGGACGGTTTGGCGACATAGCCACTACCATCTTTGCTCATGGCGAAAAAGTCGGTGTTCGTTTGACCTTTGACCATAGGGTCGAACCAGGAGGAGATAGAGGCTGATGCTGAGATCTCCTCAGCGGACATTGGGTAATAGAGTTGGGGTAGTCCGAGGTTTTTGAGTCTGTTGTTCGCTCGAGACTTGATGTAGGCTTTGAGATCAGGTAGAGCGATGGGAATAGCAGTGTTATCAATGGTGCTGAAGATATTCCCCAAGAAGCTGTACTCATTTTCGATTACAGTATCGAAGCCGGCTTTGATTTCGG…
CM190_k119_4733	YP_007006134	Synechococcus virus STIM5	Myoviridae	Duplodnaviria	CGTGAGCCTCTTCTCATCTTTCGCCGCTCTTCTCTCATTCAACCTAGACGGAAGATTCAAGGGAGTCTCTGAGATCATCTCTTGGTCAGCTCTTGACGAACAACAGCACAGCGATGGCGGGTGCGCCCTATTCAGAGAGCTTGACTCTGAAGGGAAAGTGACCGCCGAGCAGAAAGCTCAAATCGTAGAAGGATTCAAAGCGGTATTGTCTAACGAGGATGCGTTCTTAGAGAAGATCTTCAACGGGCACACTCTTCGCCGCATCAGCCGAGAGGATCTCTGGCATTACCTCCGTCACAGGGCGAACGATCGAATGAAAGTTCTTGGCATCGATCACTCGTTCGAGTACGATAAAACCAAGGCTGACACCATCCGCAGGTGGTTTGACCCGGTGCTCAG…
CM190_k119_47491	YP_007006106	Synechococcus virus STIM5	Myoviridae	Duplodnaviria	AAAGACCTGAAGTTACCATACTTTATTCTCGATACCCCAGTCGTACCGGACACCAAGAATAACATATTTTCCAATCTCTGGCCATCAGCTAGCTTTGGAGAACAGATTAATCTGCCCACAGATACCAACAGGCCGGGTGGTTCTCAGGGCGTTAGAAGCGAAATCACGCTGAAATCAATCCGGTCGTTCCGGTATCAGCCCGGACGGATCAGCGGATTTACCTACGGCGCTAAGGTAAGCGAGATAGGGGCTGTCTCGGGCACAGTTCTGGAGTTCGGTATTGAAAACGACACCGATGCTTACATGTTCCGTCTCACCAACGGATCCTTGTTCTCCGTAGTCAGACGTTCCATAGTCCCCCTAGAAGATACTCAATTCCTCAATGATGCTAACTATGCA…
CM190_k119_49022	YP_007005995	Synechococcus virus STIM5	Myoviridae	Duplodnaviria	CAGTGAGAAAGTTGCCACGAACTCTACCAGGAAGAAAAACTCCCATGGCAAAAGAAAATAAAGTCGAAGAGCTTTACGCTATTGCCACTGACCCTGGGTCAGGAGCCAAGAAACTCTCTTGGGCCTGGGGTCAGACTAAGTCGTCGAGAGTTAGGAAGGCTATTGCCAGTAATCCCAACTCCGACTCAAAAATCTTAGCCATGGCGGCGAGATTGTATATCAAAGAGGTTATTAATAACCCTTCCTTAGAGCTGATTAATCTGTTTAACGAGGATAAGTTCGTTAAGGAGATCTATGAGGCCTATATGGATCCCCGCAAATACACCAGGACTAATGTAATCTTTCACTCCAGTGATAAGGAGAATATTGCCCGGGCGATCGTAGTTTCTCCAAATCTCC…
CM190_k119_57823	YP_007006137	Synechococcus virus STIM5	Myoviridae	Duplodnaviria	TCTCGAATCCATTTGTGAACCTCAATGTTGAGGTAGCGAGCTCCTTCGGAGGCAAAAGGTAATCCACGTTTTTGATAAAGAGTGTGAAGGCCCATCGTCCCGAGACCTAAAGCCCGAGACTTCTCCGCAAACCTGACGGCCCTTCCGAGCCCCACACGGTCTTTTGCCTTTCGAATAAATTCCGAAACGACCGCATCAAGGAGATGGATTGCGATTTGGGGGACTGAACGTCCTGTAACAGGAGATTTCCACCCACTAAACTCGTTATACCGACTAAGGTTGATGCTGCTGAGGACACAAACAAACGAATGGTGTTCATCAGTGTGAAGGAAAATTTCCGAGCAAAGGTTAGAGGTGCTTACCGAGAGTCCCCGTTTGTTGTAACATTCGGGGTTCTGG…
CM190_k119_58100	YP_007006085	Synechococcus virus STIM5	Myoviridae	Duplodnaviria	AGGCTATAGACCGGTACATTGATTATTTATACGGAGTAGATGGCGACGACTCAGTCTTGAGATTTTTGAAGTTTCTCGAAATCGATAGGTCGCGGGCTTCTAAGTTTACTGAAAGTCAGTATTCTAGGCTTATCGGTTACTTAATTCCCCTAACCTATGCTATTAACCCCGACCAGCTTGTTTACTACGACTCGATACTGAAGGGAAACAACCTCGATCTGCTGGAATCGATAACTTTTCTGTTCGAAAATGGCGTAGAGAGTATTATCAAGGATAAGTCGGAGGTGTCTTTACTGTCCGGCATGGTATCCCAGATGGTAACAATGCCTGGAGATGTGTATGAGTCAGAAAAGACTCTGTGGAACGATCTGATATCCCGATCTGCTGGCAATGTTGGCA…
CM190_k119_5811	YP_007006105	Synechococcus virus STIM5	Myoviridae	Duplodnaviria	AAAGATCAGCTAATTGGGTCGTATCTAAAAAACGATACGACTATGAGGGTGATTTGGGTAGAGAACGACTCAACCGACAAGGTGCGTCTGTACTTTAACCAGGCCACTTCAGCTTTCACAAATGGTGATAACATTGAAATCGTAGTACCAAGACGTCAACGGGCGATGGTCGCGCTACGGGCTAAAGACGAAGTGACTAATACCACCGGAACCCCCATCCGGAATCGTATCCAACTCTACCCGATTAAATACGGTATCGGTGTAACCCAACCCGCTGCGGACACATCGAACAATGTGTTGACTCTCAACTTTATCAAAAACCCCTTGCTGATAACCAATAATCTGAATAATTCCGGACTTGATCAATCTTACTCTATACCTATTTACTCTGACTCTAGC…
CM190_k119_64295	YP_007006104	Synechococcus virus STIM5	Myoviridae	Duplodnaviria	CTCCAGATCCTCACTCGCGGTCTCTGGGTCCTCCGGCCACCCCGAACTTACATAAGATACAAACTCCTTGAGTTCCTCCACCTCCATGTAACGACCAGGCAAGAGGTCCCAGGCCCCTGCAATACACACCAAGATGTCGCCGCTAAGGAGGATTACAATATCCCCTTCCGAGCAGTTTTCTCTCTTGGGCATATCGCTTATGCCCTTTCTCAAGATGTATACGGAGGGTACTAGCATGGCATGTGGGGGGGAAGGAACAGCGGGGCAGGTAGGAGAATCACTTACCCACCCTTTTAAATATGTTATCAGAACTCCTCTTTCTTCTCCACCTCCTCTTCTGTTGGGAATAACGAATCAAGGGCCTGCTCTAGCTGAGCGGCCATGCTGTTAACCAAATGC…
CM190_k119_66326	YP_007006078	Synechococcus virus STIM5	Myoviridae	Duplodnaviria	AACCTGTTGACCAGAGATAACTTCTCCCTCGTTCTCTGCAAATATCATGTCAAAATACTCAAGGTCGCTGCCCCTCATGTCGCGAAATGACACGCAACGCCCGGAGGAATCGTAGCACGATATGGTGTAGTTAGAATTCCTCTTAGTCGTTACTTTTCATATCAGAGGTTTCATCCTCCCCCTTAAGCAGAGGACTCATAGCCTCCCCCAGTTTCTTGATCTGCTTACCCCTCAGCCTCTTGGCATCTTTCAAGGTGAGTTTACGACCACCGCTGTCAGGGCTATGCAGGATACAAATGATTTTGAGAGTCGCTTCGATCTCATCGATCGATTCGTTAGAGGAGATCTCTTCAATCGCGATCAGCTCGTCGGCATTTGGTTCTTTGAGAGAGAGAAATT…
CM190_k119_68319	YP_007006128	Synechococcus virus STIM5	Myoviridae	Duplodnaviria	GTAGAACTTGCCGCCGTCCTAATCGTAATAGGTGTTGCCGAAGGCTCTAGGGGTTCGCTGAACCACACCCCCGCCCTTTCTGCCATAGCTTCTAGAGCGACTTTAGTACTGCTGTCAGACGGGTCTTCTGTGGATTCGGGATAATCGCTATCAACGGTCGGATAGTGGTCTCCGGTAAATACGGCTCGGGCCTGGGAACCTTGGGTCAGATAAGTGACATATTGACCGGGGAACTGAACATCCACTTTACCCGGTCTGAATACCTCGTCGTAAGTCCGGATCTGAGTGATTGTCAGAGGATCGAGACGGAGATCGTTGGAATTATTAAGGGGGTATCCTGAAACACCTTCTTGCTTCTCTAGGACATAGTAGGGCTGAGGGCGGCGTAGACCACGCTCC…
CM190_k119_68381	YP_007006128	Synechococcus virus STIM5	Myoviridae	Duplodnaviria	GTAGAACTTGCCGCCGTCCTAATCGTAATAGGTGTTGCCGAAGGCTCTAGGGGTTCGCTGAACCACACCCCCGCCCTTTCTGCCATAGCTTCTAGAGCGACTTTAGTACTGCTGTCAGAAGGGTCTTCTGTGGATTCGGGATAATCGCTATCAACGGTCGGATAGTGGTCTCCGGTAAATACGGCTCGGGCCTGAGAACCTTGGGTCAGATAGGTGACGTATTGTCCGGGGAACTGAACATCTACTTTACCCGGTCTGAATACCTCGTCGTAAGTCCTGATCTGGGTAATTGTCAGAGGGTCGAGGCGAAGATCGTTGGAATTATTAAGAGGGTATCCTGAAACACCTTCCTGCTTCTCTAGGATATAGTAGGGCTGAGGGCGGCGTAGACCACGCTCT…
CM190_k119_70299	YP_007006105	Synechococcus virus STIM5	Myoviridae	Duplodnaviria	ACTTGACCAGCGTACTCTTTCCGCTGTCCGGAAGACCGTTACTGAGGCCGGCGTGGGTGAGGTAAGTGATAGGCAGTGTCGCATTACCCAGTGACGCTACGTCCAGTTGGTTAGACGCCCGCATATGGTGTACGCGTACCCATCTCGCCTCTCCATTCGCTACGGGAACATAGCACAAGAACAACGCACCAACGGCGCCGTACCATGAGAATTCAATCTTCCACATGGTAACCTTAGTGAAGTCTACATCGTAGACCGAAGTATCCGTCAACGGCTGGCCGTCTAGGATGACGGGGTCGCCGGGGCGTTTTACACCCAAGACAGAGGGATCCACATTCGCGGTAGATACATCGCTCCAGCGGACAGTGTTCGTAGTCCCGTTGAGCTGATCGTTACTGA…
CM190_k119_71200	YP_007006001	Synechococcus virus STIM5	Myoviridae	Duplodnaviria	GCCTTATAACATCAGTGATGTGATAGCCGCTACGAGGGGGTGGATAAAGAACAAAGGTATCAGTGATAAGTCTCTTCTCGCGAAGTTTTCCCACCCACCAGAACTCCCGCAGGGGGGAAGAGTCGTAAGAGATGATGGCCTTGTCAATGCGCTTAGAGAAGGTAAAGGATCCGTCACTGTTCTTGGGGAATGGGAGACTCAGGACGATATGAAGTGGGGTAAAAGATCGACCAGGCCAGCCCTGGTGATCACCCGTCTCGCTAATGGTTCTTCCGAGAAGTTTCTAGAGAAGGTACGGGCTCTTGCCGAGGAAGATAAGCTGCCCGGTTTACTCGACGCTGCCGATCACTCTAGCCGCGAAGGGGTACGAATTGTACTCGTAACGAAAACAAAAGAGCA…
CM190_k119_73244	YP_007006130	Synechococcus virus STIM5	Myoviridae	Duplodnaviria	GGGAGAATGCACAAAAAAGTGGTACAAACTTAGAGTCTGCACCACAGTAAGCCTATTTAGCTCTTAGAAGCTGAGGTTTAAGGCTTCGGGATCATCTTCTTGACGGCTCAGAATAAGATTGCTACGAATTTTAACTCGACCATTATCTAACTCAGTTTTGGAACGAAGAGTGAGAGTGGCAGGTTTTTCGCGAGTAATCTCAGGACGAGTAGCAAGTAGAGGACGAATCGAACTATGGGCCCAGCACACAGAAGTTTTGTCTTCTTCGGGTAGGTTATTGATGAATAAACGATAACTTACGCCATAAGTGGTTTTGCAGGGGTAGTACCCGATCACTTCATAAGG
CM190_k119_74514	YP_007006137	Synechococcus virus STIM5	Myoviridae	Duplodnaviria	CGGGGATCACCCTTGGTGTGGTCCTTGGCCCTAAGGAGCTCAGGGACGTCTGGGTGGTCGATAGGTAGGTAGATGGCGAACGACCCCCTACGGACCCCTCCCTGGCTCACGACGCGGGCTGCCAGGTCGTATTGTTGCGCCCAGGGGACGATGCCTGTGCTCTTGCCCCCGCCCGAGATAGGGGCACCAGCAGGGCGGACATCGCCCATATAGACACCGACTCCCCCTCCGTTTTTGCTAAGTTGAGCTACCTCTTTGAGGTGGCTGTAGATAGAAGAAACCGAGTCCGAGAGATGGACACTATAGCAGGAGATAGGTAGGGCACGAGAGGTGCCAAAGTTCGCGGCAACCGGGGATGCCAACCCAATCCAACCGTTCCACAGACAGTGGAACAGATCG…
CM190_k119_75228	YP_007006134	Synechococcus virus STIM5	Myoviridae	Duplodnaviria	GAGATAGCTTTTGTTTCCGGGTCAAACTGAGCTACACGGTCTCCTTCGACATAATCTGACATCTTTTTCCATCCGTTTGGGGTGAGGAATTCGGTGTCTCCATCAGTACAGCCTTCGTCTTTTTGACTCCATGATATAATCTGGGCCAAACCTTTCATTCTACCCGTCTTATTGAATGCCAAGAGGATAGCAAAAGAGGCGAAAAGGCTTACTCCTTCACCCGCTCCACTGAACACTGCGAGAGATACCTTCTCAGAGCTACATGAAGTGAAAAAACGCTCAACTTTCTTCTGCGCAGTAGAGTCGGACAAGAACGCCTCGAACTCATTGATGCCTAGGGTATCGGAGAGAT
CM190_k119_75252	YP_007006134	Synechococcus virus STIM5	Myoviridae	Duplodnaviria	GAGATAGCTTTTGTTTCCGGGTCAAACTGAGCTACACGGTCTCCTTCGACATAATCTGACATCTTTTTCCATCCGTTTGGGGTGAGGAATTCGGTGTCTCCATCAGTACAGCCTTCGTCATTCACACTCCATGATATAATCTGGGCCAAACCTTTCATCCGACCGGTTTTGTTAAAGGCCAAGAGAATGGCGAAAGAAGCGAAAAGGCTTACTCCTTCACCCGCTCCACTGAACACTGCGAGAGATACCTTTTCAGAGCTACATGAAGTGAAAAAACGCTCAACTTTCTTCTGCGCAGTAGGATCAGAGAGGAACGCCTCGAACTCATTGATGCCAAGGGTATCGGAGAGATGGTTATACGCCTGAGCATGAATCTGCTCGAAGAAGCTAAACGCCCGG…
CM190_k119_79124	YP_007006085	Synechococcus virus STIM5	Myoviridae	Duplodnaviria	AGCAGATCGAGATTGTTTCCCTTCAGTATCGAGTCGTAGTAAACAAGCTGATTGGGGTTAATTGCATAGGTTAGGGGAATTAAGTAACCGATAAGCTTAGAGTACTGACTCTCAGTAAATTTAGAAGCCCGGGATCTATTGATTTCGAGAAACTTCAAAAATCTCAAGACGGATTCATTTTCATCTACTCCGTATAAATAATCAATGTACCGGTCTATAGCTTCTTGACCGCCATACTCATACAACAACTTAGTGAGGTCGTAAGCACGGAAGAAGGAGATGACGTCAGACGAATCGGTAAGAGGTGCGAACTTGTCAAGAAGTTCTGAGAAGTTAGATACGGACAATATCTCCTGAATCTCTGTATTATTAAAACCTATCCTTCTCAAATTTTCTTCA…
CM190_k119_82739	YP_007006128	Synechococcus virus STIM5	Myoviridae	Duplodnaviria	ATTTAAAGACCTAGATGGCTGGGGTGCTGACGGCTTAGAAGCACTTCCTGCCGAAACAACAATCGTCGCACCTATCGCTGATAGCAAAACGAATAGGGATAGGGACCTAGAGGAGAATCAGACCGGACTTAGAGTAAACGGTGGTGACGGAAGAGACAATTCTCCTATATCTTATCCCGGTGCTACCAGGATCCGTGACACCGACGGTTCAGTTATTCCCCTGCCCGATATCAACTCGACGAGATCGAGTTCTCCCTACGTCTTTAACTGCTCAGTTCGTTCTATCTTCGGACTTAATGGTCTGTGGGCAGATGGTAGTCGCGTAGCCGGCTTCAAATCGATGGTTACCGCTAATTTCACCCAAGTTAGCCTCCAGACCGACCCCAACTGCTTTACTCC…
CM190_k119_83208	YP_007006153	Synechococcus virus STIM5	Myoviridae	Duplodnaviria	TCTAGAGAATTTTCTAGTAGAAAGTGTTCTGATTCTCCATATAGAACCCCTAAAGGTGAACGTCAAGGTCCAGGACTCTTTGATTAAATGGCAATATCTAACCTTAATCTGAACGTCCGTGCTAACACTTCCCGTGCCTTAGCCGATTTCAACAAGTTCTCCAGATCTCTGGATAACAAATTTCTTGTCAGCGGGTTAAAGCTCGATGTAATTCGCAGCGCTCTGAACACGATCAATAGGGATTTCCAGAGAGCTATCGGAGAACAAGGACTGGCCAGTGCCGGATCTCTCCGCGCTGCTCAGAATCAAGCCGCTTTGCTGACTCAAACCTTCAAAGGGTTCGCATCAGAATCGGCTCTTGCGATCACCACACAGATCGGCACAGCCTTAAACCGCGTC…
CM190_k119_88172	YP_007006089	Synechococcus virus STIM5	Myoviridae	Duplodnaviria	AGATTAGCTTTCTGATCAACGGGGAGAATACAGTCGGTCAGGATACTGGCAGCACCGGTTCATACGCTCGCGACTCCGTGGCCGATTCTGTTCGGATGAGAAAAGCAAAGAGTTTCTCAGAAGAGCTTGACGAGACATTGAATGCAACGCTGATACGCTGGCTTACGGAGCTGAATTATCCGGGCGCATCGGTACCGAGGATTCGTAGAAACTTCGACGATCTCGAGCAGCGCGAAGACCCCGTTAAGACTGTACAGATGTTAACTCAGCTTCAAGCTATCGGATACAGTGTTAGCGATCTTGATTGGGTCAGGGATAAGCTGGAAATCCCCTCTCTCGAAAAAATGGATATGTCGGAGATGGGCGGTATGCCGGGTATGGGAGAGAGACAGTCAGTTG…
CM190_k119_95005	YP_007006137	Synechococcus virus STIM5	Myoviridae	Duplodnaviria	CTGGACTTTCTCGCAAACCGCACGGACCGACCCATGCTGGTGATCCGACTTGCCTTGTGAATGAAGTCCTCCACGACCGCATCCAGGAAGTAGATGGACAACTGCGGGACTGATAGACCAGACATACCCGACCATGATTTCCACTCGTCGTACTTTGCTAGGTTGAGCGATGAGAGGACACACACGAACGTGTGATCGTCATCAGTGTGCAGTGTGATCTCGCTGCAAAGGTTGCTCGTGCTCACGGTTAGTCCCCGCTGCTTGTAGCACTCGGGGTTCTGACGATTGACATTGTCTATGAAGACAAGGTACGGAGAGCCGCTGATGAGACGAGTCTTGAGGACCTCTCCGAAGAGTTCCCTCTTCTTCTCATCTCCATTGATCATGGACTCGATCC
CM190_k119_96326	YP_007006106	Synechococcus virus STIM5	Myoviridae	Duplodnaviria	CTCACCGACGAAGTCGACATCCTCTGCGCCTACGCTATGTGGGAATCCACATCGGCTACTTCTCAGCCATTAACAGAGCTCTCAGTGGTTAACTCTTTGACCTGGGAGGAGCAGTAAGGAATGGCTGGCAAAAACTCGATCAGGGCGGATAAGACTCCGCCCCGGACTACTCGTATAACCAAGCAGATGGTCGACATCAGGGGTAACCCTTTGACGACTGAACAAGGTGCGCCTTTGGTAACCGAGAAGGATGCCTATAAAAAGAGTGAATACGGACAAAATACCTCTCCCAGCGTAGTTGTCGACTCTGACTCTTATAAGAATGACGGCCTAAGTACGCAGAATGCCTTTAGCAAAGGCTACCCTGCTGCACTCCCTATGATCGAGGAGTTCCCCGAG…
CM191_k119_101245	YP_007006083	Synechococcus virus STIM5	Myoviridae	Duplodnaviria	CCAATTTGATATTAGTGCTTTGAGAATTATTTACAGATACTTCTGGAGCTATAATCGATTGAATATTATCTAATTGTTGTTTAATGCCAATAATGTCATTGGTATTTTGTGAAACTAAACCGCTAATAGTTGGAAGGTCTGCTTCAGCCACCGAAAGTCTAGTATCAATTTGAGAATCAAAAATTTCGAGATAATCTATAGCAGATTCTATGTTTCCTAAACTTTCTGCCACGGATTCTGCCAAAGCAGCTTGTGCAGAGGCCATAGCTGTTGTAAAAATTTTAGTATCTCTTATTTTTGTATAAGTACGGTCTGCATATCTTACATTTACAATCCCAGTCTGAGTTGTTGGATCCACTGTTTCTGCAATTCCCACACCAAGACGAAGACCGCTTTTTG…
CM191_k119_108590	YP_007006152	Synechococcus virus STIM5	Myoviridae	Duplodnaviria	TGGATTTGTATTTGGAAAAAGAGTAGAAAGTCTTGTTAAGGGATTAGAGGAATTGACATATGTAGAACGAGACAGCGGTCAACAGTCTCCACCCGTACTCGAGTTTGTTTGGGGGAAGAAAGTCTTCGGGCCGTGCGTCATGGAAGATATTAGCGTAGCTGAGCAAAAATGGGATGGAGGAGAGTTAGTAGATGCCACGTTGAGCTTCACTCTGAAGAAAATTCCAGAGTGGGTTGTAAATGATGAATACATAAATATCTTTGATCCAAGTGGCCAACCTCTTCAGCAAATTATCGTTCCCGACCCCGCGTCTAGTACAACCGAAACGGATACTGCGGGGGGTACAGGAACCGAAGGAGTTGCAGGAGATGGTGAACTTACGAAATCACAAGAAGAGGC…
CM191_k119_109607	YP_007006134	Synechococcus virus STIM5	Myoviridae	Duplodnaviria	CTCATTGATGCCAAGGGTATCGGAGAGATGGTTATACGCCTGAGCATGGATCTGCTCGAAGAAGCTAAATGCCCGGGCCATACTCAGGATCTCCGGCTTCCTGAACAACTTGCACACCGTATCTCCCCAATACTCGGAGATGCCCATCTCGGCTACAGTGAATCCTCGTAACACCCCAGCGATCAAATCTTTCTCGCTCTGCGACAGATTATGGTGCCAGTCATTGACATCGGAAGCCATCGCAACCTCTTCCGGCCTCCACACAGACGCCACAGCGCTTTGGTAGTATTCAAAGAATTCTGGATACTCATAGCCCGACTTCGCCTTGTACAGCATCGGGACATGGGAGAGGATGGACATAACTCTGTGCGATATGTGTGTCAGTGTAGCACGGAATCC…
CM191_k119_124054	YP_007005999	Synechococcus virus STIM5	Myoviridae	Duplodnaviria	ACCCCTATGGCTAGAAACATCAAAGACTTCGAGATCTCGAAGACATTCAGCAATGTTGTGTTAACGACAGTCACTGGTCAGCCCGATACCGATGGCGTACCTACCCAGTTCCTTTCCAACCAGCGTACTGGTAACACCGCTCTTAGGGATCAGGGAAGGTTGCAAGACGGCTTTGGATCCGAAATCCCTCTCGTCCTCTCTCGCAACCTTATCGAAGTAGAGACCGAGCCGACCAGCGCTTACTCCGTCATGCGCCGCGCCGATGCTACATCGTTACAAGCCGCGATGTTCATTAATAATCTAATCTGGAGCTAATTCGTCACCATGCTACTCCCATCAAACGCTTCTACAAATAAACTCGCATCGCCTATTAACGATGAGAACGCAGCGGCTGGTCTA…
CM191_k119_126699	YP_007006078	Synechococcus virus STIM5	Myoviridae	Duplodnaviria	CCAGTATGCCACTAACATCTAAATCAACTAGAGAGCTGGAGTCTCTGGCCAAAAACTCCCCCGATGAATTCGACTTCGGAGAGCCGGAGATCGTCACTGTGGAGATTTATCCTGGTAAATTTCTCTCTCTCAAAGAACCAAATGCCGACGAGCTGATCGCGATTGAAGAGATCTCCTCTGACGAATCGATCGATGAAATCGAAGCGACTCTCAAAATAATTTGTATCCTGCATAGCCCCGATAGCGGTGGTCGTAAACTCACCTTGAAAGATGCCAAGAGGCTGAGAGGTAAGCAGATCAAGAAGCTGGGGGATGCTATGGGTCCTCTACTTAGAGGGGAGGATGAAGCCTCTGATAT
CM191_k119_128586	YP_007006105	Synechococcus virus STIM5	Myoviridae	Duplodnaviria	AATTCAAGCGCAGGACGCAAGAATGTCACCCTCAAAGAGTGGTTCAAGATCTGTGTTCCTCCTCAGTACCGCATGGTCTACGAGTGGCGTCCGGTACGTGCCATGTTCAGTAACGATCAGCTCAACGGAGTTACGAACACCGTCCGCTGGAGCGATGTATCCACTGCCAACGTAGACCCCTCTGTTCTCGGTGTAAAACGCCCTGGCGACCCTGTAATCCTAGACGGCCAGCCCTTGACGGATACTTCAGTCTACGATGTAGACTTCACTAAGGTTACCATGTGGAAGATTGAATTCTCATGGTACGGTGCCGTTGGTGCGTTGTTCTTGTGCTATGTTCCCGTAGCGAATGGCGAGGCGAGATGGGTGCGTGTCCACCACATGCGGGCGTCTAACCAA…
CM191_k119_130426	YP_007006125	Synechococcus virus STIM5	Myoviridae	Duplodnaviria	GAATTACTATCAATGATAACCTCTTCAACTAAGATAAACTTAAGCCCTCTAGATGTGTATAATTCTGTTCCACTAGGAATACTCACGGGTCTTCTATAAGTTGGTATCTTTGAGAAGAATACTTCAACATGGGCGGTGGATCCCACTATTCTTTGTATTCCTAGTAGTTTCATCCATTGGATCGCAAAGGCTTCTGGAAGACCGTTTAAATAGTAGAGCAGCTCAGAAGTTGCAAACGCTTGACCTTCAGTTATTGCCGCCAGAGGACTCGAGGCACTAAAGTCGTTAAGAGTTCCTCCTGACTCTAGATATATACGAGTTTGAATCTCGTTTAATAGAGCACTTGTATTTCTAGGGTCAAGTTGTAGCGAAGGAAGCGGTGTAAGTATTCTAGGCATT…
CM191_k119_136939	YP_007006137	Synechococcus virus STIM5	Myoviridae	Duplodnaviria	CTCGTACAAATTCTGTTATATCTGGAGCTATTTCTCAAGGGATCGAGCCTTTAGAGTCTAATCTATTTGTGGCAAAGCAGGCAAAAGGAACATTTGTTCGCCGCAATCCTTTCTTAGAATCTCTTTTAGAAGAGAAAGGAAAAAATACAGAAGAAGTTTGGGACTCATTGATTGAAAGCCGCGGCTCAGTAAAACATTTAGACTTTCTTAGTGAAGAAGAGAAAAATATCTTCCTCACAGCTCGAGAAATAAATCAACTTGAGATTATTCGGCAGGCTGCGGAGCGACAACCATATATCTGCCAAGCCCAGAGTTTAAATCTTTTTCTTGATGAGAATGCTGAACCTGATTATATTTGGTTATTACATTTAGCAGCGTGGCGATATG
CM191_k119_144649	YP_007006106	Synechococcus virus STIM5	Myoviridae	Duplodnaviria	GGCGTCCAAGTTGGTTCTCAATAACAAGAGTGTGCAGTACTACCCACCTGCACTGGTCATTCTCTACGGGTACATAGGCATAGAATCTCGCCCCAATAGCACCGTACCAGCCAAACTCAATCTTGTACATGGTAACGGTGTCGGGATCTAAGAAATATCCGGTCTTACCTTCGCCGCTAAGCGGATCACCGTTCATTATCTTCTGCTCGATGACAGTCTCGTACTGGACCTGGCCATTTCGGGTTACTGTCCGGGTATTCTCCGCATAGTTAGCATCATTGAGGAATTGAGTATCTTCTAGGGGGACTATGGAACGTCTGACTACGGAGAACAAGGATCCGTTGGTGAGACGGAACATGTAAGCATCGGTGTCGTTTTCAATGCCAAACTCCAGAACTG…
CM191_k119_145046	YP_007006137	Synechococcus virus STIM5	Myoviridae	Duplodnaviria	ATGACCTGAGCGCTGCCGTCGTATCTCAGGGATCAACCCGTCGGGGTAGCTATGCTCTATATTTACCCATAGATCATCCAGACCTAGAGGAATTGCTACGGTGCAAAGATCATGCACAGGGTGATCCCCGTAGCTTTATTGATAGTAATATTGCGGTTACGGTTACAGATCAGTTTCTTAATGAGATGTTACGGGGGAATGAGAAGAAAAAAGAGATCTTCTCTAAGGTTTTAGAACTGAGAATGCTTAGTGGGAGCCCTTATATCATCTATATTGATAATGTTAACAACCAAAACCCCGAATGTTATAAGAGCCGTGGTCTAAAAGTAAGCACAAGCAATTTATGCAGTGAGATCACCTTATATACCGATGAGAATCATACGTTTGTATGTGTTCTAA…
CM191_k119_15441	YP_007006075	Synechococcus virus STIM5	Myoviridae	Duplodnaviria	GTTGCAAATGCTTCTGGAGCAAAGATAAATCCGGGCTGAGCGTCGATTTTCTTCTCTAATGAGTTAGTGATGGCATAGACAAAATCTTGAGCTTTTGCTCGATTTGAGTATTTGTAAATAGAATAATTTGGAAGCTCATTAGGGCTGGGCAGATAGATAATGTGCTGTTCTAGTAGTCCATCTCTGTCAAGACCAGGATAGATGGGTGGCTTAGATCCGTTTTTAGAAGTAATTCTAACCTTGAGAATATAGTCAAAGTTGTAGAACCCATTTGCTTCAGATTTATCTAAAAATACTTTATCTCCCTCCTCGACTTCAATCAAAGATTCCACAGTAGTAATTTCTTTGAGCGACGGATCGACAGAAGCTACGGTATATTTATTTGCCCCAACATAAATT…
CM191_k119_157929	YP_007006130	Synechococcus virus STIM5	Myoviridae	Duplodnaviria	CCCGATAAACTCTATGTGCAATGGGGTCCTCGGTTTATCCCCCTAGAGTTTGCACCTGGTCAGGTGACTACTGCTTCTGGTACTGAGTTAGATGTAGAGTTTTCTACTTATAACTTTAGTGCTCGTGGTGAAGATGCGGCTATGCTGCTCACGATTGACAATGACACTGAGCAAGTCGTACTGCCGATTGCTGTTCGGTTTGCTGATTGGGAGAATCCTGTTGAGCCTAAAGTTCTGAATACTTTCCTCAAGAAAACCCCTGAGAAACTACTTGAGGTTGTTCAAAAAGTAAGCTCTAAGTCCGGTGGTAGTCGCGAGCGTATCGAAGCTGATCAAGAGGTTGACTTCAAAGAGCTTGACGTAAACTTTCCTTACGAAGTGATCGGGTACTATCCCTGC…
CM191_k119_160805	YP_007006074	Synechococcus virus STIM5	Myoviridae	Duplodnaviria	GATCTAGAAGATATTATCACTAGTTATGATCCTGCTTCGCATGAAGCCCCGCTCATTGTTGGACATGATCAAAATGATTCAACTCCTTCATTAGGATGGGTAAAAAATTTATGGCGTAGAGGGAAATCTCTGTGGGGAAAGATCGAACTGACCCCTAAAGCAGAGAAGATGATTAGTGAAGGTATCTTTAAAAAAGTAAGTAGTAGTTTTTATGCTCCTGAGGCCGACGCTAATCCTCATAAAGGTAAATTATCTCTTAGACACCTCGCTCTTGTTAATATTCCCGCGGTGAAGGGCTTAGCCGATTTTAGAGAGCAACTTTCAGATACGATCAATATTGATTTTTCTGAAAAAAGATCCAAAGCCCTGTTTAAAGAACTCTTAGACAAAAACACTAGT…
CM191_k119_16754	YP_007006105	Synechococcus virus STIM5	Myoviridae	Duplodnaviria	CCGAGTCCGGTTCATTTTTACGCCCATCGTCGAAGACGATACGCGGCCGGGCTGGTAACGGAAAAATCTCTTCGAGGTTAGGATGGCAGTCTCACCTTCCGCTGCCACCAACTCCGCTCCGGCTTCTTCGGCTAGGTGATTGATACCAGTCCCTGTATCCGGATCGTTTTGCAGAGGAAACTGCGACCACTCGGACGGGTTAACATCGTACGTATTGACGTCGGCAAAGATACCCAGAGCGACTTCGGCCCGGGGGATACCCAGCAACGATAGCGCAACCTCCGACTGAATTTTATTCTGTTCTTCAACAGGAATGGGCGGTTGATCTTCAGCGAAGACAACGGGCAACGAATTCGTTGCTTTTTGCTGACCGAGGGGTACAGGGGCGGTTTTACCGAT…
CM191_k119_169559	YP_007006128	Synechococcus virus STIM5	Myoviridae	Duplodnaviria	CTCTAATATAGCTCTTTCAATCGTTCTCAGTGGAGTATTTTCATCTAATCCCTGATTTTGAATCGAATCATTTCCTAAAATAGAATTTACATATATGGTTTTAGAATCTCTATTAATTAAGTTAGGTAAAACGGAATTTTTACCACATCGGGGAGAATTAAAGATTTTTATGAATCTTCCTTCTCCATCTGAATACACAGCTATATTATCATCAATTATTTTATAGCATTTGCCGTCATCTCTATACTCGAAAAATCCTTCAGATGGATTTGGATAGACAGCGGGAATCGCTTGATTATTGGGACAATCAATTGGCTCTGTTACTCCTAAGCATTCAATTCCGCCACAACTAATAAACTCACCTAAGAGCTGT
CM191_k119_169701	YP_007006128	Synechococcus virus STIM5	Myoviridae	Duplodnaviria	GGGTGTGGTTCAGCGAACCCCTAGAGCCTTCGGCAACACCTATTACGATTAGGACGGCGGCAAGTTCTACGACTCTGGGATTCCGGACCTCTCTGCGTCGCCCTTCTGTTATCAGAGCCTCCGGTCACACTTGGGAGTGGACAGGTTATCTCAACTACGATACCGCTTTCCCCACGTTCCAAGGCGACCCTCTTGAGCAGGATTTCGCCCTGGGTAAGATTATCGTCGAGGAGAACGGTGGCCGTGTCTACGCCACAGGCATGAACGAGGAAGGCAGCTACTACCTGGGGACCACCGTATTCGATCTGAGATCCGGCGAACAATTCGCAATCCCCCTGGCCGCTGAAGGAGAACCGGGTAATGTCACCAATCAGGTTTTGAATAATGTGATCATTAAGA…
CM191_k119_178040	YP_007006069	Synechococcus virus STIM5	Myoviridae	Duplodnaviria	ATTAAGTGCACCATTTATTAATTTAGCGGGATTACTGCTATTCAGGGTAGGAGTGGGCTTATCAAATATTTCTGAGTTTACAGCATAACCCTTTATAGATGCTAGTTCGCCGAGCTCATCTAATGAATCGGACATTTCTTCATAGAGTTTTCCAAAAAGCTCATGATAAGGATAAGCAAACATACCCCTAGTACCCCAATGAGCCAACTTGAGAAAATTAGTCAATACCACAGCGCACTGCAAAGCCGCAACAAATAATTTAAAGTCCATGCTAAAATTGATACTATTATTCCACTTAACCTTTAACCTGATTTTAGTCTAATTGTTCCTCTACGAGCGTATTAATAATAATAGGCTCAGAAACTTTAGCAGAAAAATTAATATTTCCTACCTTACCTG…
CM191_k119_187232	YP_007006075	Synechococcus virus STIM5	Myoviridae	Duplodnaviria	ATAATATCTTCTAGGTCTTGCTCTGTAAAAAGCGCCTTATCTCCATCTGAGTCGGTTTGCTCACCGGCTCGAAACATCTCGACGTTTATAACCCTTTTAGGGACTGCCCGAGATAATGGAGTTTTCTCATTGAGGGTAATTTCTTTCATTCAAGATTACTATGGAATTAGAAAGTAGTAGCGATTTGATTAGCTCGAACCGCTTCGGTTAGTCGATTATCACTAATGAGTGCAATCTGACCCGCCGGAGTTCTAACTACGCTGATAAACAATCTTTCGAGAGTCGGGGAGGTAGCGACAAAGATGTCACAAGCCAAAGACCCACTCTCTAGAGAATCATCAGTGTTATTGGTGCTATCACAAACAACACGATAAGCCTCACTAGGACTATTCCCGAAGA…
CM191_k119_198703	YP_007006113	Synechococcus virus STIM5	Myoviridae	Duplodnaviria	ACATTACAGGTATTACCTGAGCCGGTAAAGCTCATAATTCCATTAGCACTCTGAGTAGTCTCTGAGTTCATAGACGCGTTGTTGGGATCCCAACCCAGACTAATACTAAGATCTTGAATATATTTTTCGTCAAAAACCACCCCCAGATTCGTGTTGAAAAATTTATACAAAACCTTAGCCCTGCATCTATATAACCGATTGCCGTTTAATGATACCATCTAATTTAGATAATACTATCTACAATTGCTAGTGCCGGAGTATCTAATCCATTAACAGAGGGATCTTCTAGAGTTACAATCTGACCAACATAGAAGCCAGAGCCCGAAGTCAGAGTAGTAAACTCCCCTAATTCAACAGAGCCTCCAACGATATCTAATTCTACTGTTGCAACCTCACTGT…
CM191_k119_201472	YP_007006089	Synechococcus virus STIM5	Myoviridae	Duplodnaviria	CGGATGAGAAAAGCAAAGAGTTTCTCAGAAGAGCTTGACGAGACATTGAATGCCACGTTGATACGTTGGCTTACGGAGTTAAATTACCCGGGAGCATCGGTACCAAGGATTCGTAGAAACTTCGACGATCTCGAGCAGCGCGAAGACCCTGTCAAGACTGTACAGATGTTAACTCAGCTTCAAGCTATCGGATACAGTGTTAGCGATCTTGATTGGGTCAGGGATAAGCTGGAAATCCCCTCTCTCGAAAAAATGGATATGTCGGAGATGGGAGGCATGCCGGGTATGGGAGAGACGCAATCGGC
CM191_k119_202934	YP_007006104	Synechococcus virus STIM5	Myoviridae	Duplodnaviria	TTGTGGAGACCGGGGTTTCGAACTTGAAACGTCGTTCCAATGGAATGCGCAGGGGAACTTGGCCTACAGCGACAACGATTCCATTATCCGCTCTATCGATACCTATAATAACGAGTACAGCAGGGCTACGATAGAAGTGAGAAAAGGTTTCTCCTTAGATCCGATCTTTATGACTGTCACTTACGGCGGTGAGTCTGTAGAAATTTTAAAGGGGAGTATAGAAGCAGATATCTACCAGCTTAATGCCAGCGGGGTGAAGACCGGATCGGCAGTTGGTAGCTTTAGAGTTCTTGAAACCCTAGATCAGCTCGAGGCTGGTATCTTTTCTCTAACTCTACCCGGTGGAACTGACAATCAGACGGTAAATGCAAA
CM191_k119_204432	YP_007006128	Synechococcus virus STIM5	Myoviridae	Duplodnaviria	CAAAAGTTGCCCTAGAAACTATGAGGGCAAGATCAGGGGTATGGTTCAGCATAGGCTCTGAGCCCCTCGGTCCTTCTGTAACTCCTATAAATCTGAAAACTTCGCCAAGTGTCTCCTCCCTAGGGATTCGTATTGGTCTCCGTCGGCCAAGCGTTATCAGGGCTTCTGGACACACCTGGGAATGGACAGGATATCTTAACTACGACACTGCGTTCCCTACATTCCAAGGGGACCCCTTAGAGGCTGATTTCGCTCTCGGCAAGATTATCGTCGAAGAGAACGGTGGCCGTGTCTACGCCACAGGCATGAATGAGGAAGGCAGTTATTACATTGGTACGACGGTCTTCGACCTCAGATCTGGCGAACAATTCGCCATCCCT
CM191_k119_207646	YP_007006137	Synechococcus virus STIM5	Myoviridae	Duplodnaviria	CTCCCCCAGCTGAGATAGGGCTGCCAGAAGGACGAACATTACCAAAGTAAGCTCCGACTCCTCCTCCATTTTTAGAAAGCGTGGCGGCTTCTTTTAAATGACTATAGATGCTATGCAAATCATCATCTACGGATAGAGCATAGCAGGAGATTGGAAGACCCCGATTAGTACCGAAATTGCTAGCCACAGGACTAGCTAAGCCAATATAGCCCTTCCAAAGACAATCAAAAATATCTCCCGCAAGACCTTCTTCGGGGATGTATTTCTCAACATTTGTTGCTACTCTTGAGAACAAATCTAAGGGGGTTTCTCCGGGTAATAAGTATCCCTTACTAAGAGTCTCAACCGCCTCTTGGCTCATCCAATCTGGTTTTTTATAATTTTTGTCTGACATACGAA…
CM191_k119_25596	YP_007005999	Synechococcus virus STIM5	Myoviridae	Duplodnaviria	CTTATGGCTAGTAACATCAAAGACTTCGAGATTTCGAAGACATTCAGCAATGTTGTGTTAACAACAGTCACTGGTCAACCTGACACTGATGGCGTACCTACCCAGTTTCTCCCTAACCAGCGTACTGATAACACTTCTCTTAGAGATCAGGGCAGGTTGCAAGATGGCTTTGGGTCCGAAATTCCACTCGTACTCTCTAGAAATCTTATCGAAGTAGAAACCAAGCCTACCAGTGCTTACTCTGTCATGCGCCGAGTCGATGCTACATCGTTACAAGCCAGAATGTTTATTAATAATCTAATCTGGAACTAATTAGTCACCATGTTACTCCCATCAAACGCCTCTACAAATACGCTAGC
CM191_k119_32176	YP_007006106	Synechococcus virus STIM5	Myoviridae	Duplodnaviria	CCGAGGAGCGACCGGGACACCTCGCTCTGTTCAGCGAACTCTTCGACTATTGGGAGTGCAGCGGGGTCGCCTTTGCTGAAAGCATTCTGCGTACTCAAGCCCTCATTTTTATAAGAGTCAGAGTCGACAACTACGCTGGGAGAGGTATTCTGTCCGTATTCACTCCTTTTATAGGCATCCTTCTCGGTTACCAAAGGCGCACCCTGTTCAGTCGTCAAAGGGTTACCCCTGATGTCAACCATCTGCTCGGTTATACGAGTAGTCCGGGGCGGAGTCTTATCCGCCCTGATCGAGTTTTTGCCAGCCATTCCTTACTGCTCCTCCCAGGTCAAAGAGTTAACCACTGAGAGCTCTGTTAATGGCTGAGAAGTAGCCGATGTGGATTCCCACATAGCGTAG…
CM191_k119_36967	YP_007006128	Synechococcus virus STIM5	Myoviridae	Duplodnaviria	GATTTAAAATTAATAGAGATTCAGAAATAGTTGCAAAAGCTCCTTTAGATAGAGACCTAAGATTTCAGGATATTAAAGAAAATATTACTGGCGAGAATAATAGTGATAAAGATGGGCATCCAGATTTAATAAGATACCCTGGAGCAATATCTATTCGGTCATCACAAGATGTTAATGAAAATGTATCGATTCCAGATATTAATTCATCTTATTCAGGTAGTCCTTATATTAAAGATTGTACAATTCGTAGTATTTTTGGACTAAATGGATTACATGCTAATGGAGATTTGGTTTCTGGATTTAAATCTATAATCGCTGATTCTTTTACAGTAATATCAATTCAAGTAGACCCAATAGCATATGAGGGAGAAGAACTAACTTATTTTAGCGACCCCGCTT…
CM191_k119_4628	YP_007006110	Synechococcus virus STIM5	Myoviridae	Duplodnaviria	CGGGAACTGCAAAGACTCTTTTGTCCGTCTACGTTGCTTGTGAAAAACTACAAAAAGGCCTTATAGACAAAATATACTATATTAAACCCATCGTCGATACGCCTGGGGAAAAGGGTATAGGGTTTTTGCCAGGCACGGAGAGAGATAAGCTTGAGCCCCATATTGCCTCTTTAAGGGATGCTTTGAGTGTTTTTATGGCAAAGGGGAAGGCAGATTATCTCGTTGATAAAAAAATCATTGAGTTTCTACCTATCGAACACTTGAGGGGTAGATCCCTACACCGCTGCACTATCATCGCTGATGAGATGCAGAATGCCACAAGCCACAGCGTTCTCACTATTCTCACTAGACTCGGAGATCACAGTAGTATAGCCATGCTTGGGGATGTTATTCAACGCG…
CM191_k119_55586	YP_007006069	Synechococcus virus STIM5	Myoviridae	Duplodnaviria	GGCTCCTATTGGTGTTTCTAATAGTTGTCCTACTAACGAGGAAATACTCAATTACATTACAAATCTTGAGGTTAATCGTAAGTTAGGGGACTTATCAAATGTTAAATTAGATCGATCTCCTGAGCCTAACGATGTGCTAGTTTATGATCATCTAACCGGATTCTGGGTTTTAACCAATTATATTAGCGGCGGCTCTTTCTAAGTAATTACAATTATGCTATTAGAGATAGAAAATCAATTATATAAAAGAATACATGAGAGTATTGGTCAGAGCGCGGTTGTTATGAAGCTCGCCGAAGAGATCGATAAAAGTGGGAATGTCTCAGAGCAGACAATGGTAGTGGTTAGTTTTACTTCTGCTAATACATCAAATCCGTACCAGGGGGCATACGTGCCCAC…
CM191_k119_56171	YP_007006128	Synechococcus virus STIM5	Myoviridae	Duplodnaviria	GGAGATTCGGTTAGTAATCAGCCTCCCAGAGCGTTGAACCTAGGCCGCGTACTCTACAGCGAGTCGGGCGGGGTAGGTAACATCGCCAGGATTGAGAAAATCTCCTCTTCCAACTCCAACTGGGTCGTCACTCTGGAGTATGTAAGAGGCGGATTCAATATTAACGACAAAATCTACTACGATAACTTGTCCGTAGTAAACCCGCAGACCGGTGGTCTTATCGTCCCCCGGGGTATTTCGGTAGACGGAACCGACCTGAGGAAAGTTCGTCTCCGCCCTATGTATGTTCCCGAACTTACTCCGGTCCAAAACGATCCGCAGTCAGAAAGAACTGCAATGCTAAAAGTTACAGGCGGTACGTACGTATCTCTTCTAACCTTCACTGATAATCCGCAGTAT…
CM191_k119_56565	YP_007006128	Synechococcus virus STIM5	Myoviridae	Duplodnaviria	GTGACATTTCCCTGAGAGGGATTGGCTATAAGGCGAAAGCTTTTAGCCAAGATGAGGCGACAACAGCGCCTGGGTACAGTGGTACTCGGATTACTCAGATCATCCCTCCTCTGCCACTTAGCTACAATGATTTGTCTGATGGCAGACCTCCGACTCTCGAGGATATTGAAATCAACACTGGGTTTACCATTGACTATGGTAAAACTCTCACCTATACCGTAGAAAATAAAACCCCTACCAATACGGCTCCAGGGACGATTAGGATTTATATCCAAAATTCTAACATAGCTTCGCCCTTTACGCTTAATAACCCTCCTTCCGCATCAGATATCGCCTTTGGCCAGTTCTCATTTACTAATAAAGTAAGCGATACGTCCTGGGAGTTGGCAGGTGGACCTG…
CM191_k119_65112	YP_007006090	Synechococcus virus STIM5	Myoviridae	Duplodnaviria	AAAGAGTCCGGCTATTGGGGATGGTTTAAACCATATTTCATTAATACCAGCCAGAAAGAAACTCATGTAGAAAAGGGCTATGTTTAAAGTATAGTATAAATTGTTATATATTTGATTATGGCAGCACCCGCTTTAAGACCGTTAACTAATTCTCAATATAAGGTAAGTATCAGTAACGTCCCCGGTGGTCCTCATTATTTCACCAACTTTTCCGGCATTAAAGATAACGCTCAAACTTCCACCTACGCAGATGGTCAGAGCAATATTATCTACAATCTAAGGGGCCCAAGACAATTACAGCAAGTAACCATGAGCGTTCCTTTCGATCCAGTAGAGCATAAAGCTCTTGTAGATTGGTGGAAACAATATACCTGCGAATCTGTAACCATTCAAATAGAT…
CM191_k119_66334	YP_007006147	Synechococcus virus STIM5	Myoviridae	Duplodnaviria	GCTCCCTGTGGTAAAATTAAGTAGTAGTAAATATACTTCTTCTTAATTATGTACAAAAGATTCGATCAACAATATCGAGACATCTGTAATGAGATTCTCAAAGATGGAACAAAGGTCACTGGAAGAAATAATCTAGTATATTATCAAATGTTCGGGCAAACTATCAAGGTCGATCTTCGACTAGAGTTTCCCGCTCTAACCTTGAGAAAACTTCCTATTAAAAACCTCTATCGTGAGTTTATGTGGGACGTTAGCGGAGAATCCGATGTAAATAAGCTAGGCAAAGCTCGTCACTTCTGGGATTTTCTTGCTCACGAGGATGGATTTTTACCCGCATCCTACGGATCTAGTTGGAGAAACTGGCCTGTAAACTTAGAACGTACCGCTTCTGAGATTGAGC
CM191_k119_70035	YP_007006075	Synechococcus virus STIM5	Myoviridae	Duplodnaviria	TAATACTAAAGCCGAGGCTCGAGAGCTTAGACTTAAAGTCTGTTCTGCAATCGCAACGGTTGCGGAAGGTAGATTAAGTAATGATAGCTATTCCGCCCCGACTGCTGCTTCTCAGCATATTGGATTAATTGATTGTGGCGGAGATGTTAAAAATATTCAAGACGCTCGAGTAGAATTAACTGAGTTGAAAAGTAAGGTAGGTGCCGCGTTTGGTCATTTATCTTATTATGCACCGTATGTTGTGAATTCTGTCGGAAATACTCTGCCTCTTTCTTCTTATGTGGCTGGAATCGCCTCCAGTCGCTATCTGAATGAAGGATTTCAACAAGCTCCCGCTGGTTCTAGATATCCTCTTAGAGACGCTTCTGCTTTAAGTTTTAATATTACTTCTCAACAGCA…
CM191_k119_88185	YP_007006130	Synechococcus virus STIM5	Myoviridae	Duplodnaviria	TGCAAACCTACTGACATTTCTCAGAGTTTATTATTAAATTTAAAAAGACATTATGAGTTTTTCAGTACGTACAGTTGACATCGCGTCCAACAGCAAAGATTTTATTACTTTAAGCGCTCGTGAATATGATTCGGATTACACACCCCTGCCAAATGTAAATCTGCCCAAGTCTCTAAAAGAAGATCTTGGAATGTTTTTTACGCTTCTAACAGGTGAGAAAGAATTTCCTCTCGAAGAAAATACCTTCTTGATTAAAGCCTATGAGGGTGTTTATAGCCGTCTATTTGGGCCTGTTCTCAAAGTAGGTCAAGATGGAGTTGGTAATACTTCTCCCGATAATTTATATATTCAATGGGGGCCTCGATTCATTCCCTTACAATTCTCTCCCGGTATGGTAAC…
CM191_k119_98146	YP_007006119	Synechococcus virus STIM5	Myoviridae	Duplodnaviria	ATTCATTATGAGCTCATATGCTCTAAACCTGAGTACAGAAAACTCCAGAGCTGTTCTTGATTATGTAACTTCTGAGAAATTTATATGGATTTTCCCAGAGTGTATAATTGAAAGAAAAAATTGTAATCTTACTGCTATTCGTACAAACAAGGGAGGATTAATTAAAACGGCATCGGCTGGAGGTAACGTAACTGGATTTGGGTTTGGTAGTATTGAAGAAGACGATTTGCCCGGCATTGGATTGCTGGATGACTTGCTGCCGGATGGAAACTCGATGACAGTTATGGACAGCACTTTTAATTGGGTACAAACTCAGTTTTTAACTCGAGCTCTACCGAACAATGCAATTATCTCCATGGGAACTAGATTTCATCACGATGATGTTACGGGCAGATTAGTT
CM142_k119_411	YP_009810827	Synechococcus virus ST4	Myoviridae	Duplodnaviria	GTGTAAGTTTGTGCTACATCAGTCTTTGCTGTGTCTGCGTCATATGGTTGCACTGTAGAAGATAGCGCAGTATCTAAAAGAAGATTTCCATTGTCAGCAGGAAGCGTAATAGTGTAGTCTGTATTTGTATTAGGAGCTGTAACGGTCACTGTACCAGTGCCACTAGCGTTACCTTGAATTTTAAATTTACTCATATTAACCCTTAAATAATTGTCCAAATACTACCAGTAGGAACTGAAACAGATCCTCCAGTTTCTACGACTACAGGACCACCACTGACTCCATTATAACCATCAGTAATTAAATATTCTTCACTAATAACAATAGCATTTTCTAAAATAACAGATGATCCACCACCTGCTATTGCTCCCCACTCTGTTCCATTATAACCTTCAAACT…
CM164_k119_157519	YP_009810846	Synechococcus virus ST4	Myoviridae	Duplodnaviria	GGGTTTCCTGACCGAGTACTTACCTCATTAACGTACTCCTATGATCAAATGTCTGCTTCAGTAATTTCACGTCCCCAGAATAACACCTGGGAAAACTTCTGTCAATGGGTAACCTCCACCAACAACCGCCTCTATGTGGGTTGGTTCGGTGTGCTGATGGTCCCCACTCTCCTTGCCGCCACTGCCTGCTTCATTGTGGCTTTCATTGCTGCTCCGCCTGTCGATATTGACGGCATTCGTGAGCCGGTTGCTGGTTCTCTTCTCTATGGAAACAACATCATCTCCGGCGCAGTCGTCCCCAGCAGCAATGCCATCGGACTCCATTTCTATCCCATTTGGGAAGCTGCAAGCCTTGATGAATGGCTCTACAACGGTGGCCCCTACCAGCTCGTCGTGTTC…
CM185_k119_172833	YP_009810965	Synechococcus virus ST4	Myoviridae	Duplodnaviria	GGTGATTTCAACAGTGTAAGTCATCAGTTGTCCTCCAGAAGTTCCAGTTTAGCAGTATCAAGTTCCCAACTATCAACCAGATCATAGTTAGGTTCTTCCATAAACTCCTTTGCTTCTTCTTCAGTTTCAAAAGAAACTGTGGTGTAATAAGTTTCAGTGATTTCAACAGTGTAAGTCATCAGTTGTCCTCCAGAAGTTCGGGGTAATAATCTTCTACTTCAGTGATAAGTTCTGCCTCACTGTACTTACTCAAACTTTCATCCAGAGTATCATAAACAAATTGTTCCATCGTTTTGATATCCATACCATCAATGAGTTGATGAATGTATGCTTCCTGAAGATCAGTGCGGTTCATAATCAAAAATCAGTGGAAATGTAACGATATCCAAAAGTATTAAC…
CM186_k119_104359	YP_009810846	Synechococcus virus ST4	Myoviridae	Duplodnaviria	GTTTCCTGACCGAGTACTTACCTCATTAACGTACTCCTATGATCAAATGTCTGCTTCAGTAATTTCACGTCCCCAGAATAACACCTGGGAAAACTTCTGTCAATGGGTAACCTCCACCAACAACCGCCTCTATGTGGGCTGGTTCGGTGTGCTGATGGTCCCCACTCTCCTTGCCGCCACTGCCTGCTTCATTGTGGCTTTCATTGCTGCTCCGCCTGTCGATATTGACGGCATTCGTGAGCCGGTTGCTGGTTCTCTTCTCTATGGAAACAACATCATCTCCGGCGCAGTCGTCCCCAGCAGCAATGCCATCGGACTCCATTTCTATCCCATTTGGGAAGCTGCAAGCCTTGATGAATGGCTGTACAACGGTGGCCCCTACCAGCTCGTCGTGTTCCA…
CM190_k119_4320	YP_009810790	Synechococcus virus ST4	Myoviridae	Duplodnaviria	GTTGAGGTTGGCGGCTGGGACCGTGCTCGGACGGATGACGGATTTACGCAGATCCTCACCAACGATGCTGACGCCACGGGGAAGGATGACGCCGATGCCGCTGCCGTTGAACGCACGGAGGTTTTCAGTAGTGGGCGAGAACGATGCACCCCAAGAGCTAACGGTTTCGGATCCAGCAGGGGCATTGTCGATGATGTGCTCACCTGGCGACACGCGGATCACCACGCGGTCATACAGGTCATTGCTGCTGCCAGAAACGATGGACAATCGAGCAGCCTCGATCAGCGCACGTTGCAGCGTTTTGAACGGGGCGCTCTTGCTGTAGCCGGCGGTGATCTGCTGATTTGTCAGCG
CM107_k119_77115	YP_004322942	Synechococcus virus SSM1	Myoviridae	Duplodnaviria	GCAGTGCCATCCATAAAATCCTTCGCTAGGAAGATAGCGTTGTATGTTAGTTCCTTCTTTGATTATAAAAGGACTTAAACTATTACAATGCGGATATTCTTCTATGTATAGTTCTAAGATTTTTTGTAATTCATAAAAATATTCTGTATGATAAGGAGTTTGTATAATATCAAAATCAGTACTTTTCTTAACTTCCTCGATGACTTCTGCAGGGCCACAGCGGCCAGGACTGTGTAAATGGGGACTGTCTTCAAAGAATTTAATTATCCGATCACATAATGAAGTATCCATATATGCTGCTCGTATAAAATCTACATCTTTAAATAATAGTTCGGTCATAATAATTTTCCATATTCGATAAC
CM164_k119_12618	YP_004323086	Synechococcus virus SSM1	Myoviridae	Duplodnaviria	AATGTTGATTCCTTTAGAGGTGTTGGCACTCCTGATATGGAAAAAGTTCTTAAAAAATATATGAAGAAATTTGGTGTTAAGTCTGAAGAAAGTAAGACAATGACAGGTAAACCATGGTCACAAGTCAGAGTTGAAAACAAATAAATATAAAGAAATGTTTTATAACATAAGGAGAAACAAATGGCACTTTGGGGAATTACAACAGCAGATGAGTCAAAACCAAAATGGCTTACTGATGGAAATAAAGTAGGAGATAAGCAACATTGTTTTGCTGATAATCGAGGTTGGATTTTAAGACATTATAAGAATGCTGCAAAGACTGATTTTTGGGATGAAGTTTTAGTGGCAATCGGTGGATTAAGTGGCGCAGCTGCACTTGCTGAAGCAACTATTTCATCT…
CM022_k119_477784	YP_007674410	Synechococcus virus SSKS1	Myoviridae	Duplodnaviria	TTTATTGAGCCCCTAGCATGGCAGAGAATGGGGCATCCAAGAAGCAAAAGACGGAAGAGAAGCAAGTTATTGCGCAAGTGCGCACTGAGTGCATTATATGTGCAGGTGAGCTGAGCGCAATTCACTCGCGAAAAAACTTCCCTGCCACCTTCTCTCCACCCGACACTGCAGACTGTAAGGACGATCATTACGTGGACCAGCGGTTCTTAGTGTGCGAGATGTGCGGGTGTGTGCAGTTGGGGGATGTTATCGATCCCGACATCCTCTACCACAACTCTCACAACATAACCGCCCACACCCCCACGTGGAACGAGCACCACAACCAGCTCTGCGATTTTGTCCTGGAGCATCTAGACCGCACGAATGTCATCGAGGTGGGCGGGTTGTCCGGCGTGTTAG…
CM110_k119_139457	YP_007674438	Synechococcus virus SSKS1	Myoviridae	Duplodnaviria	GCAAAAACTGCGGATAAAGATCTTTTTGATAAGTTGAGCGATAAAGACAAAAATACAATAAAGGGAAAATGAAGCAAGAGTTAACTCTTTTATAAATAAAAGTAAAAGGAGTTAATAGATGATTCATAAACATCACATTCTTCCCAAACACATGGGCGGGTCAGACGAAGAAAGTAACTTAGTAGAACTTACAATTGAAGAACATGCAGAAGCACATAGAAAACTATATGAAGAGCATGGTAGATGGGAAGATTACTTAGCTTGGCAAGGTTTAGCTGGACTTATGGGAAAAGAAGAATTAGTTAAAGAGATGCTAAGTCAAGCTGGTAAAAAAGGTGGTAAAAGTAGATCAAAAGAAGAAAATATTAGAATCGCAAAAATTGGCGCAAAAGCCAATTG…
CM125_k119_141451	YP_007674372	Synechococcus virus SSKS1	Myoviridae	Duplodnaviria	GTTGCTTTGACGAGTAAGTCGGGTGAGTACACTCACAGTGAGATTCTTAAAATTCTGGCGGGGCCGGAGTGGACTTCTCCAGTAGATGAAATGTAATGGCAACAAATTATTCTCCTAGAATAGTGACGGACGGTCTGGTACTTTGTCTCGATGCGGCAAATTCTAAGTCATATCCGGGGTCTGGTACTACATGGTACGACCTGAGTGGAAATGGAAACAACGGAACTTTAATCAATGGAGTGACTTACAACTCCCAGAACGGAGGAGTCCTCCAGTTTGACGGAGTAAACGATGAGATCAGCGTTTCAGGCCCTAATTTAGTCTCTTCTAACTATACTGTGATCGGAGGTTCAAGATATTCAGGTAGCACTAGAAAAAGAATCATTTCAGCAGGATCAA…
CM125_k119_30672	YP_007674508	Synechococcus virus SSKS1	Myoviridae	Duplodnaviria	CCAGAACTGGCACGGCGTTTGAAGAATTAGTCGGCCGATAAGGTCTAGGAATATAAATAATAACATATAGTTAGGTAAAACTTATGGCTACTACAAACACAGGCATATCAAAATTCAAATCAAACTTTAGCGGAGGGGCAAGACCCAACCTGTTTGAATGCAGAATCGACTTCCCTGACAATAACCAAGTTCTTAGAAACGAAGCCCGCTTCCTTATTAAAGGCGGCTCGATTCCTGCAAGTGTTATTGCTCCGGTTGAAGTTCCTTTCCGCGGACAAAAGCTCAAGATTGCAGGAGATCGCACATTTGAACCATGGACTGTTACCGTTATTAATG
CM142_k119_107679	YP_007674373	Synechococcus virus SSKS1	Myoviridae	Duplodnaviria	CAATTACTGTTAGGATAAGTCCCTTGCCCAATTAAGAACGAACCATCTGTCAAATTTGTAGAAAGTGTAAATGAGCCATCCTGTACACCGTTAATGAATAATTTTAGCGATGTCCCTTGTTTAGAAACAGCTACATGATACCATTGGTTTGGGGACATACTAATTGATCCGTCATATGCACCACCACCAGTATAAAATCTTAATGTGTTATTTGATGCCCTAACATTTAACACCCATCCAATTGTAGAACCACCAGTGACTCTTGCATCTATTATAGCAGAATCCCAATCCTGAATCGTTGAAAAGTTAATCCATGCCTCAATGGTAAAGTCATCTGTTCCAAGTACCGGATTAAATGAACCACTTATGTAATCACCACTTCCATCAAAATACAAACTT…
CM161_k119_68559	YP_007674508	Synechococcus virus SSKS1	Myoviridae	Duplodnaviria	CCAGAACTGGCACGGCGTTTGAAGAATTAGTCGGCCGATAAGGTCTAGGAATATAAATAATAACATATAGTTAGGTAAAACTTATGGCTACTACAAACACAGGCATATCAAAATTCAAATCAAACTTTAGCGGAGGGGCAAGACCCAACCTGTTTGAATGCAGAATCGACTTCCCTGACAATAACCAAGTTCTTAGAAACGAAGCCCGCTTCCTTATTAAAGGCGGCTCGATTCCTGCAAGTGTTATTGCTCCGGTTGAAGTTCCTTTCCGCGGACAAAAGCTCAAGATTGCAGGAGATCGCAC
CM162_k119_132386	YP_007674527	Synechococcus virus SSKS1	Myoviridae	Duplodnaviria	TTATAATAAGTTGACTCATCCTCTACCTTGCCCTCTATACATCTTACGCTTCCCATTACGAGAAGAAGAAGCATACTTAGTGTGCTTTCCATTTCCTTGACGAGTCTTCTTCGGATTTCCCGGCATAAAGCCGTCCTTCATAAGACCCACTTTCGATCGTACTGCCATAAGATTTAATACTCCGTAATTTTTGTTTCAAGATCTTGAGGTTTTGGAGAACCTGTCTGATAAAATTCAATCGACAGGTCCTCCATTATATCAAAGTATTCGTCTTGAGAAAGATTTTTATATAATACTTTACCATTCTCTAAAATACTGTAATATTCTGCCATTAGTATCAGATCACGCGAGTCTTTTCGTGACCGACGCGAATGCGAG
CM162_k119_169534	YP_007674450	Synechococcus virus SSKS1	Myoviridae	Duplodnaviria	CACACCAATTATGGCAGGTGTTAGAACCCCACTTCGCCAATTTGCAAGTTGTGTTCTTGTTGATGTCGATGATACCATGCGTAGTATCGAGTCAAGTGATGCTGCTATTTTTAGGTATGTTTCTCAAAGAGCTGGAATTGGTATCAACGCAGGTCGAATCCGTGGCATCAACAGCAAAATCAGAGGCGGAGAAGTTATTCATACAGGTGTTGTCCCATTCCTCAAAAAGTTTGAAGCAACTGTCCGAAGTTGTACACAAAACGGGATTCGCGGTGGAAGTGCTACGGTCCACTTTCCAATCTGGCACCAAGAAATAGGTGACATTATTGTTCTTAAAAATAATAAAGGTAGTGAAGATAATAGAGTTAGAAAATTAGATTACTCTATTCAATTATCAAA…
CM162_k119_205455	YP_007674509	Synechococcus virus SSKS1	Myoviridae	Duplodnaviria	CTTAAAATCACTAATTGTTCTTACTGGTGAGGTATTTACTTGTTGACGACTAGGCATAGTTCTTTAAACCTCTAAATTAAACGTTACCGATTACTTCTTCAAATGAAACACCAGTTCTGGTGGCAACAAAGGTAAGACCAATGAAGTTGATTGATCTTTGTGGTTTGATAAAGATGTCAGCCACAAACTCATTATTATCTATCACAGCAGCAGTATTATTTGTTTCATCACAAATAACAACATAATCTTGAATACCTCTCTTAGCTTGAACATCGCGCAAGAAAGGTTCAACAATATTTACAAAGTTTGTTCTAG
CM162_k119_50275	YP_007674377	Synechococcus virus SSKS1	Myoviridae	Duplodnaviria	CTACAGTCTATTTCAATCGTTTGAGTCTCCAAATTACATCTTCACATTCTTTTGAATGGGTTGGTTCTGGAAATGATATTAACACTGCAAAACCTGCTCTAGGCGGTGTTGTAATTCCAGAGAATGAAGTTGTTAAACTTGATGGTGGTGAAGTTGTTTATACAAGTACCGATCAATCAGGTAATTTTAAGATTGGTGATGATGTAACAATTAATCAATTAACTGGTACTATTTCTGGTAGAGCTTTTAATCAAAGTTTGTTAAATACAGTAACTCCTCTCATTATCGCACTAGGTAACTAAAAATGGCAGCAGTAGCACTTAATAATTTTAGAACAATTCGTAAAAATGTTACGACGAGTACCGTTGGAATTTATACTTGTCCTGTTGGAGTTTCTGC…
CM163_k119_198533	YP_007674625	Synechococcus virus SSKS1	Myoviridae	Duplodnaviria	GTTGAAATCATCGTCCGAATTAGAAGTTTCTCCACGACGCTCACGCTCAAAGGATTCTTCCATTTCAACAGTTTCCTGATCTTGCATCTTGGGAACTCCACGATTTCCAAGAACATAGTCAAGACGCTTCTTCAGTTCATCATAAGTCTTAAACTGATCGGGAGCAACAAACTCTGCAAGAGAATACTGCCTTTTCCAGACTGCTTCCATTTCATCATCATCCTCAAGAAGTGCATCGGGGCGAGCAAACTCTGAGGAATCATAGTTGCGATATCCCGCAACATTCTTCGCCTTCAACTTAAAGTTGGCACCTTGCCAGAAGTCAAACGGATCAATTGCTTCCTCATCCTCAAACTCAGGTTGCA
CM163_k119_37659	YP_007674377	Synechococcus virus SSKS1	Myoviridae	Duplodnaviria	CAAATTGACCGACCTTTACAACAGCACCTGGAGCAGTAATGGTTGTAATACCTGTTACATTATCATAAGAAGCAGTTGTAACTCCAATAGCACGATTTACAACATAACCACCACCAACATAATTATGAGGAATTGTAGAAATGCCAGTATTAATTGTGAATGCTTGACTCGTAGTTGAAACTCCAATTACATCAAATAGATATCCATATCTTCCTGATGGATATTTTTGAGTTCCAATTGATCCTCCAGAAGTACAATCAAATAATAAATCTCTTACTTCAACAATATCACCTTCTTTTACAGAAAGTGTTGGTGCAATAATTGTTGTTTCTCCAGAAACATTATCATAAACCGCACTTGTAACTCCAATAATAGAATCAGTTCCAACACCTGAGTTTG…
CM164_k119_109017	YP_007674509	Synechococcus virus SSKS1	Myoviridae	Duplodnaviria	GTCCTGTTGACTTACCAGTAACAGTTGGATCTGAAAAAGATTTATTAGATAATTTTGGTAAACCATACGGTAATGATAAGCATTACGAGCATTGGATGGTTGCATCATCCTATCTTGCATATGGTGGACAACTTAGAGTAGTAAGATCTGATGATGATAATCTTTATAATGCAGTAAGTTCTGGATCATCAATTAAAATCAAGAGTGTTGAGCACTATGAACAATTACAATATGATGAAAATACAATTACTGGAAGAACTGTAATTGCAAAAAACCCAGGATCTTGGGCAAATGGGATTAGAGTTGGGTTAATTGATGCTAAGGCAGATCAGATTCT
CM164_k119_119461	YP_007674377	Synechococcus virus SSKS1	Myoviridae	Duplodnaviria	ATTCTTTTGAATGGGTTGGTTCTGGAAATGATATTAACACTGCAAAACCTGCTCTAGGCGGTGTTGTAATTCCAGAGAATGAAGTTGTTAAACTTGATGGTGGTGAAGTTGTTTATACAAGTACCGATCAATCAGGTAATTTTAAGATTGGTGATGATGTAACAATTAATCAATTAACTGGTACTATTTCTGGTAGAGCTTTTAATCAAAGTTTGTTAAATACAGTAACTCCTCTCATTATCGCACTAGGTAACTAAAAATGGCAGCAGTAGCACTTAATAATTTTAGAACAATTCGTAAAAATGTTACGACGAGTACCGTTGGAATTTATACTTGTCCTGTTGGAGTTTCTGCAATTATACTTCTCGCACAAGTTACAAATCTAACAGCAGATACGACA
CM164_k119_135999	YP_007674556	Synechococcus virus SSKS1	Myoviridae	Duplodnaviria	CTGAATCACATCAGTGTGAGGTAGAGGCAGATCAGTTTCACCAACAAATGATAAACATTCTTCATTCCCGAAAAAACAATGATTGAGACCTACAATTTCACTCTGGCAAATGCAACAACTTATCTTGGGTTGATTGGAATTGCATCTTCTGGTATAATTCTCCTGACGGCATATCGCCGTTACTGGAGTTCACCATACCGAAAATGATCGAAATCAATATAACACTAAATGTGCAGGAAGTTGGTATTCTTCTTTCTGCACTTGAATTATTGGAACTAAGTGATGAGAACCTCATTGCCCGTGATTATGGAAGTGTTCCGACCCTATATAATAAATTATCCAATGTCTATGAACAAATGGACTCAAGTGATTTTAGGAGACAAAATGAGCATTATGTCG…
CM164_k119_142662	YP_007674377	Synechococcus virus SSKS1	Myoviridae	Duplodnaviria	AAGAGTCAACACTCATTGTACCAGTCACACCAATATCATCTTGATCTCCTGGTTCTGCATCAAATCCATCAACTTTCATTCCAATTGATTTTGGAACAAAGTTCGTACAGTTTCTAATATAAGGACCTTGTGTGATTGGTCCAACACCTGGAGAGTATGGTGGGAATACAAAACCACCACTTTCATAAGTATGTGGAATTGTAGAAGGACCAACATTAACAACAAAAGTAGTTCCTGCTCCAATCACTTCAGTCACTCTAAATTCATACCCAAGATTTCCTGTTGGATATAATGTTGTGGTTCCTGCTCCACTTGTACAAGAAAACTCAAGATCGTGAAGTCTCACAAACTGACCAACCTTTACAACAGCACCTGGAGCAGTGATGGTTGTAATACCTG…
CM164_k119_196889	YP_007674628	Synechococcus virus SSKS1	Myoviridae	Duplodnaviria	GTCACAGTCATAAAGGTAGTTTTGCAATAGAAGTTTTCGATGTTTTCTTCATAAAGTTAAGACGAGTTGCATCCCATTTCAACTTTTCCTTTAGAGTCTTAGAAATAAGTTTTGTTACGGATTCAACTTCAAGTTCATTCATTTCACAATACCTACATATTGCATCAATATAATTGACTTGTTCTTCTGTAACAATTTTTTCAACCTCCAAAGCAAACTTGGAAGGTGTCAAAAACTTACTTTCTATAACTTGTTCTAGTTCTTTATTGGGTTCCATAGAGTTCCAATTTATCTCTAACAAACTCTCTAATGTATTCGGTGAGTAGTTTGATGTACTTTGATTTGTCATATT
CM164_k119_246248	YP_007674370	Synechococcus virus SSKS1	Myoviridae	Duplodnaviria	ATCAAAACCTTGTTTGTAAATTGCCATTACTCCCATATATGCGTCAAGTTCAAAGGGAGCAGATACGTATCGACCGATATAAAGCGTTGAGGAACCGTTGGTTATATTGTATCCAGTTGTTGTTCCTGTTAAAGGTTGAGATACGCCGTTAAAGTAAACAGAAATAGTTCCATTGTTATATGTAACAACTAGATGCACCCATTGGTTTGTTGGTATTGATGATGTTGTGCCAACAACTCCCCCGTGAAAGTAAATTGTGTAACCGGTGCCGTTGAGATAAGCGTCAAGGCTGGTGGTATTGTTGTTTACGCAATAAAAGCGATCGTTACCTTTGCTTCCTCTAACAAAGACCCATTGCTCTACTGTGCCATTTTGCCCAAAAGCCCAGTTTGGGTTTGC…
CM180_k119_11190	YP_007674394	Synechococcus virus SSKS1	Myoviridae	Duplodnaviria	CAGCTTGGAAAACCAACATGTAGTTGAATGTTCCTGAGATTCCGAGGGGCATTGCATCTGAGAATGAACCTTGACCGAAAGGATAGACGAGGAATACTGCACTCGCAGCAGCGACTGGAGCAGAATATGCTACACAGATCCATGGACGCATACCTAAACGGTATGAGAGTTCCCATTCACGTCCCATGTAAGCATAGATGCCGATGAGGAAGTGAAAGACTACCAGTTGGAAAGGACCACCGTTATACAACCACTCATCGAGTGATGCTGCTTCCCAGATTGGGTAGAAGTGAAGACCGATTGCGTTTGAACTTGGGACAACTGCACCAGAGATGATGTTGTTGCCATACATGAGTGAACCTGCTACGGGTTCACGAATACCGTCAATATCGACGGGTG…
CM180_k119_111952	YP_007674397	Synechococcus virus SSKS1	Myoviridae	Duplodnaviria	GCTCCCTTATTATAATGGATTAAGTTTTTTTTGTCAAGGTGTCGGTATGTAAACTGGTTGCATTATTCCACCACCTGGTCCGTCATCATCATCAGCATCTTCGGTAAGCACTGAATGAATTATAAAAGCACCAAACATTAAGGTTGCTAATAACATCATTTTACCATACTCCAGGAATCAGTTGACCACTGACGGCATAGGATCCCATTGCTGCAATGACACCAAGCATTGCTGCCCAACCATTAATACGTTCTGCTCTTTCGTTCATTGTTCTTGCTCCTGTGTTTTGTTGTAAATAATGACTCTGCCATTTTCATGTGTGAATACTAGTTCATCATCATGTGCCCAGCAGAGTTCTTCGTATAGGGCATTTAGTCTCTCCATATCATCATAGAGTTG…
CM180_k119_11304	YP_007674633	Synechococcus virus SSKS1	Myoviridae	Duplodnaviria	AAGTGGTAGTCGCTATGCTTATAGCATAGAAAGACGCTACAGGACGCAAGTAAGTCGCGCAACGGTTCCGTTGATTCCATGTTAGAACTATTATTCTACACAACCCTCACCTGCCAGCAAACTGATGCTATCATTCTGCGAATGCAGAAAAATGAGAGGATTAGTAATGCTTTTAGGATTGAGTTGGTTGAAACAATGAAGGAGTCAAATCCTGAATGTTACTGGGACGCAAACGACTGAAGGAACGGCGTTTTAAAAAACCCCATTTCTTTAGGAGACCTACAATGAACACACTTAACATCATCAAGAAGCAGATCAATAAAGCATCTGCACTACATGACGCACAGATCACTCACACCGCTTATCGTGGTGTTGATTATGATACACGTTGTGTAGAAT…
CM180_k119_235582	YP_007674370	Synechococcus virus SSKS1	Myoviridae	Duplodnaviria	TTATCCTGGTAGCGGGACCACTTGGAGTGACCTGTCAAAAAGCAACATAAGTGGGACGCTAGTAAATACACTACCTTATGAGGCAGGAAACGGAGCTAATTTGTCTTTTGATGGCGCTAATGATTACGTAAACTTAGGCTCGCCTAGCGCTGCTAACATAACTGGAGACATATCAATATGTAGTTACATTTATCCTGTATCGGCAGATAACGATGCTATCATGACTTGGGCAAATTCTTATACAACCTTTTGCTTCCACTACTGTATTCACACAGATTATATACGATTTAATGGAAATAACGCAGGAAACTTTACCTCAAGCGGGGGAGTGACGTTAAACGCTTGGAATTATATTGTCGCTACTGTAGAAGGTACAACTCTCAAATTTTATAAGGACAG…
CM184_k119_121354	YP_007674389	Synechococcus virus SSKS1	Myoviridae	Duplodnaviria	GATTAGATCAAATTACCCAAGGGTATTATATTTTTATCACAAGGCATTACCTCTCGGAAGGATCTCTTCAATTACAGGGAAGTTTTCGTGTGGTTGATCAATAGTCATCATCCATTCACGGAGGCCATTATTGAGCAGGATATTTTTCGTGTAGAACGTTTCAAACTCTGGATCCTCAGCCGCTCTAATTTCTTGAGATACAAAGTCATACGCACGTAGATTAAGGGCAAGACCAATAATCCCAATAGAACTAGTCCAGAGACCCATGACAGGGACGAAAAGCATAAAGAAATGCAACCAACGCTTATTAGAAAAAGCAATACCGAAGATTTGAGACCAATATCGGTTTGCAGTAACCATTGAATACGTTTCTTCTTCCTGTGTAGGTTCAAATGCTTT…
CM184_k119_162053	YP_007674377	Synechococcus virus SSKS1	Myoviridae	Duplodnaviria	ACTTACTGTATTATTTAGATTCTGTTGTAAAACTACTGTAGAAACTCCATTAACTGGTTTTGTTGCACTTTCAATTGTATAATATATTGGAGACATAACTGGTTCTGCAATAGCACCACTTCCACCACCACCAATAAATTGGATAGTAGTTGGAACTGATGCTTGATATTGACTACCAGTGCTAACAATTTCTACAGAAACTACCTCACCATTTTCATTAATTGTGGAGATTGCTTCTGCTCTAATTCCACTTGGACCAGTTGGGAAACTGATGATCGGAGTTGGTGGTTGAGTGTAACCACTTCCACCATTGATTAATTTAATACTTTGAACACTGTAATATAATTCACCAAAATATAATGTTTGACCATCATATGGTCTATATGGACCATTTTCTGC…
CM184_k119_34282	YP_007674377	Synechococcus virus SSKS1	Myoviridae	Duplodnaviria	CTACAGTTTATTTCAATCGTTTGAGTTTGCAGATTACATCATCACATTCTTTTGAGTGGGTTGGTTCTGGAAATGATATCAATCTTGCAAAACCTGCTCTTGGTGGTGTTGTAATTCCAGAGAACGAAGTTGTTAAACTTGATGGTGGTGAAGTTGTTTACACTAGCACCGATCAGGCAGGTAACTTTAGAATTGGTGATGGTTTAGTTGTTAATCAATTGACTGGTACAGTATCTGGTAGGGCATTCAATCAAAGTTTGTTAAATACAGTAACTCCACTTATTATCGCACTAGGTAACTAAAAATGGCAGCAGT
CM184_k119_66990	YP_007674488	Synechococcus virus SSKS1	Myoviridae	Duplodnaviria	TTTTGAGGATGATTAATGAAAATTTTGAAACTACTTATGAAGGTAGTTTTTCAATGAATTATGAGAGTGGAGGATTAACATTGGGAAATTATCCATACTCCAGTGGATTTGACGATGATAAAATTATTTTTGGTGGAGATAGTAAAAATAGTAATAGTGTAGAAAACAGTATGAATGTAAATAAGGTATTTAAATATAATGAAGATAAAATCGTGAAAGAACTTCTTGACTATATTCGTGGTACTTACAAACAGCATTATTCTTCTGGAGATGATGAAATTCAAACACTTGATTTAATTGGTGCTTGTGGAGATGGTGAACCTTTTTGTCGTAGCAACATTTTGAAATATGCTTCGCGTTATGATAAGAAAGGAACTGCTCGTCTGGACATTATGAAAG…
CM184_k119_7867	YP_007674369	Synechococcus virus SSKS1	Myoviridae	Duplodnaviria	TACGAACAACGCAACTTCGCAATCTTCTCAACAACTGAAATTGATAAGATTGATTTCTCACAAGTCCTAGAAACGAGTGAGAGCACTCTCCGCAGATCCACAGATTCTACCAAGACTTTTGTGAAATGGGATGGAGGAGTAGCACCAGAGTTTGTTTCAGAACTCACAACACTTGAAGGACCTTATACTTACTCAGAGATTTTAGAGATTCTTTCCACACCCGAATGGACAGCACCTATGGAGGAAGAGTGAGGTGGGTGTAGCAGCAGGACCAAAAACAGTTACTGATGGATTAGTCTTTGCATTAGATGCAAGAAACGCAAAGACTTATGATGAGATTCCTGGTATTACCGATCACGGAATTTCAGACTGGTATTGTTTTATAAGTGGAACTGCAAC…
CM184_k119_85152	YP_007674377	Synechococcus virus SSKS1	Myoviridae	Duplodnaviria	TGGAACTCAAAAATATCCATCAGGAAGATATGGATATCTATTTGATGTAATTGGAGTTTCAACTACGAGTCAAGCATTCACAATTAATACTGGCATTTCTACAATTCCTCATAATTATGTTGGTGGTGGTTATGTTGTAAATCGTGCTATTGGTGTTACAACTGCTTCTTATGATAATACAACAGGAATCACAACGATTACTGCTCCAGGTGCTGTTGTAAAGGTCGGTCAATTTGTAAAACTTCACGATCTTGAGTTTTCTTGTACGAGTGGAGCAGGAACAACAACATTATATCCAACAGGAAATCTTGG
CM185_k119_110738	YP_007674490	Synechococcus virus SSKS1	Myoviridae	Duplodnaviria	CGGATTTGTTTTTGATGTGTAGAAATTCTAGTATTGTTTTGAGAAATCTCATTCGTAATTTTACTAATTTCCTTTGTTAAATTATTGAATATATTTTCTCTCTTCTCCTCCATATCAATTGTCTTTTTCAATTCTTCATAACCAGACTGAAGTTCTTTTGCTTTACTTTGGACACTTTCAATTCTATTTAATCTAAATTTTTCATCTATATCTTGAGTGCAGGTTGGACAAACCGTATTATCAGAAAAAAACTTATGCTCATCTGTAATATTTTTTATCTTCTGAGAAATCTTTCCTTTAAGTGTTCCTAGTTT
CM185_k119_128189	YP_007674393	Synechococcus virus SSKS1	Myoviridae	Duplodnaviria	TTTATGCGTAGAAAGTTTAAACTTACAGAAGATCAGTATAATGACTTGATGAAAAATGAGAACTGCCAAATATGTAATGCTGAACTAACAAAAAAATGTATAGACCACTGCCACACTACAAATAAGGTTCGTGGAGTTCTGTGTAATAACTGCAACACCGCACTGGGTCTTGTGGGAGACAATACCCAAACTCTCCAATCTATGATAGAATATCTACAAACCAGTTGAAGAACTGTCCACTTCATCAACATTTTTCCCCAATCTGCCTTATAATATTTTTTGTAATCAATCATCATTATGACTAAACCAATTCTGACTCCAACTGAATATGATGCACTTTGCAACGTTCTTGAATGGGCTTGGACCTCTGTTTATCAAGAGCCAGAACTTTGTTTGAAG…
CM185_k119_132901	YP_007674606	Synechococcus virus SSKS1	Myoviridae	Duplodnaviria	TCGCTTTTGCGTTTATGATGCCTCGTTATTACACTCAGTGTGTATTTGTATGAGATCATCATCCACAGGCAACATAACTGCTGCTTTTCCATTTTCATCAATAATTCCTATTTTTTCTCCGTTTTCAACTCTTTTAATCATTTCATCAAATTGTTCTTGAAACTCTTCTATCGTAAAAATTTCCATTATCAATTTTCAACAAAACAAATTCTATCATTATCAAGCTTTTCTTTACAAACCATAAGAACATTCATAAATTGATTGATATTATCACATTTTACAATTTTTGTTTGACCTTCGGTACTGAGCAAAGTAAAAGTTTTTGAAAACATATTAATTTCTACAGATTCAAC
CM185_k119_193547	YP_007674474	Synechococcus virus SSKS1	Myoviridae	Duplodnaviria	TGATTTAGAACCATTCAATCAAGCAGTTGCTTTTTATGTAATGAATAAGTGTTCTTATTCAGGACTCACTGAAAATTCAAAATTTTCAGTTCAGGCATCAAAATCTAATTTCACTTTGATGAGTATTGATAAACTTCCATTATTTTCTAATATTATTCAAAATTGGAAGATTACAAATCTTGATTATGAATCAGTGATGAATGAAAAGGGTGAAGATGTTTTTATGTTTCTTGACCCACCATATAACATTAAAGATTTCTTATATGGAACTAAAGCAGAATTACATTCTTCATTCTCACATCAAAGATTTGCTGATGATGTAAAAAAATGCCCTCATCGGTTTATGTTGACTTATAATCAAAATGATTGGATAATGGAAACTTATAAAGATTATAATGT…
CM185_k119_203529	YP_007674373	Synechococcus virus SSKS1	Myoviridae	Duplodnaviria	TGAACACTTGGTATCATGTCGCTGCCGTAAGAAATGGAACTAGTCTTAGATTATATAAAAACGGTGTTGATGTCGGTGGAGGCACAAATGCCATATCAGTACAGAATACAGCAACAGTAGTTACTGTGGGTAGTCAAAGTCCATATTATATTTCACAAGGATATGGTTATTATTTTCCCGGATACATAGACGACCTCCGCGTCACAAAAGGAGTCGCAAGATACACAAGTAACCTCACACCACCAACAGCAGAACTTCCTGGTGTGGAAACTGGAACTTTTGCATCAGGTCTTTGGACATATTCCGATCATATCAAACAAATTCGTAATGAATTGTGGCCTGGAC
CM185_k119_36366	YP_007674377	Synechococcus virus SSKS1	Myoviridae	Duplodnaviria	ATATCAACAGTCATTCTTAATACCAATCTAAATAATACAGTAAGTGCAGGAACTACAGTTTATTTCAATCGTTTGAGTTTGCAGATTACATCATCACATTCTTTTGAGTGGGTTGGTTCTGGAAATGATATCAATCTTGCAAAACCTGCTCTTGGTGGTGTTGTAATTCCAGAGAATGAAGTTGTTAAACTTGATGGTGGTGAAGTTGTTTACACCAGTACAGATCAGGCAGGTAACTTTAGAATTGGTGATGGTTTAGTTGTTAATCAATTAACTGGTACAGTATCTGGTAGAGCATTTAATCAAAGTTTGTTAAATACAGTAATTCCTCTCATTATCGCACTAGGTAACTAAAAATGGCAGCAGTCGCACTTAATAATTTTAGAACAATTCGTAAAA…
CM185_k119_46189	YP_007674625	Synechococcus virus SSKS1	Myoviridae	Duplodnaviria	TTCTTCAGAAAGCCTTGCAAAAAGATTTTTTAGTTCTTCAGACATTTCATCATCGTCATCATCATCCATAGAACTAGAATTAACAGATGAAGAAATATCAGATGAAACAGAATCTGGGCTTGATTTATATTCTTTCATATTTTCTCTTTCAAATGATTCTTCAATTTCATCAGTTTCATTATCTTTAGACTTAGAAGATGACCTAAGTCCAAGTACATATTCCATACGAGTTTTCAATTCGTCATATGTTTTGAAATTATTTGGAGAAACATGTTCCATAAGAGAATATTGCTTTTTCCAAACTGCTTCCATTGCATCATCGTCATCCAAAAGTGGTTGAGGATTAGCAAATTCTGAAGAATCATAATTTCGATATCCTGCAACATTC
CM185_k119_56771	YP_007674377	Synechococcus virus SSKS1	Myoviridae	Duplodnaviria	TTGTTGCTTGTTCTGCTTCAGCATCAGTTCTTGCAATCCCAGTATATCTGTAAATTGATTTTGTATCATAATCACCAACACCTTTAGAAACAAGACCCAATCGTCCAAAAGAACTATTGGAGTTTGTAATATCACATTGCCCTCCAGAAGCAGTATAGATTGCAATATCATCACAAATCGTAAAGATAGAAACTAATTGTGAATAAGCACCATTGGTGATTGAAACTCCAATACCACCTTGATTGTATTGAGTATAAGAGTCCACACTCATTGTACCAGTCACACCAATATCATCTTGATCTCCTGGTTCTGCCTCAAATCCATCAACTTTCATTCCAATTGATTTTGGAACAAAGTTCGTACAGTTTCTAATATAAGGACCTTGAGTGATTGGGCCGA…
CM185_k119_60227	YP_007674371	Synechococcus virus SSKS1	Myoviridae	Duplodnaviria	CGTTCTTCTAGTAATTTTGGTTCCGCATCTTTTATTGATTTTGGAAAGAGATTAAGTATTTATAATTGGAACGGAAACATCGCACAAATATCCATATACAACACAGCACGCACATCATCAGAAGTCACTCAAAACTTTGATGTTCTCAAAGGAAGATATGGTCTCTAAATAATTAGAAAAAACAATGGCACTGTATTCATATAAAAACCAATACCCCAAACCACTGCCGAATCGTATTCGTCTTCCAAACGGATTTACAAGAACTGATGTTTCAACTTTCACCGAAGAAGAAATCATCAGTGCAGGATATGCTGGTCCCTATACATATGCATCTCACGATTCAACAACAGAAAAAGTAGAATGGGTTGGAGTTGGATTTACTGTAAGACCACACAACGA…
CM185_k119_8349	YP_007674606	Synechococcus virus SSKS1	Myoviridae	Duplodnaviria	AATACGACTGAATATATTGAAGAAGTTACAATTGATATTTGTTCCAAGACATTTCACCTTCTTAGTGATATGGGAAGTCACCGTACTGTTTCTTGTGAAACTTCTGAAGAGTTTATGAATGTTCTTGAGGTCTGCACAGAAAATCTGAATCCAGACCAAATTAAATATGATAGTATTGCAGTTTCACAAGGTATGTGATATACTATACTAAATAAAACCAATTATGGAAATCTTTACAGTGGAAGAGTTTCAAGAAAGATTTGATGAAATGATTGAAAGAGTGGAAAATGGAGAACGAATAGGAATCATCGGAGAAGATGGGCAAGCAGCAGTGATGGTTCCTGCTGATGATGATTTTTTGAGAATGCATACTGAGTATAACA
CM185_k119_93058	YP_007674372	Synechococcus virus SSKS1	Myoviridae	Duplodnaviria	AAAATTAGTTCCCAAATGATTGAATAAAACAGTACCATTAACAAATCCACTCTGATACCAATTGTATTGATATGCTATTCCTCCGTGTTTTTCTACTCTTGAAGCAGTTCCATCCGATCCTGTTTGAAAGGTAAATAAATCACTCCAAGCACCAGGATTATTATCCTTGAACCAAAAACAAATAGAACAATTTTTAGATATTGATGCATTAGGTATTCTAACATAATCACTAGACCCATTAAGACTCAAAGAACCTCCATTAGCACTATCATAACCAACACCATTCACAAGAGTTCCATTATTCCCATTACCACTCAAATCAGTCCAAGTAGTACCAGAACCAGGATAAGAAGCACTATCTCCAGCATCAAGGTTTAATACAAGACCATCGGTGACGAT…
CM186_k119_117409	YP_007674393	Synechococcus virus SSKS1	Myoviridae	Duplodnaviria	TGAACGGACGACGTGCTTAGGCTGCTACTACCTCAACACCCTTAGGGCTGAGCTTCTTGCATTGAGCAAGGTCACCAGCTTTAGTGTGGGGTTCAGGGTAAGCAGGTTCAAAGAACCGATCACCAGTTGTCTTCACAACATACTGAGGGATAGCAGTACTGGTCTTAGGATCATAGCGAAAGTTAGCCATAGTGTTTGTCCAGATAGTTAATTAAGTTGGCGAGAGTAGAGATATTATCTCCAACGAGACCTAGCGCAGTATTGCAGTTATGACAAAGAAGACCACGAGGAGTATTAGTCCTGTGGTCATGATCTATGCAGAGTCTCCTATCTGTACGATGACAGCCTTGGCACTCTCCAATTTCTCTGATCTTATCTACTTCATCCCAGCTCAATCCA…
CM186_k119_121300	YP_007674500	Synechococcus virus SSKS1	Myoviridae	Duplodnaviria	GGGCAGTAGAAGAGACCTGCATCATAAGGGGAAGAACCCTTATAACCAACAACGTAGTACTGACCACCGCCAGCGCCAGGGTTGGAACCACCCGAATAAGGATCGATATAAACACGATACTTACCTTGCAGAACACCAGCGAAGGTGTTACCGGTGTCATCAACGTTCAGGTTTGCATTGAGTGCAGGGGTGTAATCAAGTACACCAGCCATGGTCAATGCGGAAGCAACGTCTGCGGAACACAGAATCATGTTGCCCTTTCCTCTACGAGTTCTTTGTGCGATTGCGTTCGCATCTCTCTCGATTTGGAAAATAAGACCTTTGAACTTCTCAACAGACCAACGTCCATTGGAGTCAACGTCAAGGTCAAAAGTACCGGCAGTAGCAACGTTTGCTTGA…
CM186_k119_32777	YP_007674606	Synechococcus virus SSKS1	Myoviridae	Duplodnaviria	GGCCGCTGTTCTACCGTTGAACTATGCCCCCATAAAACTCAAATCAATTATAGAGGATTTGAAACTGTTTGTTAAGGAGCATTATTGTGCTCAGTATGTATTCGGAAAAAATGGTCATCAGCAGGAACCATCACTGCTGCTTGCCCATCTTCTCCGATGATTCCTATTCGTTCTCCATTTTCTACTTTTTCAATCATTTCATCAAATCTTTCTTGAAACTCTTCCACTGTAAAGATTTCCATAATTGGTTTTATTTAGTATAGTGTATCACATACCTTATGAAATTGCAATACTATCATACTTAATTTGGTCTGGATTAAGGTTTTCTGTGCAGACCTCAAGAACATTCATAAACTCTTCAGAAGTTTCACAAGAAACAGTACGGTGACTTCCCATATC…
CM186_k119_67677	YP_007674431	Synechococcus virus SSKS1	Myoviridae	Duplodnaviria	TCAGGGGAGACTACAGTAGCTCCTCCTTGGACGTAGTAGGAAGCAGACTCACCCAGTTCACCTTCATATCCAACGTGAAGGTCCGTGGAAGTTCCACCATAATCAGATCCCGTCCAACCAGAATTAGCTTCGACGTTGACATAGGGTCCGGCTAGGGCGGCAGCAGGGGCAAGAGCAATTGCAGCGGCAGCTGCAGCGATAGTCGTTTTGAACATTTGTTTTCCTCGTTTTTTTTACTTGCGGAATGGTTACCCGCAGATGGATAGAGACATCGACTTGTCTCGTTGTTAATTATACAATTGGCACACGTAAAAATACTTATTTAAATGTG
CM186_k119_71907	YP_007674487	Synechococcus virus SSKS1	Myoviridae	Duplodnaviria	TTTGTAATGAAACTGAGAACCCTTATGAAACTTTCTGAAAATACAATAGGAATACTTAAAAACTTTGCAAGTATCAATAATTCAATTCTTGTAAAACCTGGAAATAAACTTCGTACAATTTCTGTTGCAAAAAATATTCTTGCCGAAGCAGAAATTCAAGAAACTTTTCCCAAAAGTTTTGCAATTTATGATTTGAATCAATTTCTAAATGGTTTGAGTATTCATAAAGATCCTGATTTAGATTTTTCGGAAGAAAATTATTTGATGATTCGTGAAGGAAAGCGAAAGGTAAAATATTTCTTTGCCGATCCTAATGTTATTATTTCTCCTCCAGATAAGGAAATTGAACTTCCTTCTAAGGATGTTTGTTTTCAATTGGACAGCGTAACGTTGGACAAA…
CM186_k119_75422	YP_007674578	Synechococcus virus SSKS1	Myoviridae	Duplodnaviria	TAAAAAAGAGGCAATACAAATCAGACTACAAGTATGATGAGCAAAAATAAAGATTCATTACAGATTCATCAAAATAAGGATGGATCATTTTCTATTCAATGGGATAAGGAAGATCCAAATTGGAGTTTTATGAATCAGTTGACATCAAAAGAAATCCAGAGTATGATAGAGCAAGCAATGAAAAATGATCAGGGAGTCTATTAATGCTGACAAATCAAGTTGAAGAAAATCTAAAAGAAGCAGAAGGTTGTCTCAGGAATGCCTTGCACTGGGCAGCAAAGAATGAAAGACCAATGGTTTGTAGTGTCATTGCAGAC
CM187_k119_18311	YP_007674473	Synechococcus virus SSKS1	Myoviridae	Duplodnaviria	GTGAATGAGACCTTAGGAGGTTTGAATGGATAGTCTGTTGGAAAGTGTATTGTGAGGAAGAAAACACCTCCTTGATATGGACTGTCTGGTGGACCCATTATTGTGGCTTGCCAATGAAATAAATCAATACTCTTTTCTTCCTAAGAAAATGCAATATGACTTTTTTATAAATATTGTTAGGAAAAACAAGAGATTTTCTCCTTGGCTCCGACAAGATAAAATCAAAGATCTTGATTATGTCAAACGTTATTATGGTTATGATAATGAAAAGGCAAAACAGGCTTTGAAAATTCTTACAAAAGAACAACTTAATTTTATTAAATCGAAATTTGATACTGGAGGAAAAAATGAGTGTAGTTCGTGAACCTGAAGTTCAGTGGTCGCCAGACCAAATGGTTG…
CM187_k119_61111	YP_007674625	Synechococcus virus SSKS1	Myoviridae	Duplodnaviria	GTTTGAGGATGAGGAAGCAATCGATCCTTTTGACTTCTGGCAAGGTGCTAACTTCAAGTTGAAGGCAAAGAATGTTGCTGGATATCGCAATTATGATTCCTCAGAATTTTCCCGTCCAGATTCACTCCTTGAGAATGATGATGAAATGGAAGCAATCTGGAAAAAGCAATATTCTCTTTTAGAGTTTGTTGCTCCAGATCAGTTCAAATCATATGATGAACTGAAGAAGCGTCTTGATTATGTTCTTGGAAATCGTGGAGTTCCTAAGATGCAAGATCAAGAAACTTTTGAAATGGAAGAATCCTTTGAGCGTGAGCGTCGTGGAGAAACTTCTAATTCAGACGA
CM188_k119_106834	YP_007674487	Synechococcus virus SSKS1	Myoviridae	Duplodnaviria	GAAAATGGAACGCTAAATCTTAGCAGTCAAGTAGTTGGATCTAGAGTTCCTGGAGGAATGGGAGAAGATCATATCTCTCTCAATATGAATAATTCCAATGGATTTTGGAAATACAATGAAGACAAGATCCTAAAAGAAATTAAAGAATATCTTGGAAGCACTTATAAGTCACATTATACTTCTCAGGAATCTAAAACTCAAACTCTCGATTTAATTGAGAGTATTGGCGATGCAGAACCATTCTGTCGTAGTAATGCAATTAAATATCTTTCTCGTTTTGGGAAGAAAAATGGAAAATCTAAAATGGATATTCTGAAAGCAATTCATTATTGTATTCTTCTTTATCACTTCGCTGGCCTTTGTAATGAAACTGAGAACCCTTATGAAACTTTCTGAAAA…
CM188_k119_109008	YP_007674449	Synechococcus virus SSKS1	Myoviridae	Duplodnaviria	ATTTTCCGTTTCCTGATTCGCCGTCTGAAGCCCTTTAGAAGAAATCCAATGTGAAGTCCAAGGAAGTGGATTATTCTTTGCGGGAATATCATAAACTGGTTTTAATCCAATTCCCTTTAATCTTCTATTTGCTATCCACTCAATATATTGCTGAAGAAGCTTATCATTCAATCCAATCATGCTTCCATTCTTAAAAAGATATTCTGCCCATCTCTTTTCCTCATTCACAGCACGATCAAACATCTTATAAGTCCATTCTTCTTCCTCCTTAGCGATTCTTTTCATATCAGGATCATCACCCTGTTTCCACTTATTAATAATATTTTGAGTGATTGCTAAGTGTTGATTTTCGTCTCTTGCAATGAGACTAATGATTTTAGCGGATCCTTCCATAAGCTT…
CM188_k119_129460	YP_007674387	Synechococcus virus SSKS1	Myoviridae	Duplodnaviria	CCTCTTTCCGTCGCTTGTCTTGAAAATATTGGAGGATTGCATTGTCCATTACGATTCAACAGGTTTGGTGGATCGGCTGCGTCCCTGGGCTTTACGCCTAGAAACGGGTTTACTGACAACCTCATGTTGAGATTGGGCGATGTAACTATCACGTTCAGCTAACTCTTTGTAAATAGCTGTCCATTTGTGATTGGGGTAGTGATGCAGCCAACAAAGAATAGCATTCTTGATAAAGTAATCATCATTTAGTGATTTTGCATTGTCCATTAATTAAACATACGGTTGTTGAGTTTAATAAGATCTTGATTAATCTTGTTTGCGTAGTAACGGGAGGTAATACGATTAGAACGTTGGTAGATAACAGCTGTGCTGAACAACCCAATCATACCGACAACAGAA…
CM188_k119_156253	YP_007674606	Synechococcus virus SSKS1	Myoviridae	Duplodnaviria	AGTACCGAAGGTCAAACAAAAATTGTAAAATGTGATAATATCAATCAATTTATGAATGTTCTTATGGTTTGTAAAGAAAAGCTTGATAATGATAGAATTTGTTTTGTTGAAAATTGATAATGGAAATTTTTACGATAGAAGAGTTTCAAGAACAATTTGATGAAATGATTAAAAGAGTTGAAAACGGAGAAAAAATAGGAATTATTGATGAAAATGGAAAAGCAGCAGTTATGTTGCCTGTGGATGATGATCTCATACAAATACACACTGAGTGTAATAACGAGGCATCATAAACGCAAAAGCGAGTGAGACTTGGTAGTCAGAGGAGTCTTATAAACTCTTTC
CM188_k119_170839	YP_007674472	Synechococcus virus SSKS1	Myoviridae	Duplodnaviria	GCATCAAGGAAAGAAAAGAAGCTCTATCAATCTTGCCATATTCTGCATAAGCAAGGTCGGTATTTTATTGTCAATTTCAAGGAACTTTTTGCATTAGATGGTAAACACGCAAATTTAACTGTCAATGATGTGCAAAGAAGAAATAGAATTATTCAACTTCTTGCTGATTGGGGATTAATTTCTGTTGTTGATGTCAGTAAAATTGAAAATATTGCACCACTAAATCAAATCAAGGTTTTATCTTATAAAGATAAGCAGGATTGGATTTTGGAAACAAAATACAATATTGGTTCTAAGAAAAAAAAGGTAGATGAAGAACAATAATTTCTCTTAAATACGGAGATCCGCAAATTAAAGTTCGGTTTTTACCTTTTAAGATTTTTAAGTTTGTG
CM188_k119_25320	YP_007674473	Synechococcus virus SSKS1	Myoviridae	Duplodnaviria	AACTACACTCATTTTTTCCTCCAGTATCAAATTTCGATTTAATAAAATTAAGTTGTTCTTTTGTAAGAATTTTCAAAGCCTGCTTTGCCTTTTCATTATCATAACCATAATAACGTTTGACATATTCAAGATCTTTGATTTCATCTTGTCGGATCCAAGGAGAAAATCTCTCGTTTTTCCTAACAATATTTATAAAAAAATCATATTGCATTTTTTTAGGAAGAAAGGAGTATTGATTTATTTCATTCACAAGCATAATCGTTTCAATATACCCAGAAAGGCATTTATTAATAATATATGGAGGGTATTCCTTCTCAAGTGAAGGGTCTTCATCAATTAAGTTTTTCTTTGTTTTTCTAATCGAGTTTAACCAAT
CM188_k119_4387	YP_007674377	Synechococcus virus SSKS1	Myoviridae	Duplodnaviria	ATATAATCAAGGTGGAATTGGAGTCTCAATTACTAATGGTGCTTATGCTCAACTAGTTTCTATATTTACTATCTGTGATGATATTGCAATCTTCACAGGATCAGGGGGACAGTGTGACTTGACTAACTCAAACTCATCCTTTTGTCGTTTAGGTCTTGTTGCAGATGGTGTTGGTGATGAAAATAGTAAGTCAATTTATAGATATACTGCAGTCTGTGATAAGGAAGCAGAAATTGAAAGTGATACTATTGTGATTGCAGAAAATGGTCCATATAGACCATATGATGGTCAAACATTATATTTTGGTGAATTATATTACAGTGTTCAAAGTATTAAATTAATCAATGGTG
CM188_k119_46930	YP_007674488	Synechococcus virus SSKS1	Myoviridae	Duplodnaviria	GTGAATTTTTATCATTAAAATGCATTAGTAGTACGGCATAATGCATAACTTTCATAATGTCCAGACGAGCAGTTCCCTTCTTATCATAACGCGAAGCATATTTCAAAATGTTGCTACGACAAAAAGGTTCACCATCTCCACAAGCACCAATTAAATCAAGTGTTTGAATTTCATCATCTCCAGAAGAATAATGCTGTTTGTAAGTACCACGAATATAGTCAAGAAGTTCTTTCACGATTTTATCTTCATTATATTTAAATACCTTATTTACATTCATACTGTTTTCTACAATATTACTATTTTTACTATCTCCACCAAAAATAATTTTATCATCGTCAAATCCACTGGAGTATGGATAATTTCCCAATCTTAAACCTCCACTCTCATAATTCATTGAAA…
CM188_k119_69560	YP_007674373	Synechococcus virus SSKS1	Myoviridae	Duplodnaviria	GATGCAAAAGTTCCAGTTTCTCCACCAGGAAGTTGTGCTGTTGGTGGTGTGAAGTTGGCGGTGTAGCGGGCTACGCCTTTTGTGATGCGGAGGTCGTCTATGTGTCCATAAAAGTATTGAGGGTCAATAACAGATCCAATTCGCAAAACTGATCTGTTTGGCGTCAGTGATCCAGAGTAACTGTTTGTTGTCGCATCTTTAACTCCATTTACAAAATATGATGTTACCCCACCCGATTTTACCCACGCAATATGAGTCCAGTTATTTAAGGGCACACTGGTTGTGGTTGCGCTTCTATTTGTCGCACCTCCAGAGTTAACAAAGTCCAGC
CM188_k119_7117	YP_007674450	Synechococcus virus SSKS1	Myoviridae	Duplodnaviria	CCCACACCAATTATGGCAGGTGTTAGAACCCCACTTCGCCAATTTGCAAGTTGTGTTCTTGTTGATGTCGATGATACCATGCGTAGTATCGAGTCAAGTGATGCTGCTATTTTTAGGTATGTTTCTCAAAGAGCTGGAATTGGTATCAACGCAGGTAGAATCCGTGGCATCAACAGCAAAATCAGAGGCGGAGAAGTTATTCATACAGGTGTTGTCCCATTCCTCAAAAAGTTTGAAGCAACTGTCCGAAGTTGTACACAAAACGGGATTCGCGGTGGAAGTGCTACGGTCCACTTTCCAATCTGGCACCAA
CM189_k119_1142	YP_007674488	Synechococcus virus SSKS1	Myoviridae	Duplodnaviria	GGATTTTCCAGAATTGTTAAACTTTAATTAACCTCTTGATTTATTTTGGATTTTATGCTATAGTTGACTAGTATACATAGATTATTTTTTTTTTTTTTTTAATGAAAATTTTGAAACTACTTATGAAGGTAGTTTTTCAATGAATTATGAGAGTGGAGGTTTAGTATTGGGAAATTATCCATACTCCAGTGGATTTGACGATGATAAAATTATTTTTGGTGGAGATAGTAAAAATAGTTATAGTGTAGAAACCAGTATGAATGCAAATAAGGTATTTAAATATAATGAAGATAAAATCGTGAAAGAACTTCTTGACTATATTCGTGGTACTTACAAACAGCATTATTCTTCTGGAGATGATGAAATTCAAACACTTGATTTAATTGGTGCTTGTGGAGA…
CM189_k119_116528	YP_007674565	Synechococcus virus SSKS1	Myoviridae	Duplodnaviria	CGGGCATATGAAAATGGATCTCCCCATCCATTTTCCTGACAGAGAAGATACATTTCTTCAAAGAGTTGTTGAAATTTTTGTTCTGGTGTCATAATCATTCATATAAAGTTGATACAAGATTTCTTCCTGTTCGTGTGCCTCTATTTCGTGCTGTTGATCCTCATAATTATAATTCTCAACAGGTTCCTGACAATAGCACATTTTTCCCTTCCTGAACTTTAAGGATCCATTGACCCATTGCTGTAAATGCACCAGTTCGTGTAGAAGAGTTTTAGTATACAATTCCTTAGGAAGATGGGTCTGCAATTCAATTAAAAACTCTCTTGGATAATATATGTTT
CM189_k119_118444	YP_007674470	Synechococcus virus SSKS1	Myoviridae	Duplodnaviria	TGATAGGGTCCATGCTCTTGTGAAAGATCGTTGAGCCATTCCTCTGTGGAGATACTCTGTTCCTGATTCTTTATCTTCTTTTTGTCCTTCAACAAAAAGTTTTCCGTCTTGAGTGTAGACATTGACTTCTGCCTTTTTAAATCCTGCTAGTGCGATTTCAAGTCTTGACTCTACGTTGCTGACTTGAACCAGATTATATGGCGGATAATTCGATGTGGTTTCGTGGAGTTTAAACACACGATCGAAGTATTCGTCGAGACCAATACTGTTTCTATTTATACGGTCTAGCAGGGCAGGAAGATCCGCTGCGGTATAACGCATGAGATTTGTCATTTTTCTTAGCTCCTTGTAAAAGCGAGTTTGT
CM189_k119_119994	YP_007674373	Synechococcus virus SSKS1	Myoviridae	Duplodnaviria	ACTACAAGACCATCGGTGACGATTGATGGTACAAGTGATGATACAAGTCCAGGCCACAATTCATTACGAATTTGTTTGATATGATCGGAATATGTCCAAAGACCTGATGCAAAAGTTCCAGTTTCCACACCAGGAAGTTCTGCTGTTGGTGGTGTGAGGTTACTTGTGTATCTTGCGACTCCTTTTGTGACGCGGAGGTCGTCTATGTATCCGGGAAAATAATAACCATATCCTTGTGAAATATAATATGGACTTTGACTACCCACAGTAACTACTGTTGCTGTATTCTGCACTGATATGGCATTTGTGCCTCCACCGACATCAACACCGTTTTTATATAATCTAAGACTAGTTCCATTTCTTACGGCAGCGACATGATACCAAGTGTTCAGATCGAAA…
CM189_k119_134091	YP_007674565	Synechococcus virus SSKS1	Myoviridae	Duplodnaviria	GTTATGATCTGCGAATCATTGAGGAACGGGAGTGGGTTCTTGAGAATGCCGATTGGGCATCGTCTTACCTTTATGCTAAGTGATGACAACAACACATAAACTTATCTTTATAAGTTCTTTCTTCATCTTTATGAATTGGGGGGTTCGATTATGTCAATTGTGTTTCATACAGGATACGGGTATTCTAAGAAACTCTGTGAGGATATTACCTCCTGGTTTCTAAATGAGTTCTTTCCTAGACATAAAATCACTGTAGAAATTGTCCATAGAGGACTTAAAAGGGAAAATGTCTTTGGATATTGTGA
CM189_k119_143502	YP_007674373	Synechococcus virus SSKS1	Myoviridae	Duplodnaviria	TAAAGTTTAGAGATGTACTCCAAGTACCTACAGAAACTCCGTTTATATATCCAGTAACAACATTGCTACTATCCCTAACAAGAGCATAATGATTCCAACTATTAATTGTTGTAGACCCACCACTTAGTCTATTAACAGCAGATTCACCAACCTGTATCTCACCATTGGATCCAACACTAAAAATTATCTGACCACTTGGGTTTCGTCCAAGAGCACGAGTATCAAGTATTGTGAATGAAGAAGAAGCATTACGAAACAACCAGAACTCAAAAGTAAACTCCCCAGATCCAAATGCTAGTGAATTGTCTAGTGGGAGGGACAATGAATCCCCACTACCATCAAAGTACATTGACGCTCCACCAAACTTACTCTGTGCAGTGGAGATTCGTGCATTACCAA…
CM189_k119_175362	YP_007674606	Synechococcus virus SSKS1	Myoviridae	Duplodnaviria	GGATTATAAGACCGCTGTTCTACCGTTGAACTATGCCCCCATAAAACTCAAATCAATTATAGAGGATTTGAAACTGTTTGTTAAGGAGCATTATTGTGCTCAGTATGTATTCGGAAAAAATGGTCATCAGCAGGAACCATCACTGCTGCTTGCCCATCTTCTCCAATGATTCCTATTCGTTCTCCATTTTCCACTCTTTCAATCATTTCATCAAATCTTTCTTGAAACTCTTCCACTGTAAAGATTTCCATAATTGGTTTTATTTAGTATAGTATATCACATACCTTGTGAAACTGCAATACTATCATATTTAATTTGGTCTGGATTAAGACTTTCTGTGCAGACCTCAAGAACATTCATAAACTCTTCAGAAGTCTCACAAGAAACCGTGCGGTGACT…
CM189_k119_205232	YP_007674631	Synechococcus virus SSKS1	Myoviridae	Duplodnaviria	GGAAAATCCAAACTATGCAAAACTATTGTCTTATTGCATCAAACACAATCACTGGTCTGTGTTTGAGCAGAGTTTTATGACTTTAGAAATTGAAACTACTAGAGGTCTTGCCGCACAGATTCTCCGACATAGAAGTTTCACATTTCAAGAGTTCAGTCAAAGGTATGCAGATTCTTCTCTTTTGGGCGATACAATTCCTCTTCCCGATCTTCGTCGTCAAGATACAAAGAATCGCCAAAACTCTATTGATGATATTGATCCATTTGTGATTCAGAAGTATCAGATGTTGATTCAGGACCACTTCAGAGATGCCATGGCACTCTATAATAAGATGCTTGATGAAGGTATTGCAAAGGAGTGTGCGCGGTTTGTACTGCCTCTGGCAACCCCTACACGCAT…
CM189_k119_26020	YP_007674377	Synechococcus virus SSKS1	Myoviridae	Duplodnaviria	CAACATTAAATTTATATCCAATTTATTATACAATTGAATCTGCAACCTTACCAAGTGCTGGTATATCAACAGTCATTCTTAATACCAATCTAAATAATACAGTAAGTGCAGGAACTACAGTTTATTTCAATCGTTTGAGTTTGCAGATTACATCATCACATTCTTTTGAGTGGGTTGGTTCTGGAAATGATATCAATCTTGCAAAACCTGCTCTTGGTGGTGTTGTAATTCCAGAGAACGAAGTTGTTAAACTTGATGGTGGTGAAGTTGTTTACACTAGCACCGATCAGGCAGGTAACTTTAGAATTGGTGATGGTTTAGTTGTTAATCAATTAACTGGTACAGTATCTGGTAGAGCATTTAATCAAAGTTTGTTAAATACAGTAACTCCCCTCATTA…
CM189_k119_38905	YP_007674469	Synechococcus virus SSKS1	Myoviridae	Duplodnaviria	AAGAACTATCACTTTCAAGTTTTCCATTTATTTTTTCCTCATACATTTTTTTAAGCATTAGTACTGGTTCAACAACAGTAGCAACAAAATCTGGACGAACTGGTATTTTTTCTTCAGCAGATAAAATAATCCACGGAGTTAATGTAATATGAAATTCAGTTTCAGTATTTTCAATATTTTCAACTAGGATTGGATTTCTTTCACATATTACACTGTGCGGATTATCAAACAAATAACCAACTACATTTTCTTCGGAAATAATTTCCTTTACATCTGCTATTATATGTTCTCCAGTTTTCAATACGGAAAGTTTAATTGTCATTTTTTAGAATCATTTAC
CM189_k119_69200	YP_007674467	Synechococcus virus SSKS1	Myoviridae	Duplodnaviria	GAAAAGATCTTTAAGGAGAGATCTTTTTATAAGAAAAAAATGTTGGCAGCAAAACAACAATATGAAAAGACTCCAACAAAAGAATTGGAAAAGGAAATTGCTCGCTGCAATAATATTCAAATGGCACGCAAGATACAACTTAATTCAGCTTATGGTTCTATTGGAAATGAATTCTTTAGATACTTTAAATTAGCAAATGCAGAAGCAATTACTCTTTCTGGTCAAGTTGCAATTCGATGGATTGAAAATAGAATGAATCAGTTTATAAACAAGATTTTAAAAACTGGGGATGTAGATTATGTGGTAGCATCTGATACTGATAGTGTAGTTGGTAGTACTGGGGTTTATGTTAATG
CM189_k119_71546	YP_007674474	Synechococcus virus SSKS1	Myoviridae	Duplodnaviria	GAAAGATTATCTATGGAATTATTGTAAGCATTTCCATCAATGTGCTCCAACTCCAAAACTATTGGCATATTCATCCAATCAACAATTCCACAATTCCAACATCCACATTTTTGCTCAGACAAATATCTTTTTATTAGAGTTTTTCCTGGATATATTCCAGCATCTTTCCACATAGAAAGACTTACTTGATTTTTATGTTTAGATTGGCATTTTGCTCCACAATATGTGGATCTTTTTGATTTACATTCAATTCCACATACAATACATTTTGGTCTTACTTTTGTTCTTTTTTTGTTATTATAACAAGCAGAACAACTGGAAGAACAAAAAACATTTGTATTTCTTTTTTCATAAGGAATTATATTATTACATTCCTTACAATATTTTGGAGAACTTAAA…
CM189_k119_98180	YP_007674556	Synechococcus virus SSKS1	Myoviridae	Duplodnaviria	GGCAATCATTAACTTTTCCTTTTCAGTCATAAGAACTCCTGAATCAAATAATCAACTGGCAGTTCCATTTTTGCTGCCGTATCCTCAATGAACTGATCAATAAGTTCAGGTGCATCCTCCTTGATTACCTCATAGAGTGTATACCAGATCATTGGTTCAGTCTCAGGGGTAATAGTCTCAGAAAGATGGTTCGACATAATGCTCATTTTGTCTCCTAAAATCACTTGAGTCCATTTGTTCATAGACATTGGATAATTTATTATATAGGGTCGGAACACTTCCATAATCACGGGCAATGAGGTTCTCATCACTTAGTTCCAATAATTCAAGTGCAGAAAGAAGAATACCAACTTCCTGCACATTTA
CM190_k119_105133	YP_007674603	Synechococcus virus SSKS1	Myoviridae	Duplodnaviria	TAAAATTGCTACTAGCGCTGTTGGCAACACCGAGTTAGCTGATGACGCAGTCACAACTTCTAAAATTGCTACTAGCGCTGTTGGCACTACCGAGTTAGCTGATAACGCAGTCACAATTGGCAAAATTTCTGGTGGTGCCATCAGAACGTCATCAGAAGGTATTAGAAGTTCAAGTAATGCGGCAGATACTGAGCTAGTAACAGAAAAAGCTACTAGGAGTCTTGTCGACCAGGCCATTCCTATTGGCGGGATAATCATGTGGTCTGGGAACACTGCGCCTAATGGTTGGGCATTGTGTAATGGTAACAATGGAACACCAGATTTAAGAGATAAATTTATCCTCGGAGCTGGCGACTTCAGTATCGGCAACACCGGTGGTAGTGCAGATGCTATTGTTGT…
CM190_k119_119482	YP_007674455	Synechococcus virus SSKS1	Myoviridae	Duplodnaviria	AGTTTATTCTACAGGAACAATTGCAGTAAATCTTTCTACTGGAATAGGTACAGGTGTTGCTGGTATTGTTACTTGGACTAATGCTGGAATAAAAACTGGAGATATAATTTCTGTTGGAACTGGTGGGACTTATGGTCAGGCAGTTATTACCGGATTTACTTCTACTACCATTTCTGTTGCAAGTACAGAATATTTCATTTCGGGAATTGCAACAATTCCTGCTGTCGAATATAATATTTCAGAGCAACCAATTTTTACTTTAGGTGATAGTAGTTTTAATAATCGTAATGATGCAGATGCTACTTTCAAAAACT
CM190_k119_123322	YP_007674377	Synechococcus virus SSKS1	Myoviridae	Duplodnaviria	GAAAGTGGTGGTGTTGTATTCCCACCATACTCTCCTGGTGTTGGCCCAATCACACAAGGTCCTTATATTAGAAACTGTACGAACTTTGTTCCAAAATCAATTGGAATGAAAGTTGATGGATTTGAGGCAGAACCAGGAGATCAAGATGATATTGGTGTAACTGGTACAATGAGTGTTGACTCTTATACTCAATATAATCAAGGTGGTATTGGAGTTTCTATTACAAATGGTGCTTATTCACAATTAGTTTCTATCTTTACAATCTGTGATGATATTGCAATCTATACTGCTTCTGGAGGACAATGTGATATTACAAACTCCAATAGTTCTTTTGGACGATTGGGTCTTGTTTCTAAAGGTGTTGGTGATTATGATACAAAATCAATTTATCATTATACT…
CM190_k119_123462	YP_007674474	Synechococcus virus SSKS1	Myoviridae	Duplodnaviria	TCAATCAAGCAGTTGCTTTTTATGTAATGAATAAGTGTTCTTATTCAGGACTCACTGAAAATTCAAAATTTTCAGTTCAGGCATCAAAATCTAATTTCACTTTGATGAGTATTGATAAACTTCCATTATTTTCTAATATTATTCAAAATTGGAAGATTACAAATCTTGATTATGAATCAGTGATGAATGAAAAGGGTGAAGATGTTTTTATATTCCTTGACCCACCATATAACATTAAAGATTTTTTATATGGTACTAAAGCAGAATTACATTCTTCATTCTCACATCAAAGATTTGCTGATGATGTAAAAAAATGCCCTCATCGGTTTATGTTGACTTATAATCAAAATGAT
CM190_k119_131722	YP_007674606	Synechococcus virus SSKS1	Myoviridae	Duplodnaviria	CTGGCACCTTGACACAAGACTCCATAACCTCTATAATAAACAGGTAATCAAGAAAAACAACAATGAGCACCGCACAAGAGACCGTTCAAGGTATTGTGATTGATGTCTGCACTCGCTCCTTTCTTCTTATCAGCGATCAAGGAAGCGAGCGTATGGTAGAATGTGAGACCGTTCAAGAGTTTATGAATGTGTTGGAAGTTGTAACTGCTCAACTTGACCCTGACCAAATCGAATATGCAGACCTTGCGGTTTATGGACAGTGATGCTGTAATATAAATATCCTCAAAGAAAAGAATGGAAATTTTTACTGTGGAAGAATTTCAAAAAAGATTTGACGAATTAATAGAAAGAGTAGAAATGGGAGAGAGTTTAGGAATTGTGAATGGAGATGGAAAGGCA…
CM190_k119_133385	YP_007674377	Synechococcus virus SSKS1	Myoviridae	Duplodnaviria	TTACGAATTGTTCTAAAATTATTAAGTGCGACTGCTGCCATTTTTAGTTACCTAGTGCGATAATAAGTGGAGTTACTGTATTTAACAAACTTTGATTGAATGCTCTACCAGATACTGTACCAGTCAATTGATTAACAACTAAACCATCACCAATTCTAAAGTTACCTGCCTGATCGGTGCTGGTGTAAACAACTTCACCACCATCAAGTTTAACAACTTCGTTCTCTGGAATTACAACACGACCAAGAGCAGGTTTTGCAAGATTGATATCATTTCCAGAACCAACCCACTCAAAAGAATGTGATGATGTAATCTGCAAACTCAAACGATTGAAATAAACTG
CM190_k119_140105	YP_007674377	Synechococcus virus SSKS1	Myoviridae	Duplodnaviria	GGATATAATAATGCAGTTAATGGATGTGCGAATGTCGTATCAGCACTTCGTTCTTGCATTGGTGTTGTGACTACAATTGTTGGATATGGAGAAACATCTGGAATTACTACAACATTTCCAGGAAATTCTGGTATTGGATACACAACTATTGTTGGAGTTACAAGTGCGGTTTATGATAATGTTTCTGGAGAAACTACAATCATTGCACCATCACTTTCTGTAAAAGAGGGAGATATTGTAGAAGTAAGAGATTTGCTATTTGATTGTACTTCTGGTGGATCAATTGGAACTCAAAAATATCCATCAGGAAGATATGGATATCTATTTGATGTAATTGGAGTTTCAACTACAAGTCAAGCATTCACAATTAATACTGGTATTTCTACAATTCCTCATAAT…
CM190_k119_153996	YP_007674470	Synechococcus virus SSKS1	Myoviridae	Duplodnaviria	GACAAATCTCATGCGTTATACCGCAGCGGATCTTCCTGCCCTGCTAGACCGTATAAATAGAAACAGTATTGGTCTCGACGAATACTTCGATCGTGTGTTTAAACTCCACGAAACCACATCGAATTATCCGCCATATAATCTGGTTCAAGTCAGCAACGTAGAGTCAAGACTTGAAATCGCACTAGCAGGATTTAAAAAGGCAGAAGTCAATGTCTACACTCAAGACGGAAAACTTTTTGTTGAAGGACAAAAAGAAGATAAAGAATCAGGAACAGAGTATCTCCACAGAGGAATGGCTCAACGATCTTTCACAAGAGCATGG
CM190_k119_167626	YP_007674509	Synechococcus virus SSKS1	Myoviridae	Duplodnaviria	AGAAAATATAATTAGTTTCTATGCACCAATTACCTCTTCATCCTATGCGGTATTTGACAGTGGTTATAAGTATATGTTTGATAGATTTTCGAATACATTCAGATATATTCCACTTAATGGAGACATAGCAGGTCTCTGTGCAAGAAATGATATTGATAACTTCCCTTGGTTCTCACCTGCAGGTACATCTAGAGGATCAATTTTGAATGCAATCAAACTGTCTTATAATCCATCTAAAGTTCAAAGAGATAGACTTTATTCCAATAGAATTAATCCAGTTATCTTTTCACCAGGATCTGGAATTATTCTCTTTGGAGATAAAACTGGTTTAGCTAAAACATCAGCTTTTGATAGAATTAATGTTCGTAGACTTTTTATCTATCTAGAAGATGCAATTTC…
CM190_k119_175720	YP_007674467	Synechococcus virus SSKS1	Myoviridae	Duplodnaviria	GTTGACACCTCCTCTTTTTTTTCTATTTTTAGAAAGAACTTGAATTAATTAGTATTCACGCTGCAATACTCTAGTTAGTATTCACCCTCTAATACTCAATTATCTTCAAATCTTTTTAGTTAGTATTCAACCCTTAATACTTTTATTAGTATTCACCCAGTAATACTTAAAATTTGTTGATATTCAGTTCGCAATACTTTTATTAGTATTCAGAGCGTAATATCCGAAATAAAAAGGTGGGGATTTCCGATCCCCACTTTTTTGCAGATATGCTAATATATACTATGGGCGCCGAAAGGGTCCACACAATCAAACCTCGCTTAAAAAGGAGTTACTAAAAATGTCTAATTTAGCAAGATATACTGCTGCCGATCTTCCTCAATTGATGGATAGAATTAC…
CM190_k119_19031	YP_007674493	Synechococcus virus SSKS1	Myoviridae	Duplodnaviria	TTTATCCAAAAACTTTTCAAAATCTTTTGGTTTTGATTTTTTACGGACAATAACTTTCACAATTTTATTCTTATATTCGGTCGCATTAAAAAGTTTATAATTCGTATCTTCATAGTAGATATTATAAAACATTCTATAAGGATTATCTATTGGAGTAAATTCTAATGATCCTGTATCAAAAATATGAAATCCTCTTGTATCATTTACATCATTCCAAAACATTTCATATGGATTTCCTAAATAATAGATTCTTCCATTATTCGATCGAGTGTGATAGTGTCCCGAGAAGACAAGTTGGAACTTCTCAAATAATTTGCTGTCCATACCATCTTCCATGATGTGTCCTCGATGAGCTTCAAATCCATTGAATTCAAGGTGCCCCATCGAACACTTGCAATT…
CM190_k119_200683	YP_007674482	Synechococcus virus SSKS1	Myoviridae	Duplodnaviria	CCCGATTGGCGTCGTGTTCTTAATGAGTGTCAGCGTTACTCTGTAAGTGGAAAGATTGATGCTGGTATTCTTGCTACTTTCTCTGATGTTGCCGTAAATGAACTCGTTAAAAATCTTAAAGAAAAGAATTTCCCAGAAGTTCGGAAGTGGGTGGTATCTAACATGGATAATGATACTACTGTACTTATGCGTCGTATTTACGATGCTTGTTATACATCCCTTGAAAACAATAGCGTTCCTGCTGCTGTGCTTGTGCTTGCTAAGTATCAGTATCAGTCGGCGTTCGTAGCAGACCAAGAAATAAATATGCTTGCTTGTCTAACTGAACTTATGGTGGAGTGTACTTTCCGATGAAAAACAAAAGTCACCAAGTTAAGTCAAGGTTTTATTAC
CM190_k119_22953	YP_007674627	Synechococcus virus SSKS1	Myoviridae	Duplodnaviria	ATTTTTTTATACTTGAATATATCGATATTATTTAGAAAAGGTGAGTACTTCTGGATTTTAAGACTTACAGTTTCCCATATAGGATCATCAAGTTTCTTATCAAAGTTTTTTCTATAAGAAAATATTTTATCAAAGATTACGATTGTTTCTAAACTTATCTCTCCACCAAGAAATTTTTTCAGAAGAATAGGATGTCCTTTGGAACAACTCAAAACATCTTTTAATTTGTTGTTTAATAGCAATTGCTCTGACTGTTCTTTGAATAAGTAACTTAAACTCTGCTGTCGTCTCATCCATTCTTTGTAAGTTCTTTCTCCGGAATTAATAATCTCACCAATCCACAAGTTTTGCGGATTGTCTGATAATGCAAAATTTGATACTAAAAAATCAACAATTTCT…
CM190_k119_25977	YP_007674572	Synechococcus virus SSKS1	Myoviridae	Duplodnaviria	CTTATCTTGACAAACCATGAGCGCTACTGTTCAAAAGGAAATCACCAAACAAAAACAACGCGGTAAAGACCGTGTAAAACAGACCGCCGAGGTTTTCACACCGATGGACCTCTGCCTGAAGATGGTTAATGAGATTCCCGATGAGAAGCTGAGGGACCCTGATGCCAAGTTCCTTGATAACTCTTGTGGGGATGGTAACTTTCTGGTTACCTTGTTTAAGGTCCTCTCAAAGTACCATGACCCTGAACATGTTCTCAATGAAATGATTTATGGAGTGGATTTGATGGAGGATAATGTTGCGGAGGCCAAGCGTAGGCTTGGATTAAAACCTGAGGATAAGGGCTGGCATCATGTTGTTTGTGCC
CM190_k119_26185	YP_007674377	Synechococcus virus SSKS1	Myoviridae	Duplodnaviria	GGGTGCTCTGTATATTTCTTCAGTTGTTATACCAACAACTTTATATTCGGTTTTAAATGTATTAACCGCTGCTGCTGCAACTGCCATTTCTAGTGTTCCTCCTTATTCTGCAAGTGCTAAGATGAATGGGGTCATAGTTGTGAATAGTGCTTTAGTGAAATCACGACCAGAAATTTGACCTGTAGCCTGATTAATTACTACACCATCACCAATTCTAAAATTACCTGCCTGATCTGTACTTGTGTAAACTACAATACCACCATCAGTTTGAACAACTTCATTTTCAGGAATCACAACACCACCGAGAGCAGGTTTCGCTTTGTTAATATCATTACCAGAACCAACCCACTCAAATGAATGTGAAGATGTAATTTGAAGACTTACACGAGTAAAGTATAC…
CM190_k119_31354	YP_007674508	Synechococcus virus SSKS1	Myoviridae	Duplodnaviria	TCACTTTTGTTGCCACCAGAACTGGTGTTTCATTTGAAGAAGTAATCGGTAACGTTTAATTTAGAGGTTTAAAGAATCATGCCTAGTCGCCAACAGTTAAATACCTCACCAGTAAGAACAATTAGTGATTTTAAAAGTAAATTATCTGGTGGTGGTGCAAGAAATAATCTTTTCGAAGTTGAATTAGCATTTCCTGATGATGTGCGTGTAGATACTGAGGTTTTGCAAAAATCAAGATTTTTGATAAAAACTGCAGCTCTTCCAGCGTCTACTGTTGCCCCAATTGATATTCCTTTTAGGGGTCGTATTTTAAAAGTTGCTGGTGATAGAACTTTTGAAACGTGGACTATTACAGTTATTAATGATACTGATTTTTCAATTCGCTCAGCATTTGAAAAA…
CM190_k119_36255	YP_007674420	Synechococcus virus SSKS1	Myoviridae	Duplodnaviria	TGATGAACTCATACGCATATACAACGAGCAAAATAACGAAGCACCTTAATTTTTCTTGCGAGTGAGACTTGGTAGTCAGAGTCGCCTTATAAGCGATTTGCGCCAGATTAGCGCCTTTGAGATGGTTCGAATCCATCCACTCGTACTTTGCTCGTCTAGCACTTCGGTAATTGCGATCGTCTCATAAACGATAAAAAACTGGTTCGACTCCAGTGGCGAGTACTAAGACACTACTTAAAGTGTCCACCTTGACTTCTTCAAGTCAAACCCTTATAATACTAAGGTAATCAATCAAAAAGATGACTCTCATTTCAAAATTTAAGAAAGACGTTCAAACCCTTCGTGGTGCTGCTAATGGCGAATTTTTCCTTGATGTAAAGAATCCAAAACTTTATAAAA…
CM190_k119_37521	YP_007674509	Synechococcus virus SSKS1	Myoviridae	Duplodnaviria	AGTAACGGTTGGGTCTGAAAAAGATTTATTGGATAATTTTGGAAGACCATATGGTAATGATAAGCATTATGAACATTGGATGGTTGCATCATCTTATCTTGCATATGGTGGACAACTTAGAGTAGTAAGATCTGATGATGATAATCTTTATAATGCAGTAAGTTCTGGATCATCAATTAAAATTAAGAGTGTTGAGCACTATGAACAATTACAATATGATGAAAATACAATTACTGGAAGAACTGTAATTGCAAAAAACCCAGGATCTTGGGCAAATGGGATTAGAGTTGGGTTAATTGATGCTAAGGCAGATCAGATTTTAACCGGAATCTCTACATCTGGTATTGGGCAAGAAATAGTAGTTGGTATGGGAATAACTCAAGCAATATCATCAGTATT…
CM190_k119_61680	YP_007674419	Synechococcus virus SSKS1	Myoviridae	Duplodnaviria	ACTGGGGACATGCAAAAGATTTTGTTGAAGCAATGTGGTTAATGCTCCAACAAGAAACTCCTGATGATTATGTTATTTCCACAGGAAAGCAATATTCGGTTAAACAATTTGTCGAAAAAGCAGCACCTTATTTTGGATTTAACATAGAATGGTACGGTAAAGGTGAAGATGAAATTGGAGTTGACAGATCTACTAAAAAAACTATAATTGCAGTAGATTCAAAATATTATAGACCAACTGAAGTTGAAACTCTCTTAGGAGATTCTACAAAGGCAAAACAAAAATTGGGATGGGAACCTAAAATTTCATTTGAAGAACTAGTTGAGGATATGTGTAAAAATGAATGCTAATAGTAAGATTTATGTTGCTGGTAATACTGGACTTGTAGGATCGGCAATT…
CM190_k119_72038	YP_007674631	Synechococcus virus SSKS1	Myoviridae	Duplodnaviria	ATAAAGAAGGCAAAATGTTTTTCCAGATCCTGGAACTCCGTGAGCAAAAATGTTTTTTCCTTCATCATAATGCTTAAATAGAAGTTTTTGATTTTCGGTAATTGGTTCGATATCAATTAAGTAATCTGAATTGATAGGTTTTTTTCTTTTCATCTGCTTTGCCGTGAGTCCAACCCCGATAGGTTGCTCTGCAGACGACCTCTTTCTTCTTGCCATAATTGTTTAGATTTTTTTTACTTTTGATGCAGGCATTTTGCTTGCACGGCCTAATACTTCATTCCATCCAGGATGCTTATTAGCAAGTTTATCTCTCCACTCACCCACTTCTCCTGGAGAGGGGCAAGTAGAAGGATCAGACCAATCGCGTATCCATTCTGGATTATTTTTTTTCCATTGATC…
CM190_k119_81613	YP_007674563	Synechococcus virus SSKS1	Myoviridae	Duplodnaviria	TGTCTGAATGGAAAGAATACTTGTTTCATTGACTCAAATGTGCTTTAAATATAAAAGTTCAGGAGGATGAGAAAACTAATGTTCTGGACGAGGATTCACGACAATATCCGTAGCATCAACTATCCAGACCCTTCCCCAGAAAGAAGACCTACCAATCCATTCACGGGTCGCCCAGTTGAAGGATCTACGGATAAGGGGAAGAACCCTCCCACCAGCCCCGCATTCCAGCAATAAGTATTCGCGACTTCCTTACACTCCATAAGACACTTAAGGAACTGTCCCAGTCACTCAGCAGACCCCTGATGGACTTGCTATACTATGAGGGTAGTCAAGTTTAATTATGAAAAAGTTTTGGGAGGAGGTTCTTTTACTTCCTTATAAGACTAACTCTCAGGATAA…
CM190_k119_83702	YP_007674387	Synechococcus virus SSKS1	Myoviridae	Duplodnaviria	TGTTCTACAGGCACCCACTCATTGAAAGCAAGTGACATAGCTCCGGACATGATGGATTCAGGAGTGTAACCTGTTGCCAACATAAATCTCTCAAACAACTTAAACATTTGTTTTGTGTTTAAATCATGGGCAGGTGCAGTGAGTGTGAAATGTTGCTCAGGAATGAAGTCATCACCATTGAACTTAGATGGAGTTTCAGTGGAGTCAAACTTAAACTCAACAGTAGCTTCGTAACTCATAATCAATTAGCAAGGACAAACTCTTGGAAGTCATCAATCAAACGATTGAGTACATCAGGACGAACCATAATTGGATCCATCCCTTGCTCATC
CM191_k119_12261	YP_007674509	Synechococcus virus SSKS1	Myoviridae	Duplodnaviria	AACTGGTTTAGCTAAAACATCAGCTTTTGATAGAATTAATGTTCGTAGACTTTTTATCTATCTAGAAGATGCAATTTCTTCAGCAGCAAAGGATCAATTGTTCGAGTTTAATGACGAAATTACTAGATCAAATTTTGTAAATATTGTTGAACCATTTTTACGTGATGTGCAGGCTAAAAGAGGAATTCAAGATTATGTTGTTATTTGCGATGAGACAAATAATACTGCTGCTATTATAGATAATAATGAATTTGTGGCTGAAATCTTTATTAAACCACAGAGATCAATTAACTTCATTGGTCTCACTTTTGTTGCCACCAGAAC
CM191_k119_125700	YP_007674377	Synechococcus virus SSKS1	Myoviridae	Duplodnaviria	CTGCACTTACTGTATTATTTAGATTGGTATTAAGAATGACTGTTGATATACCAGCACTTGGTAAGGTTGCAGATTCAATTGTATAATATATTGGATATAGATTTAATGTTGCTTCTGCAGTTGTTCCAGCACCTGTGGGTCCAGTAATTGTAATTTGTGGATTATCACTCAATCTATACTGACTTCCAGAACTGATAACATCAATAGAAGTGACTTGACCGAAAGCATTAATATTTGCAGATGCTTCTGCACGAATACCATTAGGTCCTGTTGGAGAATCAATTGTAATAACTGGTGCCTGAGTATATCCAAATCCACCATTATCAACAGTGATACTCTGGACTTCATAATACAATTCACCAAAGTGCATTGTTTGACCGTCATAAGGTCTTAAGTTTC…
CM191_k119_130435	YP_007674377	Synechococcus virus SSKS1	Myoviridae	Duplodnaviria	ATTGATTCATACTTCCCGATTGGTAAGACAATCTTTGTAACTCAAAATGGTAATGATACAAATAGTGGTTTAACGGAGAATGATTCTAAGAGAACCATTAAAGCAGCAGCAGCAATTGCTTTCCCTGGAGATACAATTAAGGTATTCCCTGGTGTTTATGTTGAGAATAATCCAATTCAACTTTCCACTCGTGTTTCAGTTGAAGGAACAGAACTTCGTAACTGTGTAGTTACACCAAGATATCTTGATAGAGATTTATTTCACGTCAATAATAGTTGTCACGTTACTGATTTAAGTTTTATCAGTGCGAATGATATGACTGATGGTGCGGCAATTATCGCACTTCAACCATTACTTGGTGTATCAACAGATAGATTCTTTGATGCCGCAAGAATGATT…
CM191_k119_148431	YP_007674474	Synechococcus virus SSKS1	Myoviridae	Duplodnaviria	CTTGATTATGAATCAGTGATGAATGAAAAGGGTGAAGATGTTTTTATGTTTCTTGATCCACCATATAACATTAAAGATTTCTTATATGGAACTAAAGCAGAATTACATTCTTCATTCTCACATCAAAGATTTGCTGATGATGTAAAAAAATGCCCTCATCGGTTTATGTTGACTTATAATCAAAATGATTGGATAATGGAAACTTATAAAGATTATAATGTTCAAGATTGGAAAATTAGATACTTTATGCAACATCGTGGAGAAAAAGGAACTCAAGATAATGTAAAAACTGAATTGCTAATTACAAATTATAGTCTTACTGTACCAGCACTGGACACTCCCTGAACTGTCCATTCCACTCACACAAGGCACGGGTTTTCCCTTATAATAAGTGAGTCA…
CM191_k119_190627	YP_007674377	Synechococcus virus SSKS1	Myoviridae	Duplodnaviria	GGAAACTCCAATACCACCTTGATTATACTGTGTATAAGAGTCAACACTCATTGTACCAGTCACACCAATATCATCTTGATCTCCTGGTTCTGCATCAAATCCATCAACTTTCATTCCAATTGATTTTGGAACAAAGTTCGTACAGTTTCTAATATAAGGACCTTGTGTGATTGGGCCAACACCAGGAGAGTATGGTGGGAATACAACACCACCACTTTCATAAGTATGTGGAATTGTAGAAGGTCCAACATTCACAACAAAAGTAGTTCCTGAACCAATCACTTCAGTCACTCTAAATTCATAACCAAGATTTCCTGTTGGATATAATGTCGTGGTTCCTGCTCCACTCGTACAAGAAAACTCAAGATCGTGAAGTTTTACAAATTGACCGACCTTTAC…
CM191_k119_28792	YP_007674508	Synechococcus virus SSKS1	Myoviridae	Duplodnaviria	TTTTTGATAATCTGCTGGATTTGTAAGACCTGTAGCATCTGTCATTTTATTAATTATATTTGACCATTTTTCAAATGCTGAGCGAATTGAAAAATCAGTATCATTAATAACTGTAATAGTCCACGTTTCAAAAGTTCTATCACCAGCAACTTTTAAAATACGACCCCTAAAAGGAATATCAATTGGGGCAACAGTAGACGCTGGAAGAGCTGCAGTTTTTATCAAAAATCTTGATTTTTGCAAAACCTCAGTATCTACACGCACATCATCAGGAAATGCTAATTCAACTTCGAAAAGATTATTTCTTGCACCACCACCAGATAATCTGCTTTTGAAATCACTGATCGTTCTTACTGGTGAGGTATTACGTTGTTGGCGACTAGGCATTTTTCTTTAAAC
CM191_k119_44093	YP_007674625	Synechococcus virus SSKS1	Myoviridae	Duplodnaviria	AAAGAAGTTGCTCGCAAACAAAAGCGTAAACTTGCTTACATTTCTAACATCTATATTGTAAAAGATCCATCTAATCCTGAGAATGAGGGTAAAGTATTCCTTTTTAAATACGGTAAAAAAATCTTTGATAAACTCACTGCTGCAATGCAACCGGAGTTTGAAGATGAGGAAGCAATTGATCCATTTGACTTTTGGCAAGGTGCCAACTTTAAGTTGAAGGCAAAGAATGTTGCTGGATATCGCAATTATGATTCCTCAGAATTTTCCCGTCCAGATTCACTCCTTGAGAATGATGATGAAATGGAAGCAATCTGGAAAAAGCAATATTCTCTTTTAGAGTTTGTTGCTCCAGATCAGTTCAAATCATATGATGAACTGAAGAAGCGTCTTGATTATGTT…
CM191_k119_62647	YP_007674500	Synechococcus virus SSKS1	Myoviridae	Duplodnaviria	CAAAGAACCTTCACTTGCAACTGTCGCTGACATTGTAAAGAAAGGTGCTAAGCCCGCTGAGCCAATGAAAAAGATGGCTGAAGAAGAGGCAGAAGTTGAAGGCGAAGTAGTTGCCGAAGCAGAAGAAGAGACTGCTGAGGAAGAAGTAGTTACCGAAGAAGAAACTACTGAAGAAGAAGTTGTCGAAGAAGAGACCTATGATGTCGAAGAGGACATCAATGCACTTCTTCAAGGCGAGGAACTCTCTGAGGAATTCGAAGAGAGAGCACGCACCATTTTTGAGACTGCTATCAAAGCAAAAGTTGCAGAAATTCAAGAAGAACTGACTGCACAGTATGAGCAAACTCTTGAAGAGCAAGTTGCAACCATTAAGGAAGAACTGACCGATAGAGTTGATGC…
CM191_k119_62835	YP_007674509	Synechococcus virus SSKS1	Myoviridae	Duplodnaviria	TTGTAAGATCCGACGACGCACAATTGCAAAACGCACTGGTTGGTACTGCCACTAGTGTGAAGATTAAGAGTGTTGAGCACTATGAACAATTACAATATGATGAAAATACAATTACTGGAAGAACTGTAATTGCAAAAAACCCAGGATCTTGGGCAAATGGGATTAGAGTTGGGTTAATTGATGCTAAGGCAGATCAGATTTTAACCGGAATCTCTACATCTGGTATTGGGCAAGAAATAGTAGTTGGTATGGGAATAACTCAAGCAATATCATCAGTATTGCCTGGTGTTGGAACTACTTCAGTTCTTGATGGTTACTTGAAAGGTATAGTA
CM191_k119_6318	YP_007674377	Synechococcus virus SSKS1	Myoviridae	Duplodnaviria	AAGGATTTAGCAATGCAGGCAGATGCTGCTACTGGATCCAATGAAGATATTGGATCTTGTGCGAATGTAGTATCAGCAATATATTCCTGTGTTGGTGTTGTAACGACTATTATAGATCAAGGACTTTCAGTTCTTGGTGCAGGAATTAATACAACATTTCCAGGTAATGCAGGACTTGGAACTGATTCTATTATTGGAGTTACAAGTGCGGTTTATAATAATACATCTGGAGAAACAACGATTATTGCACCATCACTTTCTGTAAAAGAGGGAGATATTGTAGAAGTAAGAGATTTGCTATTTGATTGTACTTCTGGAGGATCAATTGGAAC
CM191_k119_90758	YP_007674526	Synechococcus virus SSKS1	Myoviridae	Duplodnaviria	TTTCTCTAGAAAAAACTCAAAAAAATAAACTTTAAATGTCTTGCTTAATATGCAACTTACCTTCTCAAGAAGTATGGGTAAGAAAAGAATATTTAACCGATCATCAAAGTGGTTTTGAAGAATTTGAAAAAGGAATATGGATAAGTGCGAAGTCTATTCCCGGAAGAGCATTTTATATTGAAACATATCTTCCTGAGTATGCTGCAATGTATGATAAACTTTCAATCAGTGCATTTGTGTCGCGTCCTGAGATTCCAGATCCAGATATGAATCTTCCAAATTTACAATTCTGGAATTGTATGGACTATGGTGTAGTCGCAGTAGATAAGAAATTTATTGGATCAATGGATTTTGAGATTTACACTCGTGATTATGGAAATATTAAAGGAACATATATTT…
CM191_k119_94469	YP_007674488	Synechococcus virus SSKS1	Myoviridae	Duplodnaviria	GATGATAAAATTATTTTTGGTGGAGATAGTAAAAGTAGTAATAGTGCAGAAAATACTATGAATGTAAATAAGGTATTTAAATATAATGAAGATAAAATCGTTAAAGAACTTCTTGAATATATTCGTGGTACTTACAAACAGCATTATTCTTCTGGAGATGATGAAATTCAAACACTTGATTTAATTGGTGCTTGTGGAGATGGTGAACCTTTTTGTCGTAGCAACATTTTGAAGTATGCTTCGCGTTATGATAAGAAAGGAACTGCTCGTCTGGACATTATGAAAGTTATGCATTATGCTGTACTACTAATGCATTTTAATGATAAAAATTCACAACGTGAAACTTATCCTCAGTAATTGTAAAATTAAAAGAACAATCAATGAAACTTTCTGAAAATA…
CM191_k119_90736	YP_004322789	Synechococcus virus SShM2	Myoviridae	Duplodnaviria	AGCAAATCGACGTAAATGTTGAGCTCAATCAGACAGTCGGAACCTATATTAAGAATGGAATTGTTGCAGAAATTTCCGAAGGTCTCGCTCAAACACAAAAAGAAAAGCTTGCCTCTCTCGCAGAAGGTGTTGAGTTCGTTAGTGAAGAATCTTATCGTGAAAAGATCGAAACGATCAAAGAAAATTATTTCCCCAGAACACAAGCATCTTCTACGGAAGATCTTGTAGAGAAGACTCAAGTCATCTCTGAAGAGGGTCCAATGGCTGCATATGCAGCTGCACTAGAAAGATGGTCTAAGTGACATCTTCTATAAATATTAACAGATTCTAACATAACAAACATCAGGAGAATCAATCCAATGTATAATTCCGAACACCTTCAAGAGAAGTGGTCTCCCA…
CM189_k119_119234	YP_007673191	Synechococcus virus SRIP2	Autographiviridae	Duplodnaviria	CACCATTTCAAAGGGTGACCAATGATTATGTTTAATTAGATATTTAATTAGTTTAGCACTGGTCTCAGTGTTTGATTGATTGGAAGGATTAGATACCCTAGCCATATAACTAATAAGTTCTTCAGCATTAGGAGTGATGTGTACGAGTTTGGTGGAATGCATACAGTAGTATAAGTAGTGACAAGATTCAGAAGGATGGAGAGAATCAGTACTCACTAGATTCATAGTAGTGAAGTAGATGAATGAACTAAGAGGGAGGAATGGTTGTCTTTGGAGTCTTTGTTTCCTCACTGCTCATTAAAGAAAAAGGGAAGAGTTGTCTTGTTAAAGACAAGTTCTTCCCTTCCAGGAGTCGGGTCCACCC
CM190_k119_104770	YP_007673165	Synechococcus virus SRIP2	Autographiviridae	Duplodnaviria	AAAGAAAAAGTAAACCCACTTCCACATTCATGAAAACCATTATCGCTTCCGCTCTGATCATCGGAGCTGCTTCCCCCGCTTTTGCTGGTCCCTACCTCAACGTAGAAGCCAACAGCGGCTTTACTGGCTCTGATTATTCGGGCACTTCCACTGACTTCCACATCGGTGCTGAAGAAACCTTTGACCAACTGAGTGTCTACATCCAAGGCGGTCCTACCCTCTTCTCACCTGATGGTGGCGAAGCTGAAACCAAGTTCACCGGCAAAGCTGGTGGCTCCGTGTCTGTGTCCCCTGCGCTTTCCGTTTACGGCGAGTTGAGCATGGTTGCAGACAAGGTTAATTCTTAC
CM190_k119_208266	YP_007673191	Synechococcus virus SRIP2	Autographiviridae	Duplodnaviria	AGGGAAGGGTGGACCCGACCCCTGGAGGGGTAATTCGAGACAAGCTCTCATTACCCCTTTCTCTCCTACTGGATAGTAGACACTGTATTCTACTTTCTTAATCCACACCTTCTGAATATTAGGCACTGTATCCTACTGTATGCACAACGTAGAACTAGTTCATGTAACACCCGACGCTGAATCCTTGATAGCGTACATGGCTAGGGTATCCAACCCATCCAACCAATCTAACACACAAACCTCTCCAAGGCTCATTAGGTATCTAATCAAGCATAAGCATTGGTCACCATTTGAAATGGTAAATATGTGTGTAGAAATAGAAACAACTAGAAGTATAGCAGCT
CM191_k119_182234	YP_007673165	Synechococcus virus SRIP2	Autographiviridae	Duplodnaviria	ACCAGCTTGGATGTAATAGCCAAGCACACCAGAGGAACCTTCGTAACCGACATGGAAGTCAGTAGAAGTACCGCTGTAGTCAGAACCGGTAAAGCCGGAGTTGGCTTCCACATTAGCATAAGGACCAGCGAATGCGGGAGCAGCAGCAATCAGGGTTGCGGGGAGGATAGCAAGGAATTTCATTTCTTAATTTTGAGATTAGACTTAGCAGTTTTAGCGGAGCGTTTGAAGTTAGCAGCCGTGGGTGCTCCTTTAGACCCAGGCTTTCTCATTTTTTCACCACTGCCTGCAGCGATACGCTTACGTTTGGCGTG
CM161_k119_110485	YP_007676481	Synechococcus virus SRIP1	Autographiviridae	Duplodnaviria	ATAATAACTTGTTAACAGTAGGAGTGTTGCTCCAATACCAATCATTTTTTCTTAGCAGTTTTAGCAGCACGTTTGAAGTTAGCTGCGGTGGGAGCACCAGGACTCCCAGGTTTCCGCATCTTCTCACCACTGCCTTTCTTAATACGCATCCGTTTCGCGTGGATGTTTGCGTAAAGACCTTTCTTCATTACCAAATGCCAGGGATCAATTGACCCGTAACGGCATAAGCTCCGATGGCTGCAATCACACCAAGCATTGCCAGGCGTCCATTAAGCAGTTCAGCGTTTTCGTTACGAGTCACAGTGTAATTATTCATGGGTGGTTACTTGTTAATTTTAAGGTTTTTCTTTAGTTTGTTTTTCTTTTCCTCATCAGACCATTTTTTAGCCATGACGGGTT…
CM161_k119_21622	YP_007676481	Synechococcus virus SRIP1	Autographiviridae	Duplodnaviria	CTTACTGTTATTTCACAGACTGTTGGCCCAGAAGCTATTGCTCAATACGTCAACACTGATGAAGTTATCAAACGCCTTGCTGCTGCATCCGGTATTGATGTACTCAACCTTGTGAAGAGCATGGAAGAGCAACAAGCTGAACAACAAGCTATGGCTCAACAACAACAACAGATGTTGGCACAACAACAGATGCCACAGATGGCAGCCGTTGATCAAAAACGTGAACAAGCTGCTATGCAAATGGCAGCACAAGAACAAGCACAAATCCCTGAACCACCACAACCACCAATAGCATGAGCGAAACACTTACGATGAACGAAACACCCGCTGATCAGCCGGAATTTAATGCTGATGAGCAAGACTCCCTTGCAGTTGCTGAGTCATTGGGTGAAGAGCAAC…
CM161_k119_23025	YP_007676436	Synechococcus virus SRIP1	Autographiviridae	Duplodnaviria	GGATCAGCTCATAATACTGACGGGGGTTGAGAACAGCCACACGACCATCCATCGACACACCCTTTTCATCCAGAGCAGCAGCGGCATCATAGAAAGCAGCCACAAGCTTAGCGGAATCATAAGCATCAGCTTCAGAACCAGCACCAGTACCAACTTGGATCTGAGTACCACCGGGCTCAACGTAGTTAGTAGCGGTGATAGGAGAAGCAGCACGAGCACCACGGGTGATAGCACGGAAGATATAACGGTCATACTTCTCAGCCAGAGCATAACCGATCTTACGAGAGATCTCACTCCGCAGATCATAGTGAGAAAGAGTCTCATCAAGGTCATAGACGAAAGCGCTGGAGATCAGCAGATCGTCAACCGTGATGGTCTTCTCAGCCACCGGAGGTGCAT…
CM161_k119_28681	YP_007676470	Synechococcus virus SRIP1	Autographiviridae	Duplodnaviria	CAGTGAGTTCAAAAAACCTTGGTAAATGTTGTCAACATTCTCATTTTCTACATCAGCGAGGATGTCGTCAAACATCTCTTCATAAAAACCAACAGAGCCGTAGCCATGTTTCATTGTCATTAGAGTAACCAATTGAGTGGAATGTTTTTAAAGGAAGTCCAAGGGATAGAGTGTTTCTCGCACCACTTGGCATAAGTAGTCTTTGATTTCTTGCTGATCGTGTTGTACGGAGCTTGGAAGACCATACGAAGATCAATGTCAGGGTTCAATGTCTTAACTGCTTTGATCTTTCGTCGGTCATCCGCATCCCAGTAACCTTTACATTCTAAGATAACACCATTGGGTAGAATAAAATCAGGTGTGTAGATATGTTCAATTACATAAGGTACTTTCGTTGTT…
CM161_k119_47186	YP_007676436	Synechococcus virus SRIP1	Autographiviridae	Duplodnaviria	GCAGAAGGTGCAGTGTTGGTAGCATAAAGCTCAACAGCAGCAGCAGGATTCAGGTAGTCAGCACCCATGGCGAGACGACCCAGGATCACATCACCCTGATAGATAACAGAAACATCACCACTGGTGACTTGCACCTGAGGGGCGATAGCTTCCACACAACCAGCAGCTTCACGCTGGAAGATCAGACCACAAGAAGTGGAACCGACTTCAGCAGCAGTACCGTAGTCGTTGTTGATACCAGTAGAGGTGTTGTCGTAGTTGTCATCAGCAGACAGAGCTTCGCCAACGAAATCACCAACGTTACCAGGGCTGGTAACAGCACCACCGTAGTTCACGCCATAGCTACCGAAGAACGGCAGGTTCATGGACTTATAGATCTTGATACCAGCGATCTCGATG…
CM161_k119_56430	YP_007676453	Synechococcus virus SRIP1	Autographiviridae	Duplodnaviria	CAACTAGATAAACTTGCTGCTATTATGCCTACTGTTGATCCTGAACTTGTACAAAGGAAACTTTATGGCCCGAAAGTCTGAATTCAGCGGCGCTAAATACGCTAATGGTAATTATAAGTCATATCAAAAGAAATATGACTCTAGTAAATTACAAATTAAAAAACGTACTCAATTAAATAAGGAGAACCGTAACCGTGGTACTTACGGTAACGGAGATGGCAAGGATGTATCCCATAAAAAAAATGGTAAAACATTTCTCGAAGCAGCATCTAAAAATCGAGCACGTAAAGGCCGCGCATGACTCCTCTACTTCCTACTCCTGACGACTATCTTTACAACTTAATCGTTATGACCTCTCCAGAAGCTAAGCGCCTGTGGAGGCGCAGCATTAAGGAACAT…
CM161_k119_7733	YP_007676457	Synechococcus virus SRIP1	Autographiviridae	Duplodnaviria	GCACCTTTTTCACGACACATCCTAGACATTTGATAAAAGAGCATGTAAAGGAGTCGTTTTTCTGGTGCTTCATCTGGATTAGATTTAAAGTCCCATTCAATCACTGATCTATCAACAATCAATCGATGTTGATTCATGACTGGTTCTAGTGAATCAATGATTCGGTCTTCTTTACGTACAGTTGCACGTACTTCTTCGATGTCTACGTTTTGATTTGTTTGTTGTAGGTGTTTACGAAACAATTCACTAACGATACCATCACCAAAGTTTGTTTCGATAACAAGTTTAGAAGCTAAATATTTTTTACAACCTTTAAG
CM161_k119_77547	YP_007676468	Synechococcus virus SRIP1	Autographiviridae	Duplodnaviria	ACTAAACCCATTTATTGTGGGTGTAGCGGAAGAACTAGATAGATTAGAACGACCAGTTGGTAAGTTTCTCCCTATTATCCATCATGAACTACCTGCTAAACCTGTTGATATTGCAACCAATAAGGAAGCACGACATGATTACAACAGGAGAGCAGCTGAAGTACATAACTTACAAGCTCAGGAGTTCAAGAAGTCATGTAGAACACGCATGACAATGGAAGCAATAGCTAGATTTAAAGATAAAGATAAGTTTTATATTCCGTGGTCTTTTGATTATCGGGGTAGAGCTTATCCAATCCCTGCGTTTCTAACACCACAAGATACAGACTTTGGAAAAAGTTTGTTGAAGTTTGCTAGAGAGTCTTTTATGACTCCTGAAGCGGAGGAGTGGTTAGCCTT…
CM162_k119_120928	YP_007676490	Synechococcus virus SRIP1	Autographiviridae	Duplodnaviria	TGATAGGCGGGTGCAACTCCCGCCCTGGCTATTGGCATTGGCCGGATACGTCCGATACCCTTTGCCGCTAGCGGTATGTAGCACCCCAAACGCTACAAAAGGTTTTAAACAATGGATCCAAAAATGATTGCATGGGCATCTGGTCTTTTCGAAGGCGAGGGCACAGTGCGTAGAAAACTAGAAATAGAAATGACTGATAAAGATGTCATTACTAAATTCTGGGACATTGTAAATTGCGGAAATGTTTATTATCGTGAACGTCCAAATGTCAAACCAACTTGGCGTTGGGCAGTCGGTAATAAAAAAGATGTAATAAAATGTCTAGCACTGATGCTTCCGTTTTTCGGAAATCGCAGAGCCTATCAAGCTCTAAATATTCTAGACAGTTTAGAGATTGAC…
CM162_k119_133872	YP_007676456	Synechococcus virus SRIP1	Autographiviridae	Duplodnaviria	CAAGTTCTTCTAGTTCTTTTTCAGTCCAAACAGGAGCATTAAGTTCTTTTTTATATCGACGTTCAAGACACTCTGCAATTTCATGAGCACGTTCTTCAATACTAAATAAAGCTTTAGCGCCAAGAAGACTGTTACACTCATGACAGCAATCTACAGTATTACCACCTTTAGATCTATGATATTTGGAACGTTTGGTGTAATTATAACTGATAGGAATAATGTGATCTTTAGTTGCTGCAGGTGCTCCGCAATAATGACAATCCATAATTAAAAAAATAGGGTGGAAATGGGTTTGTAAAATTGGTTAATTAACCCCTAACATTTCAGACAAACCAAATTCAGGTAATGTCAATTTAACACCACCAAATCCAAATGAAAGACGACCACCACGTTGACGTG…
CM162_k119_155336	YP_007676440	Synechococcus virus SRIP1	Autographiviridae	Duplodnaviria	AGTATCTCTAGCCTCAGTCAAACAGCAGTAAAGAAAGTACAAGAAATTGATGAAGCACGATTTGAAGAAGATCGTCTTCGTATGTTTGAGCTATCTAAATCTGGTGTCATTAGTCCTGAACTAATTAATCAGATTCAAGGTGAAGCTGAACTACAAGCTGTTGAACAAGAACGTCTTGGTCAAATTGACGAAGCTGTAGCAACTGGTCGTATTGATTCGTTGACTGGTTCTAAGCTTAAGTCAATGAGTAGTGGCACACGCCTTGGTCTTGAACAAGGTGCTGGTGTTTATAGCTTAACTGATCAATACGAAAGGAG
CM162_k119_161779	YP_007676442	Synechococcus virus SRIP1	Autographiviridae	Duplodnaviria	TAGATAATGAGTTCTTTAGTCTTCTTAGTAATCGTAATAGTTACTTGGATCCTTCTAATCGTCACCCTTATATCTACAGTCCTGTGACTGGTGAGAAGCCTAATGGTTATGGTCTTCTGCAACGTGTATGGAATGCTTACAGTCCTATTAAGATCCACGCTGAACAATCCCCTGAGGAGAAGTTCCTACAGGATATGGAGTTTGATATCAACACTACCTTCCGTACAAAAGATGGTATTAAGTTGGAAGCAGCTGAACGTTCTGAGTTGTTCCGTTTGATGGGTACTGGTGGTCATTTTAAAGCTGCTATCCAAGAGATCATGCGTGATGCTGGTGATTGGGAAAGCATCGCTAAGCTACGTGACATGCGTAGACAAGGTTTGACATCTGATGATGTAT…
CM162_k119_163386	YP_007676455	Synechococcus virus SRIP1	Autographiviridae	Duplodnaviria	ATAAGATTGAATTTTGACATCTTCAGCTAAACCCCTTGCAATAGGTTGCATTGCTGCAATCTCTTCTGCAGTGTTAGTAGCCATGTAAGCATTAGCAAGCCTTGGATCAGCTGCTCGAATAGCTTGAACACGTGGTTGATCTGTTGCAATACCAACCTTTACATCTTCTAGTTGAGGAGCAATTCGAGCTTCTAGTGCTTCAAATAAAGCTTGTTCATCCCTTGTTTCTTGTGGAGAAAGCGTTTTAGAATATCCACTAGTACCGAGTCTGTGGGCAGTAGTAGAGGGGTCAGGGTTTTTACCAATACCAGAAGCTAGCTCAGCACCTTTTTGTGTTAGATCTGATTTATGGGCAAAGTTAGAAAGAGCTGTATCTCCACGGATAACTCCACCAGGTCC…
CM162_k119_170167	YP_007676442	Synechococcus virus SRIP1	Autographiviridae	Duplodnaviria	AGCGGCCATAGCGAAGCCTTCCTCTACCATTACCTCCTTACCATCATCAGTACGCATAATGAATGGTTCAAGGATCTGACGAGCATCAGCTTTACTCATCCGAGGATCAAACAACTGAACAGCTAGATCAGTGTTAGCATCAAGTACATCATCAAAAGTAACCTTCCAATTAGGACCTTCCATACCCACACGACCTGCTTGCTTCAATTGATCAGCAAGACCAAGTACAATGTCCTGAGCATTATCACCATTGATAAGTGCATACTTCAAAGCAGGCTCGGAAAGCATGTTACCTAGACGACCATCAACAGTGTCTAGATTCTTAGCAATACGAGCTTGATCAATAGCAGCACCAACAACACCGAAGTCATCTACAGTACGTACACCAATCTCAGTAGG…
CM162_k119_17289	YP_007676442	Synechococcus virus SRIP1	Autographiviridae	Duplodnaviria	AGCAGTTAAGTACTCTACTGATGAGATGGCACTTAACATTGACAGTAAAGTAGCAAAAGGTATGTCTGATCTTATTCGGACTGTACCTGGTTTGCGTCCATTCATGATGTTCCCTACTACTGGTATGAACCTCATTGATATGGGTGGTAAGTACGGACCGTGGATGCCTTTCCAACGTGATGTTAACGAACTAGCTTATGTCAAACTAGAAGATCTCTTTGCTAATGAAGCACGAGTTGATGAACTACTACGTGCACGTAACATTGATGTAGAGAATCTAGATACTATTGCTAAGCAAAACAGGATTGCTGATCTTAAGTACACTACAAGGGGACGTAAAGCTATCGGTGGACTTGCTGTAGCGGGAGCTATTGGTCTCGTCTTTAATGATCGCATCAC…
CM162_k119_174086	YP_007676468	Synechococcus virus SRIP1	Autographiviridae	Duplodnaviria	CATCAAGGTCGCCTGTGTCAACACCAGCAGAGGAGCCAACGGAGACCACTTGAATACCGACAATCTTGAGACTTGTACCGTAGGTGACACCATCACGAAGGATGTAAGGCTTCTGTCGGAAGGCAAGCTTAACACGGCTACCACTATAGAGTGGTGTGCTCTCATCAGTGATGATGGTTCCTTCAGTATCCACCACGGGCGGACGTGTCTCTTCATTCCAACTGAACTTAACTTTATACTGCCCGTCAGATACTTCTTCCCAAGGCTCAGGCTTCAACGTAGAACGCTTAGGATTCTTGAGTTTAGATTGTGCCCACTTGATAGAGTCTTCACGATCTTCTTCAAGCTTTTCAACAAGCTCTTTATCAACAAGAGCAGACAACGAATAACCGAACTTAC…
CM162_k119_178069	YP_007676442	Synechococcus virus SRIP1	Autographiviridae	Duplodnaviria	TGGATGTAGCCCGTGCTCAATCATTGCTTGCTGGGTCGCTTTCTGGACGCATCTCTGATGTATCAGAAGGTGCACGTCTAATGAGTGGTACTCCGGCTGTTGAAGCGGCACAAGAGAAAGTAATTGATTTGATGCAATATGTTTCTCAGTTGTCTGGTTCTGCTAAGTACTATAAGAATCGTAAAGCTAACTTGATTCAACTTGTTAGGAATGGTTTCCGTAACATTGAAGGTTATAACCTAGCTACTGTTGAAGGCGCTGGTGAAGTAGCACAAAAGGTATTTCAAGATTCTCAACAATTTGCTTGTACTCTTCGACAGATTGCTGATAATCAACCACGTCTAATGGATGAATTCCTGATGGCTTATGAAATTAGCAATGGTGATGTTGATACCATTG…
CM162_k119_180491	YP_007676454	Synechococcus virus SRIP1	Autographiviridae	Duplodnaviria	TAAAGTCAAGGTTACTGATAGCTTTGTCTAAACGCTTTTTATCGCTTTTACCAAATCCAGGTGGTAATATTTTAGCCTCATACATTGCTTGTACTTCAAGCAACATAGTTCTAGCTAAATCATGTAGCTGAGCTAGTTCTTTATCCATTATTGAATATGTGATAAAATAAGGTTTTCACGTGGTGTATGACCAAAGGTTTGTCTCATCCACGTGAGCCAGTTATTCGTACCTTTGTGCTGATTACATTGCCTGCAGGATGGAACCAAATTTCTTGTAGTTGTTTGTCCTCCATTATAACGAGG
CM162_k119_207169	YP_007676468	Synechococcus virus SRIP1	Autographiviridae	Duplodnaviria	GTTTACTAGGTAGTGGTACTTCAACAATAGGGATGAACTTACCTACCTTTATTCGCTTCTCAAATAACTCCTCAGCAACCCCTACAGTAAAGGGATTGAGGCGGTACGCAACCTTCTGAATTTGGTTGAGAAACTGGTAGGGTCGTTCATCCTGTATAGGGGCATGATTGCCTCTGCGGACCATTTTATGTCCTTTCATTACATCGTTGAGGACATAGCCACCACACGATGATTGTGACCAATCATTAGGAGGGATTATCATTGGCCATGCTAACGGTGAAAACAACGCTGCATTAGCCATAACCTCATCCTTGATATCCATAAACTCAGGTGTAGGCACTACATAAGTAGAAGTCTTACGACCTTCGCGTACAGTCATCTTACTGAACCAACCACTTG…
CM162_k119_209973	YP_007676442	Synechococcus virus SRIP1	Autographiviridae	Duplodnaviria	TATTGCATCATGTCAATGATCTTGTCTTGTGCTACACGTACTGCACCAGTACCAGACATCAAACGAGCACCTTCAGAAAGGTCTGAGATGCGTCCAGAAAGGCTACCAGCAAGCAAAGACTGTGCTCGTGCTACATCCATACTAGAGACTTCTTGACCGAAATTACGTAGTGCTCTAGCAGCCATGGCAAAACCACCTTCTGCAAGGATCTCTTTACCATCAGCATCACGAGTAATGTATGGTTCAAGGACTTGACGTACGTCTTCTTTTGTCATACGAGGATCAAACAATTGAATAGCAAGATCTTCGTTAGCATCAATTACGTCATCAAATGTAACCTTCCAACCATTACCTTCCATACCGATGTGTCCAGCTTGCTTCAATTGATCAGCAAGACCA…
CM162_k119_215536	YP_007676453	Synechococcus virus SRIP1	Autographiviridae	Duplodnaviria	GTCACTAATAGTTGCTTTTCGTAATTATTAATAAGGTCAACTGCCCATTCTTCTAGTTTAGCTAGTTCCTTATCCATTAAGTAATATACTCCATAATTAGTTTTTCACGGAGTCTATTAACTCCAAATTTATTCCTCATCCAAGTAAGAACTGGTGTACTTCCTTTCTCCTGATTACAACTGGTACAAGCACATACGACATTTGTTGCAATATCTTCACCACCGCGACTGCGAGGATGGACATGATCAATAGATAATTGAGATAAGTCATAAGTCTTTCCGCAATAAATACAGGTGTGGTCGAAATGTTCCTTAATGCTGCGCCTCCACAGGCGCTTAGCTTCTGGAGAGGTCATAACGATTAAGTTGTAAAGATAGTCGTCAGGAGTAGGAAGTAGAG…
CM162_k119_217372	YP_007676441	Synechococcus virus SRIP1	Autographiviridae	Duplodnaviria	CCTTACCAATCTGGTAATAGTATGAGAGTTGGTTCTGGATTCCGTCGTCAATTTAATACTACTACTATTGAAAAAGTCTTAAGTCAACTCACTCCTAAAGATTGGAATGAACTATCTTATGTTGTAAGTGGTGAAGCAGCACGTAACACTGATGATGAGTTTGGGGTAGCCCTTCTGTTTTAACTAGACTTGTTTCTGGTCAATACGGTAACACTATCGAAGAAATTATTCGAGCACCCAAACAATATGAAGCAGTGGAAATTGGTACAGCACGTTATGAACCTAATTTAGCTACCAAACTTAGTTCTCCTGAAGGACAAGCAAAGATTCGTGAGTTTTTCTTGAGGCTAGATGGTAGGACTGATTTCAAAGGGCAGACCTTGCTAAAGAATAGGGTGG…
CM162_k119_228106	YP_007676468	Synechococcus virus SRIP1	Autographiviridae	Duplodnaviria	AATAGCTTCACGAATCGACTGAGTGTCATGGGCAATGAGGGCGTCTGACGCATCTTTATAATCGCCCTGTAAGTTAGCGATCTTGACCTTGCCAGGTGGTAATACGCTTGCTGCTTCCTCCGTTGCCTTACGGCCTGCCTCGTCATTGTCGAAGAACAAGACAATCTCCTCATAACCCTGCAGCCATTCGAGATTCCGTTGTATCGACTTCTTTGCCGCAGCGGCACCGCTAGGTAGAGATACCATCGGCCACCCCGGCATAGCTTCTTGACATGAAGCTGCATCGAGTTCTCCTTCAGTGATGACAACTCGTTTTCCAGTGCTGGGAAACAAATGTTGTCCAAAGAAGCTTCCATCTGTTTGCCCTTCATAGTTAAATCGTTTGTCCTTTGTTTTTAT…
CM162_k119_241577	YP_007676440	Synechococcus virus SRIP1	Autographiviridae	Duplodnaviria	AGAACCTTTATTAAGGTTAGGGAATTGTGCAGCACCACCAGGTGAATCAGCTTTACGATACCACTGACTGTTAGGATCCCTAGCACCTGCTTTTACTTCAGCATCCAATGCTTGACCAATAGTGGTAGCAGCTTGGTTGAAATCCATACCACCTGCTACAGCTTGGTCTACACGCTGTCGATATACAGCCTTCATACGCTCCTGTAGGAAGACACTAGAGGGTGTGTTAGGTTTGTTGGTACCAAAGGATGTAACACCGTTAGCAGTAGGCTTAAAGGATTCAGCAGTCTCTTTGTAGATACCAGCGTTATAACGTGCCTCTTGAGCTTGTAAACGTTTCTGAAGGTTAGCACCAGCTGTAGGATCAATTGCATAAGCAGCATCAACAGCTTCACGTGT…
CM162_k119_248363	YP_007676436	Synechococcus virus SRIP1	Autographiviridae	Duplodnaviria	TGGCGAGACGACCCAGGATCACATCACCCTGATAGATAACAGAAACATCACCACTGGTGACTTGCACCTGAGGGGCGATAGCTTCCACACAACCAGCAGCTTCACGCTGGAAGATCAGACCACAAGAAGTGGCACCAACTTCAGCAGCAGTACCGTAGTCGTTGTTAACACCAGTGGTAGCACTAGAAGCATCCTCAAGAGCGGGACCGATGAAGGAACCGGTGTTGCCGGGATCAGCCACAGCACCGCCGTAGTTCACACCATACTTACCAAAGAACGGGATGTTCATCGACTTGTAGATCTTGATACCGGCGATCTCCACGATACCCTCACCGCCTTGCAGTGCAGTACCTTGGACATCACGGTTCACAAGACCGTTAGTACCAACAGCTTGGATCA…
CM162_k119_26565	YP_007676482	Synechococcus virus SRIP1	Autographiviridae	Duplodnaviria	CTTATTTCAACTTGTGGCTTACCGAGCGTAAGCATCGAAAAGAAAAGAAAAAAGCCTCTCGTCGTTTGAAGCTAGAGCAGGATTTACTTCTCTGACTTCCTGCTATAATAAAAAAACAACCAACAACCTAATGACAGTAACTACTGAAGACGGTAATCGACAAAACCTCTTCGCTAAAGAACCCAAAATGTACACCGACCCCAACCAGGATTACACCGTGACACACAACGAAAAAGCTGAATTGCTGAATGGTCGTCTTGCTATGGTTTCGCTCACGCTGGCGATGATTAGCTATGCAACGACTGGGACTCTTGCCTTTGGACTTTTCTGATAGTCCCTACCTCAATGCAAACTCCCAAGTTCTGGTGGCCGTTGCCTGAAGAGTTGGATGACCTTACC…
CM162_k119_27784	YP_007676442	Synechococcus virus SRIP1	Autographiviridae	Duplodnaviria	CTTCACTAAGAATGCGAGAGAAATCACCACGCAAAGAAGCCAAAGGACCAAGACTATTAACAAAACCAGCTGACCAACGATTAATAGCACCTTCGTTACCACTTATAATGTCCAACAAAGGTTTGATACTAGACAAAGCAGTACGATCAGTGATTGAAGCACTTAAAACAAAAGCAGCCTTCTCAAGGAATCTCTCAGTACCAGTTTCACCAAGCATATCAAAGTTATCACCAATGTTGACAACTAATGCTATCCAATCAGCAATAGGACCAAGTTGATCATAAGAGTACCACTTACCATCAAGTCCTTTAATGCTACGTTTTTGCCAATTAGAGTTTTTAACACGTGACATCTGAGTTTCTTTATCATAAAGACCGTCACCAGTGATGCGATCATTCA…
CM162_k119_3807	YP_007676436	Synechococcus virus SRIP1	Autographiviridae	Duplodnaviria	ATGAGGATCTCATTATTACTGTCAGGAACCATCTCGTAGTTCAGTTCCTTATTAAAGGACCATCCCTCTGCCTGTACTTCCCTTGAGACTTCTAGCAAAGTCCCATAGGCAATCGCAACGTCCGGGTTGGTTTGATCTAGGGTAGTCACAGGCGCTTGACCACATGACTGTAAGATTTGATTTACAGCTGGAAGCTCTTGTGAAGAGTTAGTGGTAGGAAAAGCCATATAGATAAAAAAAAGGGGACCCCGAAGGATCCCCGTAAAGAACAAAGTTAAATTTGATCACCAAGTAGAAGGTGCGCTGTTGGTAGCATAAAGCTCCACAGCAGCAGCAGGGTTGAGGTAGTCAGCACCACAGGCCAGACGACCCAGCATCACATCACCCTGATAAATCACA…
CM162_k119_72108	YP_007676442	Synechococcus virus SRIP1	Autographiviridae	Duplodnaviria	ATTTCTGTTTGCTTATGAACTTACCGATGGTAATATTGACACTATTGTCAAGATGAACCAATGGATTGATGGGATGACATCCGATCTTGGTAAAGGTATCCTTAATCTAAATCCAGAAGTTCAAAACAAATTGATTGCTGGTGTGTGGTCTAATATCTACAACAGTATTCTTGGCATTAATTCAAGTATTCAAGCACTTGTTGGTAACTTTGGTGGTATTATTTCTCAACCCGTAGCACATTTTGCTGGTGCTGCTATGTCTGCAGATCTCAAAGCAATTCAACGTGGTTGGGTGGCTTATAGTTCTGTTGGTGAAACACTTAAACGTGCATTGCCTTATGCTGGTGATGTATTTATGCGTGCTTCACGTGAACCTGATTCTGTTAGGGCTGGTACACG…
CM162_k119_81319	YP_007676457	Synechococcus virus SRIP1	Autographiviridae	Duplodnaviria	GGTCAGCTTACAGGTTCTCGTGCTGACCTAATGATTCTGGATGACATTGAAGTTCCTGGTAACTCAATGACGGAATTTATGAGGGAAAAACTCCTTCAACTTTGTACTGAGGCTGAATCAATCCTTACTCCAAAGGAAGATAGTCGGATTATGTACCTTGGTACTCCACAGACAACCTTTACTGTTTACCGTAAGCTAGCCGAACGGTCCTACAAGCCCTTTGTTTGGCCTGCTAGGTATCCGAGGAAGGTAGCGCAATACGAAGGCCTTCTAGCGCCTCAACTGGTAGAGGATATTGATAACGGTGCAGAACCTTGGGATGTAACAGATCCTGATCGTTTTGATAACGAAGATTTGGTTGAACGTGAAGCCTCAATGGGTCGTTCTAACTTCATGCTT…
CM162_k119_83	YP_007676438	Synechococcus virus SRIP1	Autographiviridae	Duplodnaviria	AGCTAATGAGCAAGCTCAACGTGAATACCGAATGAATAAGCTTCAAGCTGAGCTTGATGCTAGTGTACAGAATGCACAAAATAAAACTTCATTTGGTATTCAACAACTTAACTACCAAACCAATCGTAAATATGAATACGCCAATGCACTAAGGCAATGGCAATATAACGAAAGTATCCAAGATTTTCAATACCTTCAAGCTTATAAAGAGTTTGGTAAATCAATTGAAAATACTGCTGATCAACTTACTTATAACAATATTGCACAAGAAGAAGCAAGGTTGGCTGAGCAAGCTGTACTGAATGAAGTATATGATGAAGCTGCATTTAATCGCCAAGGTGCTCTTGTAGAGAAATTACAGGCA
CM162_k119_95496	YP_007676464	Synechococcus virus SRIP1	Autographiviridae	Duplodnaviria	GGTAAGTTTGTCAATGCTTATTGTAAGCCTAACCTGACAACTGTCGTTGGGTGAAGTCTTTAATTAACTAACGTTCTTTTTTCTTCTTTTCATGTCTTACGTAAAGGATCATCTTTACAACGTGTTGGTTGCACCTCTCAATGACTATGAGCAACGCATATCTGAGTTGTTTGATGTTGCCGATCGTGATCGTATTGAGCACTTCATAAAAGAGCTTGAAGATTACGGTGTAGCTTGTGAGACACACATTGATGACTCTTACTATGGGTGTTATCCATCAGTGCAAGACTTTGTAGAAGATTTGTGTAACGATTGTTATTCAGATGTTATCAACAAACTACCTGCATTTGTACAGACTGCAATTGATTACGAGTTGATGTGGTATCAATCATTTCAACA…
CM163_k119_117350	YP_007676436	Synechococcus virus SRIP1	Autographiviridae	Duplodnaviria	TGGCACCAACTTCAGCAGCAGTACCGTAGTCGTTGTTAACACCAGTGGTAGCACTAGAAGCATCCTCAAGAGCGGGACCGATGAAGGAACCGGTGTTGCCGGGATCAGCCACAGCACCGCCGTAGTTCACACCATACTTGCCGAAGAACGGAATGTTCATCGACTTGTAGATCTTGATACCGGCGATCTCCACGATACCCTCACCGCCTTGCAGTGCAGTACCTTGGACATCACGGTTCACAAGACCGTTAGTACCAACAGCTTGGATCAGCTCATAATACTGACGGGGGTTGAGAACAGCCACACGACCATCCATCGAC
CM163_k119_156429	YP_007676440	Synechococcus virus SRIP1	Autographiviridae	Duplodnaviria	CAGCTGATCAAGCTGTTAAGATGTTTATGGATACATACGTAGGGTTCCTCCTTCTATCCTTAAATTCCAAGCTAGTTACACCATTGAAGCAGAAGCTAAGGCGAAACAAATTGAGAAACTTGAAACCATTCCTGACGGATTCCTTACTCAAGAAGCTGTGGACGCTATGTCTTCTCTTGACCCTACAAAGGCTAGGGAGATGTCTCAACGTCTTGCAGCACAAGAACGTAAGTATAGCAAAGGTATTTTCAAGGATCAATCTGATTCATTTAAAACTATTGCCAACGGTGTAACCTCTTTTGGTAGTCAAAAACCCAACACTCCAG
CM163_k119_160653	YP_007676442	Synechococcus virus SRIP1	Autographiviridae	Duplodnaviria	GCCGAGATCACCTGTCATCTCATTGATCCACTTATTCATCTTAACAATGGTATCAACATCACCATTGCTAATTTCATAAGCCATCAGGAATTCATCCATTAGACGTGGTTGATTATCAGCAATCTGTCGAAGAGTAGAAGCAAATTGTTGAGAATCTTGAAATACCTTTTGTGCTACTTCACCAGCGCCTTCAACAGTAGCTAGGTTATAACCTTCAATGTTACGGAAACCATTCCTAACAAGTTGAATCAAGTTAGCTTTACGATTCTTATAGTACTTAGCAGAACCAGACAACTGAGAAACATATTGCATCAAATCAATTACTTTCTCTTGTGCCGCTTCAACAGCCGGAGTACCACTCATTAGACGTGCACCTTCTGATACATCAGAGATGCGTCC…
CM163_k119_163738	YP_007676440	Synechococcus virus SRIP1	Autographiviridae	Duplodnaviria	TACAATAGTTGGGTTAAACATATTAGTACTACCCAATGCACGAGAAGATCTATCAACACTAGGTGTCTTATAAAGAAGCTTCTGGAAAGCAGGTGATACTGTTTGTCCAACAGTAGAAAGAGACGGTGGTGGTTGAAGAGGTGGTATACCTTGAGCAGCAAGTTGACGGTTAATAATCACCATAGGATCCAAACCATTAGACATACCAGACACAGCTAGTACATCTTGAGGAATACTAAATCCAGGCTTACCGTAGTTCTGAACAATACTAGGAGCTTCCTCAGCAGTGATAATACTGTTCTTAGTGTCAATCGTTGCTTGAAGACCATTAGTACGAACAGAGTTCTTTAGTTCTTCATAACGACGATTAGCACGTTCAAGTGCAGGCAAAGAACCTTT…
CM163_k119_167878	YP_007676442	Synechococcus virus SRIP1	Autographiviridae	Duplodnaviria	TACTACTGGTATGAACCTCATTGATATGGGTGGTAAGTACGGACCGTGGATGCCTTTCCAACGTGATGTTAACGAACTAGCTTATGTCAAACTAGAAGATCTCTTTGCTAATGAAGCACGAGTTGATGAACTACTACGTGCACGTAACATTGATGTAGAGAATCTAGATACTATTGCTAAGCAAAACAGGATTGCTGATCTTAAGTACACTACAAGGGGACGTAAAGCTATCGGTGGACTTGCTGTAGCGGGAGCTATTGGTCTCGTCTTTAATGATCGCATCACTGGTGACGGTCTTTACGACAAGGAACTACAACGAGCACGTGTTAAGAACTCTAACTGGAAACCTCGTAGTATTAAAGGTGCTGATGGTAAGTGGTATTCCTATACAGCTATG
CM163_k119_173044	YP_007676441	Synechococcus virus SRIP1	Autographiviridae	Duplodnaviria	TGGTGCTGATCTTCTCAATATGATTCCAGGTGTTAATATCCCTAAGGCTACAGATTTTGAAGATGAAGTAGCACAATCAGTAAGACAAATCTCTGCTGTTGTTGCCCCTACTTTGATGCTTAGTGGTGCTGGTAAAGCTGCTGGTACTGCTGCTAATACACGTGTTGGTTGGTCTGTTGGGCAGAATAAGTTTGTTCAATGGATTGGTGAGCGTGGTGTTGAAGCAGCTGCTGGTACTATTGTTGGTGCTGTTAGTAGTGAATACACTGAAGATAACCTAACTGGTACTCTTAAAAAGTCATTCCCAAAAACTTTTGACTTTATCCCTGATAGCATGGCTACCTTGGATACAGATGATGAAGATACCAAACGTCAAAAGAACATTTATGAAGACCTTGG…
CM163_k119_180275	YP_007676453	Synechococcus virus SRIP1	Autographiviridae	Duplodnaviria	GTTCAATTTTACGTATAGCAGAAATAAGTTGTTTACCTGTCATGCCTTTGGAGCGTCCCATCTCCAAAAGCTCACCGTAAGCTTCTGGATTAGCAACTAGCTCACCAGAAAAACGTTTAATCCGCTTATGTTCTGAAGATCTAGGATCTGTCACTAATAGTTGCTTTTCGTAATTATTAATAAGGTCAACTGCCCATTCTTCTAGTTTAGCTAGTTCCTTATCCATTAAGTAATATACTCCATAATTAGTTTTTCACGGAGTCTATTAACTCCAAATTTATTCCTCATCCAAGTAAGAACTGGTGTACTTCCTTTCTCCTGATTACAACTGGTACAAGCACATACGACATTTGTTGCAATATCTTCA
CM163_k119_195640	YP_007676442	Synechococcus virus SRIP1	Autographiviridae	Duplodnaviria	ATCAATCGGAACAATTCAGAGCGCTCAGCAGGAAGTAGTTTAACACCGTCTTTGGTTCTAAATGTAGTGTTAACATCAAACTCCATTTCTTGAAGGAACTTCTCCTCAGGAGATTGTTCAGGATGCACTTTAATTGGACTGTAAGCATTCCAAAGACGTTGCATCATACCATAACCATTTGGTTTCATACCAGTAATAGGGCTGTAAATGTATGGAGCACGGTTATCTGGATCAAGAGCACCAATAAAACGGTTACGGTTTTGAAGTTGAGACATAAAGTCAGATTCAACTTCTTGAAGACCTTCACTAAGAATGCGAGAGAAATCACCACGCAAAGAAGCCAAAGGACCAAGACTATTAACAAAACCAGCTGACCAACGATTAATAGCACCTTCGTTA…
CM163_k119_198664	YP_007676468	Synechococcus virus SRIP1	Autographiviridae	Duplodnaviria	TCTAATCGCATTAAACTTGGAAGTTGGCTACTTGATTGCATCATGCAAAGTAGCGGGTGGTTCACAAAGGACATGCGACAAGAGGGGCGAAAGCGTGTCCAATATGTTATCCCAACTCCAACATTCCTTGAGATCAAGGACGCAGTGATGCGAAATGCTGAACTATTTTGTCCACTTTCATGGCCAATGCTTATTGAACCAAACGATTGGAGCAATGAGCGATGTGGTGGTTATCTCTTAAATGAGGTGATGCGTGGGCATGATATGGTGCGTCGTGGTAACCCGACATGTATACAGGGAGAGAGACCACTGGAGTTCTTAAACAAGATTCAGAAGGTAGCTTACCGACTAAACCCATTTATTGTGGGTGTAGCGGAAGAACTAGATAGATTAGAACGA…
CM163_k119_22884	YP_007676472	Synechococcus virus SRIP1	Autographiviridae	Duplodnaviria	TTAATTATCATGACGATGCAGCACGTAAATACAGTGCATTCCGACAGCGAGTTTCTGAGGCACTCCGAGTGTCTTAATTGTGGTTCATCTGATGCGAACAGCATTTATTCAGATGGACATGAGTATTGTTTTGTATGCCATCATTACGTACATGGTGATGGCAATTCTTTTCACATTCATCAAACCAAAAGTGTGCAATTACTAGGTTCAGCTGAACGGCTGCAAAAACGAAACATATCTGAGAAGGTATGTCAACAGTACAAAATCTACCGTGATGGTGATCGACTTAGGTTTTACTATCATGACAGTTCCGGCGTCCCTATTGGCGCTAAGATAAAAACAAAGGACAAACGATTTAACTATGAAGGGCAAACAGATGGAAGCTTCTTTGGACAACAT…
CM163_k119_23223	YP_007676441	Synechococcus virus SRIP1	Autographiviridae	Duplodnaviria	AAACTGTTCAGGAAATGCTTGCTTAATAGTACCTGTTACGTTGTCTTCAGTGTATTCACTGCTAACAGCACCAACAATAACACCAGCTGCTGTTTCAACACCAAGTGTACCAGCACCTTTAACAAATGCACTATTACCAATTGACCACCCAACTCGTGAGTTAGCGGCTACACCACCACGTATACCAAGCTTAGAAAGTAGAATAGTTGGTGCTACAACAGAAGCAATCTCACGAAGAGCTTGCAAATGTTTGGTTTGACATTCAGGTGGTTTCGGTACGTTTTGTCCAGTAACTTTGTTGACAAGATCTACA
CM163_k119_2511	YP_007676438	Synechococcus virus SRIP1	Autographiviridae	Duplodnaviria	CTTCTGCCTGTAATTTCTCTACAAGAGCACCTTGGCGATTAAATGCAGCTTCATCATATACTTCATTCAGTACAGCTTGCTCAGCCAACCTTGCTTCTTCTTGTGCAATATTGTTATAAGTAAGTTGATCAGCAGTATTTTCAATTGATTTACCAAACTCTTTATAAGCTTGAAGGTATTGAAAATCTTGGATACTTTCGTTATATTGCCATTGCCTTAGTGCATTGGCGTATTCATATTTACGATTGGTTTGGTAGTTAAGTTGTTGAATACCAAATGAAGTTTTATTTTGTGCATTCTGTACACTAGCATCAAGCTCAGCTTGAAGCTTATTCATTCGGTATTCACGTTGAGCTTGCTCATTAGCTTTTTGGGCTTGATTAGAGCCCATAATACCAC…
CM163_k119_32738	YP_007676478	Synechococcus virus SRIP1	Autographiviridae	Duplodnaviria	GGAGCAGGAGCAGGAGCGGGAGCGGGAGCGGGGGTAGGTGTCGGTTTTGGGTCCGGCATCCAGCTATAATAATCAACAAGTCTACCTCTCATGCCTGCTTTAGCTGAACGTCTCATGACATTAGTCTGTCCAGTTTTGACGTACCGACCAGGACCTTCTCCTCTTGGTCCATACACGGGTGCATTACCTATAGAACTAGGTCGGCCTCCCCTTCCTGTAAGTCCTCTAACCATTATCCGTTCTCCTCCATATATTGAATGACCCACTCAACGACACTACGTTGACCAGATCGGTACATAATCTTTTCCATTGAATCTTCTGGTGTAGGGTTGGTGGGTGGGAATGTTTCTTCAAGTTTGGTCAGCATGGCATTAGCTGTCATGCCCCGTATGTCAAGCA…
CM163_k119_42338	YP_007676442	Synechococcus virus SRIP1	Autographiviridae	Duplodnaviria	GTTTTTTCCAATTAGAGTTTTTAACACGTGACATCTGAGTTTCTTTATCATAAAGACCGTCACCAGTGATGCGATCATTCATCATAAGACCAACAGTGCCTGTCACTGCAAGACCACCCATAGCCTTACGGCCACGTGTCATATACTTAAGATCAGCAAGTTTATTTTGCTTAGCAATAACATCCATGGTTTCAACATCAATGTTACGTGCTTTTAGCAATTGGTTAACACGATCTTCATTAGCAAGTAGATCACCCAATGGTGTGTAAGCTAGTTCATTTACATCACGTTGAAATGGTGTCCAAGGACCATACTTACC
CM163_k119_69807	YP_007676436	Synechococcus virus SRIP1	Autographiviridae	Duplodnaviria	CTGGGTCAGTCTAATCTTGCGGGTGATACCCGTGCTCTTTACCTGAAGCTTTTTTCGGGTGAGATGTTCAAAGGATTCCAGCACAACACGATTGCTCGTGACCTTGTGATGAAGCGTACTCTGAAGAACGGTAAGTCTCTTCAGTTTATCTACACCGGTCGTACCAAGTCTGAGTTCCATACTCCTGGTAACAGCATCCTGGGTGATACCAACAATGCACCTCCGGTGGCTGAGAAGACCATCACGGTTGACGATCTGCTGATCTCCAGCGCTTTCGTCTATGACCTTGATGAGACTCTTTCTCACTATGATCTGCGGAGTGAGATCTCTCGTAAGATCGGTTATGCTCTGGCTGAGAAGTATGACCGTTATATCTTCCGTGCTATCACCCGTGGTGCT…
CM163_k119_8149	YP_007676442	Synechococcus virus SRIP1	Autographiviridae	Duplodnaviria	CCTTTTCACCAGTCACAGGACTGTAGATATAAGGGTGACGATTAGAAGGATCCAAGTAACTATTACGATTACTAAGAAGACTAAAGAACTCATTATCTACTTCTTGTAGACCTTCACTGAAGATACGAGACCACTCAGCACGTTGACTTGCAAGAGGACCAAGACTATTAACGAAACCAGAACTCCAACGAGTCAAAGCACCTTCGTTACCACTTACAATATCAAGCAACGGTTTAATAGTAGACAATGCAGTACGATCAGTAATGGATGCACCAATCACAAACGCTGCCTTTTCAAACATACGTTCACTTGCTGCTTCACCTAACA
CM163_k119_83847	YP_007676470	Synechococcus virus SRIP1	Autographiviridae	Duplodnaviria	GTGACATGAACGCTGATGATGTTGCAGCATTGTTTGGTAAGACTGAAGGCTTCAAAGCTAGTGAACCAAACGTGACTACAAACATTGAGGAGGATGACTTCTAATGGCATTCCGCTCCAAGCTTGAGGAGAAAGTTGCTGATTTACTTGTTGAGCTTGGGGTGAAGTATGAGTATGAAACAACGAAAGTACCTTATGTAATTGAACATATCTACACACCTGATTTTATTCTACCCAATGGTGTTATCTTAGAATGTAAAGGTTACTGGGATGCGGATGACCGACGAAAGATCAAAGCAGTTAAGACATTGAACCCTGACATTGATCTTCGTATGGTCTTCCAAGCTCCGTACAACACGATCAGCAAGAAATCAAGACTACTTATGCCAAGTGGTGCGAG…
CM163_k119_94513	YP_007676468	Synechococcus virus SRIP1	Autographiviridae	Duplodnaviria	CATGATCTGGTGCGTCGTGGACAAGGCGGACGTATACAGGGGGAGAAACCACTCCAGTTTCTGAACAAGATTCAGAAGGTTCCCTACTGTTTAAACAAGTTTATAGTAGAAGTAGCTGAAAGGTTAGAGGAGTTAGAAAGACCAGTTGGGAAGTTTTTACCAATTGTAAACTATCCTTTACCACCTAAACCTGTAGACATTGCAGAGAATGCAGAGTCTAGAAAGAGTTACAGGAGAGAGGCAGCTGAAGTAAGGAATAAACAAGCTCATGAATTCCGTAAGTCATGCCGTACTAGAATGACTATGGAAGCAGTGAAGAGGTTTAAGAAAAGAGATAAGTTCTTTATTCCGTGGTCTTTTGATTACCGTGGTAGAGCTTATCCAATTCCTGCATTCCTT…
CM164_k119_106002	YP_007676468	Synechococcus virus SRIP1	Autographiviridae	Duplodnaviria	ATGACACCTGAGGCTGAGTTATGGTTAGCATTCCAAGTCGCCACTACTTATGGCTTGGACAAGGCTACGATGACTGATCGCCTAGAGTGGACACATAACAATCATGAGCTAATCACACTCATCGTTTCTGATCCAATTAGTAACATACATGAGTGGGAGAATGCTGATGAACCGTGGCAATTCCTTGCAGCTTGTGAAGAGTATTACCACTGTGTCATTGAATGCGACCGTCAGCACACAGGTTTACCTGTTGCTACTGATGCAACGTGTAGTGGGTTACAGATCCTTGCTGGACTTGCAAGGGATAAGTCAACTGCTAAACTTGTG
CM164_k119_129406	YP_007676472	Synechococcus virus SRIP1	Autographiviridae	Duplodnaviria	CTAATCCTGACAAAAGGATTGACAGGTGATCAAGGAAGATTACTTTTGTATCTAACCCTGAAGCCAAGTATTCAATCCGATTGTAGATAACATCAGGATCAAAACTACCAAACCCATCAAAAAGATATAGGTTCCACTTAGCAATGCTGGAATCAAACGCTTCTGATAATTCTTCACGTGTGTGTTCTCCAAGATGCAATGATTTTCCAACATAAGCAGACATAAGTCCTAGAGCCGTACGGCGGTTGGATTCTTCCAACGCCAAGTAACCGACCCGTTCTCCTTTTGAAAGAAGGTTAGTTGCAAGTTCACGACAGAATGAGGATTTGCCGATGCCAGATCCTGCAGTGATCGTGACAAGCTCTCCATACCTGATCC
CM164_k119_169422	YP_007676436	Synechococcus virus SRIP1	Autographiviridae	Duplodnaviria	GGATACGTCCGATACCCTTTGCCGTCGACGGCTTGGTAAAAGCCATTAATTTTTACCGAAAAAAAAACTAAATACTCTGGATCCAGAGGAACGTGCTTAAACCTCTTTATAAAAAACAATGGCATTTCAATCTTCTGTTAACCCTGCTCAGCTTACTCAGCTGGGTCAGTCTAATCTTGCGGGTGATACCCGTGCTCTTTACCTGAAGCTTTTTTCTGGTGAGATGTTCAAAGGCTTCCAGCACAACACGATTGCTCGTGACCTTGTGATGAAGCGTACTCTGAAGAACGGTAAGTCTCTTCAGTTTATCTACACCGGTCGTACCAAGTCTGAGTTCCATACTCCTGGTAACAGCATCCTGGGTGATACCAACAATGCACCTCCGGTGGCTGAGAAGAC…
CM164_k119_17017	YP_007676468	Synechococcus virus SRIP1	Autographiviridae	Duplodnaviria	CACCAATGAGGGAAAGACAAGAATGGGTCAAGAATAATTATCAGTTAATCACAATCATCGCATCCGACCCTATTGATAACCGATGTGAGTGGGAAGTAGCTGATGAACCTTGGCAATTCTTGGCAGCGTGTCTGGAGTATTACCACTGTGTAATACTTTGCGACCGTCATTACACTGGTTTGCCTGTTGCTACGGATGCCACTTGTTCAGGCTTACAAATCCTCGCAGGGCTCGCTAGAGACGCATCTACAGCCCGTCTAGTCAACGTTCTACCCGCAGAATCGCCACAAGATGCGTACAAAGTCGTGTCTCTAGTTGCGACTCCACATTGTCC
CM164_k119_176108	YP_007676456	Synechococcus virus SRIP1	Autographiviridae	Duplodnaviria	ACTCAAGCTGCAATTGAAGCTACACGTCCTTTGATGGATGAGTTAGATTTAATTGCTGGCTCTAAATATGCTCCTACTATGTCTGAAGAAGAACTTGCCTTACGTCGTAGTATTTTGAATGCTAATAAAAATCAAGTTATTAAAGCATTTCAAAAATTCTATAAACCTTATATTATTGGCGGAGGTAATGTAAATTATAATGCAGCTGGTATGGGTGCTATTACAGCCCTTGTAAGTAGTCCTGAAGCTATGGGTAAAATAGCCCAAGGAGATTTTGAAGGTGCATTTAAAACGGTTGGGACTGAAATGATCATTGGAGAAGGTGTAGCACAAGGTCTTCAATTTGGTTTGTCCAAAGTTAGTCCCCAAATTGTACAAGCCGCTGCACCTGTTTTACAA…
CM164_k119_18546	YP_007676436	Synechococcus virus SRIP1	Autographiviridae	Duplodnaviria	GTACCCACAGCCTGAATCAGGGAGTAGTACTGACGGGGGTTAAGAACAGCCACACGACCATCCATCGACACACCCTTCTCATCCAGAGCAGCAGCAGCATCATAGAAAGCAGCCACAAGCTTACCGGAATCATAAGCATCAGCTTCAGTACCAGCACCAGAACCCACTTGGATCTGAGTACCGCCAGGCTCAGCGTAGTTAGTAGCACTGATCGGGCTGGCCTTACGAGCACCACGAGTGATAGCACGGAAGATCAGACGGTCATACTTCTCAGCCAGAGCGTAGCCGATCTTACGGCTGATCTCAGAGCGGAGGTCATAGTGAGCCAGAACTTCATCGAGTTCATACACAAAGGCAGAGCTGATCAGCAGATCATCACAGGTAATGGTCTTCTCAGCC…
CM164_k119_187599	YP_007676453	Synechococcus virus SRIP1	Autographiviridae	Duplodnaviria	ATCAAGGAGGTAGGTGTAAAATTTGTGGTACTACAAAACCTAATGGTCATCATGGTAGGTTTGTTGTAGATCACAACCATAAATCTAATAAGATTAGGGGCCTTCTCTGTTCTACTTGCAATACTGGTCTTGGAAATTTTTTTGATAACCCAGAAACTTTAATTAAAGCAGCTCAGTATTTGTACACTAATGGTTATTATGGCAAAACAAAAGAAAGCGACTGAGGACGCCTTCAATCAATTACATAATCTTGTAACTGAAGAATTTCTCAAACGTATTAAATCTGGAGAAGCAACAACTGCTGATTTAAAGGCATGTTGTGATTGGCTTGTAAAAAATGACATCAGTGGTGTTGCTACTGAAGGTAATCAACTAGATAAACTTGCTGCTATTATGCCT…
CM164_k119_21985	YP_007676440	Synechococcus virus SRIP1	Autographiviridae	Duplodnaviria	CAAGAAGCAATCAAGAAACTAGAAGCTATCCCTCCTGGTCTTGTAACACGTGAAGCTGTTGATGCTGCTTATGCAATTGATCCTACAGCTGGTGCTAACCTTCAGAAACGTTTACAAGCTCAAGAGGCACGTTATAACGCTGGTATCTACAAAGAGACTGCTGAATCCTTTAAGGCTACTGCTAACGGTGTTACATCCTTTGGTACCAACAAACCTAACACACCCTCTAGTGTCTTCCTACAGGAGCGTATGAAGGCTGTATATCGACAGCGTGTAGACCAAGCTGTAGCAGGTGGTATGGATTTCAACCAAGCTGCTACCACTATTGGTCAAGCATTGGATGCTGAAGTAAAAGCAGGTGCTAGGGATCCTAACAGTCAGTGGTATCGTAAAGCTGAT…
CM164_k119_224392	YP_007676464	Synechococcus virus SRIP1	Autographiviridae	Duplodnaviria	GTCACCATTGTCTACGTGATCAAGAAGAGATTTACCTGTCAGTTTTTTGAGCATTGTAGTCATGAATTAAAAGCTGCGTCCTTGTGAATGTGTTATGAATGTGATTGACAGCGACACAGAACTAATTGCATCGCTGTCAGTATCACTTAACCTCAGAAGTTACGATTGAAAAAGTAATACTCACCACTATCACGATCATAGATAGTGAAGAAGTCATGTTGAAATGATTGATACCACATCAACTCGTAATCAATTGCAGTCTGTACAAATGCAGGTAGTTTGTTGATAACATCTGAATAACAATCGTTACACAAATCTTCTACAAAGTCTTGCACTGATGGATAACACCCATAGTAAGAGTCATCAATGTGTGTCTCACAAGCTACACCATAATCCTCA…
CM164_k119_239250	YP_007676442	Synechococcus virus SRIP1	Autographiviridae	Duplodnaviria	CCCGTCTCCAGCTTGAATTGTTTGTACGTCAGTACACGACATAATAAATTACTTGTAAAGTTACTTACGAATTTGGATGGATTCTAAGTTAAAAGTTTCACCTGCAATGTTAGCTTCAGCAGTCAAATCTTTTTCAACTTGCCTTAATTCAATTGCAGCATACATATCAGCATCCATCTCTGCATAAGCAATGTCTTCTGCAGCACGACGGGCTTCAGACAACCTAGCATGGATGTCATGCCATTTCTTTAGAGACACTTCATCAGATTTATAACCTTGGTTACGCATCTCACGTAGTTTCTGAATGCTTTTCCATTCACCAGCATCACGCATAATTTCTTGAATAGCTTCCCTAAAGAAACCACGTTCACCCATCAATCGGAACAATTCAGAGCGCTC…
CM164_k119_241945	YP_007676481	Synechococcus virus SRIP1	Autographiviridae	Duplodnaviria	TGAAATGGTTGGTGGTGAGCAAGCTTATAAAGCTATGCTTGGTTGGGCAAGCTCTAACCTTTCCAAAGAGGAGATCCAGATGTACGATGCTGTGATGGACACTGGTAATCCTAATGCTATTTTCTTTGCTGTCCAAGCATTGAATAATCAATACACTGATGCAGTAGGATCTGATGGTGAGCTTTTGACTGGTAAAGGAACAGCTAATCGCTCTCAGGCTTTCCGCAGTCAGCAAGAGCTTGTTCAAGCTATGTCTGATCCACGTTATGATCGTGATCCTGCTTATCGTCAAGAGGTTATTCAGAAACTTGAAAACTCTGACATTCAATTCTGATGCCATTTAAATCCGAAAAACAGAAACGTTGGATGTATGCTAACAAACCCGTCATGGCTAAAAAA…
CM164_k119_25043	YP_007676482	Synechococcus virus SRIP1	Autographiviridae	Duplodnaviria	GGCTTATTTCAACTTGTGGCTTACCGAGCGTAAGCATCGAAAAGAAAAGAAAAAAGCCTCTCGTCGTTTGAAGCTAGAGCAGGATTTACTTCTCTGACTTCCTGCTATAATAAAAAAACAACCAACAACCTAATGACAGTAACTACTGAAGACGGTAATCGACAAAACCTCTTCGCTAAAGAACCCAAAATGTACACCGACCCCAACCAGGATTACACCGTGACACACAACGAAAAAGCTGAATTGCTGAATGGTCGTCTTGCTATGGTTTCGCTCACGCTGGCGATGATTAGCTATGCAACGACTGGGACTCTTGCCTTTGGACTTTTCTGATAGTCCCTACCTCAATGCAAACTCCCAAGTTCTGGTGGCCGTTGCCTGAAGAGTTGGATGACCTTA…
CM164_k119_3437	YP_007676442	Synechococcus virus SRIP1	Autographiviridae	Duplodnaviria	TTGCCATATGCTGGTGAGCTTTTCATGAAGGCATCAAAAGAACCTAACTCTGTACGATCTACTACTCGTATTGATCTACTTCTTTCACAAGAACGGGAGCTTGAATTCCTTAAGACATCCGCACTTAGACAAGCACAAGAGGGTAATCACGGTCTTCAATACTTGGTTAACCAAATTGAGATGTTGAATGATCTTGGTAAAGATCCTGTACTTAGGTTTGGTGTTAATGCTATGACAGCAACTGATGGCTTCACTGGTGTATTTAATGCAGCTGCTGAGTCACGGTTCCGTGCTATGGATGAACTTGTAGCTTCTGGTCAACCTATCAGTAAAGAAAAAAGATCCTGTGCTTAGGTTTGGTG
CM164_k119_3763	YP_007676442	Synechococcus virus SRIP1	Autographiviridae	Duplodnaviria	TGCTAATTCATTAGTAGAGTATTTAACTGCTTCATCTTTAAGTAAACCATCATCACCAAACATCTGCTTATAATATTTATCAGCAATAGGTTTGATGTTTTCTTTTGTAATTGGTTTACCTGATGCAATAAGTTCATCCATTGCACGGAAACGTGCCTCTGCAGCTGCATTAAAGACACCAGTAAAGCCATCCATTGCTGTCATAGCATTAGGACCAAAACGCAATACAGGGTCTTTAGCAAGGTCATTCAGCATCTCAATTTGATTGACAATATATTGCAATCCAGAATTACCTTCTGCTGCCTGACGACGTGCAGACATCTTAAGGAAAGACATCTCACGTTCTGATTGAAGCA
CM164_k119_48896	YP_007676468	Synechococcus virus SRIP1	Autographiviridae	Duplodnaviria	ATTCAGAAGGTAGCTTACCGACTAAACCCCTTTATTGTGGGTGTAGCGGAAGAACTAGATAGATTAGAACGACCAGTTGGTAAGTTTCTCCCTATTATCCATCATGAACTACCTGCTAAACCTGTTGATATTGCAACCAATAAGGAAGCAAGACATGATTACAACAGGAGAGCAGCTGAAGTACATAACTTACAAGCTCAGGAGTTCAAGAAGTCATGTAGAACACGCATGACAATGGAAGCAATAGCTAGATTTAAAGATAAAGATAAGTTTTATATTCCGTGGTCTTTTGATTATCGGGGTAGAGCTTATCCAATCCCTGCGTTTCTAACACCACAAGATACAGACTTTGGAAAAAGTTTGTTGAAGTTTGCTAGAGAGTCTTTTATGACTCCTGAA…
CM164_k119_49301	YP_007676442	Synechococcus virus SRIP1	Autographiviridae	Duplodnaviria	GGGCTACATCCATACTAGTAAGGTCTGTACCGAGCCCACGGAGCGCTCTAGCGGCCATAGCGAAGCCTTCCTCTACCATTACCTCCTTACCATCATCAGTACGCATAATGAATGGTTCAAGGATCTGACGAGCATCAGCTTTACTCATCCGAGGATCAAACAACTGAACAGCTAGATCAGTGTTAGCATCAAGTACATCATCAAAAGTAACCTTCCAATTAGGACCTTCCATACCCACACGACCTGCTTGCTTCAATTGATCAGCAAGACCAAGTACAATGTCCTGAGCATTATCACCATTGATAAGTGCATACTTCAAAGCAGGCTCGGAAAGC
CM164_k119_59121	YP_007676436	Synechococcus virus SRIP1	Autographiviridae	Duplodnaviria	CTGAAGCATGTTGTTAGGAATGAGGATCTCATTATTACTGTCAGGAACCATCTCGTAGTTCAGTTCCTTATTAAAGGACCATCCCTCTGCCTGTACTTCCCTTGAGACTTCTAGCAAAGTCCCATAGGCAATCGCAACGTCCGGGTTGGTTTGATCTAGGGTAGTCACAGGCGCTTGACCACATGACTGTAAGATTTGATTTACAGCTGGAAGCTCTTGTGAAGAGTTAGTGGTAGGAAAAGCCATATAGATAAAAAAAAGGGGACCCCGAAGGATCCCCGTAAAGAACAAAGTTAAATTTGATCACCAAGTAGAAGGTGCGCTGTTGGTAGCATAAAGCTCCACAGCAGCAGCAGGGTTGAGGTAGTCAGCACCACAGGCCAGACGACCCAGCATCAC…
CM164_k119_91916	YP_007676440	Synechococcus virus SRIP1	Autographiviridae	Duplodnaviria	GCAAAACGTAATTATAAAGCATTACGTGATGCCATTGCTAAAGATGGTATGGAAAAGGTATTGGATACTAAAGGTAGTATTCTTACTGCAGAAGAAGCTGCGTCAATCCTACAAAACTACAATAAGCCAGGGTTTGTCGTACCTACTGATGTCTTGGCTGTTGCTAGCCTTGGTAACGGTACTGATCCATTCACTATCATCAATAGACAACTAAAAGCTTTGGGATTGGTTCAAATCAAACCACCTCAGATTACTGAGGACATTAATAATGAATTAAGCCCTGAGTTACGTAAGCAGTTGTATAGTGCAATCACTGGTCCTCAACAAAAACTAAGGGCTATTCGTGAGGCTTCTGATAGGTTATCTAGAAATGCTGCTTCTCCGACCAGAATTAATCCT…
CM164_k119_92320	YP_007676472	Synechococcus virus SRIP1	Autographiviridae	Duplodnaviria	TCTGGAGTCGTACAAGGACGCCTCAGACGCTCTCCAAGCCAATGACTCTCAAGCGATTCGTGAGGCTATTTGGAACGCAAAACCTTACCGTCCAGATGGGATCGTTGACGGCAAATCACTTCTAGAACTTGTAACCACACCAACACCACCTGCTGATCATGACTATCCGTTTCAAGTATTACAATCAAAGCTTCACGGGATACGGTATGGAGAGCTTACAACAATCACTGCAGGATCTGGTATCGGAAAGTCTTCCTTCTGTCGGGAACTTGCAACTCACCTTCTTAGTGGAGGAGAGCGGGTCGGTTACTTGGCGCTTGAAGAATCTAACCGTCGTACAGCTCTAGG
CM164_k119_98491	YP_007676438	Synechococcus virus SRIP1	Autographiviridae	Duplodnaviria	ATGCAATCAACTATTGCTAGCTTGGGGAGGAATGCTGCAATTATGGATGCTAGTTTGTCTAGTTCTGTTGAGCAAACTCAACGTAATTTGAGACAGATTGCATTCAGTAAATATGGTGCAGATCTTCAAACAAAACAAGCTATGATGATTGAACCTGAGCGTGGTCCTGGTACTATGCGTCCTATGGCTACACCTGAGATGCAGTTTATGTCACCTGTCCCTGTCTCTCCCACTGCTGTTCGACCTCCTACTCAACAGAGCACAACTACACCTATTGTTTCTGGTATTGCTAGTGCTGCTAAGAGTGCTGCCGGGTTTGATTGGGGTAAATTTAACAAGATAGGATGATGGTTAAACAAGAAAAATTCCGAAGGACAGCGCAGTCAACTGGATTTAAAC…
CM164_k119_99404	YP_007676472	Synechococcus virus SRIP1	Autographiviridae	Duplodnaviria	GTTCATCTGATGCGAACAGCATTTATTCAGATGGACATGAGTATTGTTTTGTATGCCATCATTACGTACATGGTGATGGCAATTCTTTTCACATTCATCAAACCAAAAGTGTGCAATTACTAGGTTCAGCTGAACGGCTGCAAAAACGAAACATATCTGAGAAGGTATGTCAACAGTACAAAATCTACCGTGATGGTGATCGACTTAGGTTTTACTATCATGACAGTTCCGGCGTCCCTATTGGCGCTAAGATAAAAACAAAGGACAAACGATTTAGCTATGAAGGGCAAACAGATGGAAGCTTCTTTGGACAACATTTGTTTCCC
CM180_k119_118590	YP_007676468	Synechococcus virus SRIP1	Autographiviridae	Duplodnaviria	CCTATTGAGTTCTTGAACCGAATTCAGAAGGTTGCTTACCGTCTAAACCCCTTTACTGTGGGTGTAGCGGAAGAACTAGATAGATTGGAACGAGCTGTCGGTAAGTTTCTCCCTATTATTCATCATGACTTACCTCCTAAGCCTGTAGACATAGCAACTAATAAAGAAGCTCGTCATAGTTATAATAGACAAGCTGCTGCTGTTTACAATCTACAAGCTCAAGAGTTTAAGAAGTCATGTAGAACAAGAATGACAATGGAAGCTGTACAAAGATTTAAGAGTAAAGATAAGTTCTTTATTCCTTGGTCTTTTGATTACAGAGGTAGAGCTTACCCAATCCCTGCATTCTTAACACCACAAGACACAGACTTTGGAAAAAGTTTATTGTCTTTTGCTGAA…
CM180_k119_131934	YP_007676481	Synechococcus virus SRIP1	Autographiviridae	Duplodnaviria	GTTCATCATTTGGTTCACCAAGTTTCTTTTGTAGTTCAAGGTAAGCTTTTTCTAATGATGACTGGTCCTTGAATTTACCAGCCAACAGCGGTTGCTCTGCACCCTCAAGAGACTCAGCAACCTGCAAAGAGTCTTGCTCATCAGCATTAAATTCTGGCTGATCAGCAGGTGTATCGTTCATCGTAAGTGTTTCAGACATATTATTGTGGTGGGGTTGATTCTGGTGGTTGCTGTTGCATCATCTGCATTGCAGCTTGTTCACGTTTCTGTTCAACAGCAGCCATCTGTGGTTGTTGCTCTTGAGCAGCCATCATCTGTTGTTGTTCCATAGCTTGTTGTTGTTCTTGTTGTAGCTCTTGCATACTCTTAACAAGATTCAATACATCAATACCAGATGCA…
CM180_k119_154930	YP_007676468	Synechococcus virus SRIP1	Autographiviridae	Duplodnaviria	GGTATTGAGATTGATAAAGATGACTTGACAAAAACTGTCATCGCTGTTAGAAATGCTATGGATGAGGTCGTACCTGGTCCCATGGCTGTCATGAGTTGGATTGAGTCTGAGGTTGCTAAGGCAATCGACTTAGGTAAAACAGAACTAACATGGTCTACACCATCAGGTTTTGTTGTCACTCAAAAGCTCATGAAAAAAGAAACAATTCAATTAGAATTGCAGTTGCTTGGTCGTTGTAAGTTAACCGTTGCTACACAAGATAGTGACAAGGTTGACAAACAACATCACAAGAACGCAACAGCACCAAACTTAATACATTCACTCGATGCTTCCTTGCTTCACTTCAGCGCATTGGCTTTCAATGCACCGATCGCTCTCATTCATGATTCTGTATTGTGT…
CM180_k119_67335	YP_007676450	Synechococcus virus SRIP1	Autographiviridae	Duplodnaviria	TCAAGACCACTAATGCGATCATGAACGTTATTTATTCTGTTGTGTAATCTGTTATTTAAAGCTGCCCCACCACCAATCAAAGCGATAAGAGCAGTAACTGCTGCTTCCATTATTTAAGTGAGACAATAGGTACTACGTCATGACACAACACTTCTACGCGACTGCCAGGACGAAAGGTAAAACCAGCTTTCATGATTTCTGTACATTTAAGAGCACGTACTAGCTCATAGTCCAACCGCATCTTCTGTTCATGCCTTCGTGCGATCTGTTTGCATGTTTCAACCATACCACCATCTAGTGGTACAGAAAAGCCAACCTGTACACCAAAGTTTTGGGTACGTTGATACGCATCTGTGTGTACATCACCACCCATATAAAATGGTTGAAATGTCATTGTTG…
CM180_k119_92556	YP_007676482	Synechococcus virus SRIP1	Autographiviridae	Duplodnaviria	ATTCATTCCGTAGTCAATCTGAACTTGTAGCAGCTATGAGTGACAAACGTTACGATAGTGATCCAGCATACCGTTCTGACGTTATGCGTAAACTTGAAAACTCTGACCTAGAATTCTAATGACTGTTACCACCAACGATCGCGGACAACAAAACCTCTTCGCAAAAGAACCCACCATGTACACTGACGAAAACTACACTGTGAATCATAACGACAAAGCAGAAAAACTAAACGGTCGCCTAGCTATGCTAGGTGTGATGGCTGCGCTTGGAGCGTATGCACTAACTGGTCAAATTATCCCTGGAGTATGGTAATGCCACAAGGTAAAGGAACTTACGGATCACAGAAAGGTAGACCACCTAAGAAAGGCACTAAAAAGTAATGGCTAAGAAAGGTCTCT…
CM183_k119_107348	YP_007676441	Synechococcus virus SRIP1	Autographiviridae	Duplodnaviria	GCTGCTGGTACTGCTGCTAATACACGTGTTGGTTGGACTGTTGGGCAGAATAAGTTTGTTCAATGGATTGGTGAGCGTGGTGTTGAAGCAGCTGCTGGTACTATTGTTGGTGCTGTTAGTAGTGAATACACTGAAGATAACCTAACTGGTACTCTTAAAAAATCATTCCCCAAAACTTTTGACTTTATCCCTGATAGCATGGCTACCTTGGATACAGATGATGAAGATACCAAACGTCAAAAGAACATTTATGAAGACCTTGGCATGGGTTTTGTTGTTGACCTTGCTAGTGGTGCTGTTCGTCTTGCCAGTTCTATTCTAGG
CM183_k119_1093	YP_007676468	Synechococcus virus SRIP1	Autographiviridae	Duplodnaviria	GTCTTACCAAACAGAGCAGCAACATCCTCAGCATCCATGCCGCCGGTCTCAACACCAGCGCCACCACCAAGCTCAACCACTTGCACACCGACAAGCTTCAGGCTTGTGCCATACGTGACACCATCCTTCAAGATGTACGGCTTTTGATAACACGCAAACTTAACACTAGAACCACTGTAAAGCGGCAGGTTATCGTTCGTTACAGGTGTACCCTCACTGTCAACAATAGGTGGTCGGGTGCTGTCATTCCAAGAGAACTTAACTTTGTATTTACCATCAGCTACTTCTTCCCACGGTTCAGGCTTCAACGTAGAACGCTTCGGGTTCTTCAGTTTAGACTTAGCCCACTCCAAAGTAGTAGTGCGGTCAGATTCAAGTTGGTCAACAAATTCCTGCCCA…
CM183_k119_109871	YP_007676476	Synechococcus virus SRIP1	Autographiviridae	Duplodnaviria	GAGTCTTCTACAACAAAGACGGTGCATGATACGGGGAGCCGGGAAGTAGGATCATCAATCCAACTCTGCACACGTCCGGTCCGAGCAATAAGTTGTGTGTTCATTTAACAAGATCTCCAAGTTCGGGTGGTTTATAGTTAGGTCCCTTCAGGACTTTACCATCAGCTCGGTAAATGGGTTGTCCATTCTCATCGAGTTTGGACATATTAGATTTATGTACACGATCTAGTGCTTCATCTAGATCCCATCCTTCATTAGCTGCATATTGATAACAAACGTACACAAGGTCAGCTAGTTCCTTTAGTACATGATCAAGGGGTTCGTGATGATAAGCTTCGTGGAACTCACTCCACTCCTCATCGATCAAAGCTTTCTGCTTCGGTCTCCCATTCGTCCCAG…
CM183_k119_140413	YP_007676473	Synechococcus virus SRIP1	Autographiviridae	Duplodnaviria	CACCGATCTGAACAAAACTTCTTGTTACCTATTTTAGTGAATAGGTTGTCACACAAAGCATAGGCACAAGTAGCTTTAGTCATTTACTCTTCCATTGGTACGTCTTGTCCACAAACTTAGCACGCTTCACCATCTCAGGTGTCGGAGGGTTAGGACGCTTTAAATATGCGTATGGGTCATCATTGGCATCAATGTAGAGAGGGTAACCATCTGGCGCCATGCGTCGATAGCTAACCTCACCAGTAGAGAATTGCAATACTCGACTGTATTCAGAAGAGGGACTGCTGAGCATCGCTTGTTGATGTGGTGAGCAAAAACCATCAGGGCAATCAACCCAAGGCTGCTCAGAAATCTGTTGAGGGATTGAATTCGGGTTGTGCTTGGGTTTCATAGAATTTA…
CM183_k119_166260	YP_007676436	Synechococcus virus SRIP1	Autographiviridae	Duplodnaviria	ACCCCGAAGGATCCCCGTAAAGAACAAAGTTAAATTTGATCACCAAGTAGAAGGTGCGCTGTTGGTAGCATAAAGCTCCACAGCAGCAGCAGGGTTGAGGTAATCAGCACCACAGGCCAGACGACCCAGCATCACATCACCCTGATAAATCACAGAGACATCACCGCTGGTCACTTGCACCTGAGGACCGATAGCTTCCACCATACCGGCAGCTTCTTTCTGGAAGATCAGACCACAAGAAGTGGAACCGACTTCAGCAGCAGTACCGTAGTCGTTGTTGATACCAGTAGAGGTGTTGTCGTAGTTGTCATCAGCAGACAGAGCTTCGCCAACGAAATCACCAACGTTACCAGGGCTGGTAACAGCACCACCGTAGTTCACGCCATAGCTACCGAAGAA…
CM183_k119_168447	YP_007676470	Synechococcus virus SRIP1	Autographiviridae	Duplodnaviria	CAAACGTGACTACAAACATTGAGGAGGATGACTTCTAATGGCATTCCGCTCCAAGCTTGAGGAGAAGGTTGCTGATTTACTTGTTGAGCTTGGAGTGAAGTATGAGTATGAAACAACGAAAGTACCTTATGTAATTGAACATATCTACACACCTGATTTTATTCTACCCAATGGTGTTATCTTAGAATGTAAAGGTTACTGGGATGCGGATGACCGACGAAAGATCAAAGCAGTTAAGACATTGAACCCTGACATTGATCTTCGTATGGTCTTCCAAGCTCCGTACAACACGATCAGCAAGAAATCAAAGACTACTTATGCCAAGTGGTGCGAGAAACACTCTATCCCTTGGACTTCCTTTAAAAACATTCCACTCAATTGGTTACTCTAATGACAATG…
CM183_k119_199889	YP_007676470	Synechococcus virus SRIP1	Autographiviridae	Duplodnaviria	CAGAAACCCTATGTTCTCAAAGATGGTGTCACCTATGGCACCAGTCTTAAGTTGGTTGGTGTCCAAGTTGTGTCAGTTAACGGCCAAGCTGGTATCGATACAGGAGACCTCAGCACGGAGGACGTTGCTGCGATCTTCGGAAAGACGAAAGGCTTCAAGGCTAATGATCCGAACATCACCACCCATGAGGAGCTTGGTGAAGAAGTAGAAGACGACGACGATTTCTAATGGCGTATCGATCCAAGCTTGAAGAGAAGGTTGCTGATCTTCTCTCGGAGCTTGGTGTGTCGTATGAATACGAAGGCACTAAAGTTCCATATCAAATCCAACATACTTATACACCCGATTTCATCTTACCTAACGGTATCTGGCTTGAGACCAAAGGCTATTGGGACTCAG…
CM183_k119_40814	YP_007676481	Synechococcus virus SRIP1	Autographiviridae	Duplodnaviria	AGTTATCAAACGCCTTGCTGCTGCATCCGGTATTGATGTACTCAACCTTGTGAAGAGCATGGAAGAGCAACAAGCTGAACAACAAGCTATGGCTCAACAACAACAACAGATGTTGGCACAACAACAGATGCCACAGATGGCAGCCGTTGATCAAAAACGTGAACAAGCTGCTATGCAAATGGCAGCACAAGAACAAGCACAAATTCCTGAACCACCACAACCACCAATAGCATGAGCGAAACACTTACGATGAACGAAACACCCGCTGATCAGCCGGAATTTAATGCTGATGAGCAAGACTCCCTTGCAGTTGCTGAGTCATTGGGTGAAGAGCAACCGCTACTTGCTGGTAAGTTTAAAGATCAACAATCTCTTGAGAAAGCATATCTTGAACTACAG…
CM183_k119_70689	YP_007676436	Synechococcus virus SRIP1	Autographiviridae	Duplodnaviria	AGAATGCAGAAGGTGCAGTGTTGGTAGCATAAAGCTCAACAGCAGCAGCAGGATTCAGGTAGTCAGCACCCATGGCGAGACGACCCAGGATCACATCACCCTGATAGATAACAGAAACATCACCACTGGTGACTTGCACCTGAGGGGCGATAGCTTCCACACAACCAGCAGCTTCACGTTGGAAGATCAGACCACAAGAAGTGGCACCAACTTCAGCAGCAGTACCGTAGTCGTTGTTAACACCAGTGGTAGCACTAGAAGCATCCTCAAGAGCGGGACCGATGAAGGAACCGGTGTTGCCGGGATCAGCCACAGCACCGCCGTAGTTCACACCATACTTGCCAAAGAACGGAATGTTCATCGACTTGTAGATCTTGATACCGGCGATCTCCACGATAC…
CM183_k119_80400	YP_007676478	Synechococcus virus SRIP1	Autographiviridae	Duplodnaviria	CTCCTTTGGCGTTCTTTTTTTTCTCTACGCCGACTTTCTCTACTCATGAGTTTTCATCCATATATTGAATGACCCATTCAACGACACTACGCTGTCCGGATCGGTACATAATTTTTTCAATTGTATCTTCGGGTGTTGGCGTGGTGGGTGGAAAGGTTTCTTCAAGTTTAGAGATCATGGCATTAGCTGTCATGCCACGGATATCAAGCAGGGTTAGATCCTGAGTCACTATTCATGTCCTCCATTACTTGCTTGACAATCTTTTCAATGTTACGGGTACTGAGAAAGATATCCTCAGCTTCTGTTTTATACTCGGTATTCACTTTACAAAACTCGCATTCCACATCATACAGAAGAGAACGAGTGATTGAATCAACAGTCTCAAGGGTTGGACCGGAG…
CM183_k119_81281	YP_007676468	Synechococcus virus SRIP1	Autographiviridae	Duplodnaviria	CTGCAACATCATCAGCGTTCATGTCACCAGTATCTACACCAGCTGCTGCAGACAAAGACACCAATTGAACACCAACCAGTTTAAGGCTTGTTCCATACGTGACGCCATCACGGAGGATATATGGTTTCTGATAAAACGCAAGCTTAACAAGACTACCAGAATACATCGGGGTGTCTTGATCAGTGATGTGCGTACCCTCTGTATCGACAACAGGTGGTTTAGTTTCTTCATTCCAAGAGAATTTGATCTTGTACTTACCTTCAGAAACTTCTTCCCAAGGTTCAGGTTTCAACGTAGAACGCTTTGGGTTCTTCAGTTTGGTCTCTGCCCACTTAAGTGACTCAGTACGGTCATCCTCAAGAGCAGACACAATGCTTTCATCTACAATTGCAGAAAGCG…
CM183_k119_85122	YP_007676436	Synechococcus virus SRIP1	Autographiviridae	Duplodnaviria	CTTGCGGGTGATACCCGTGCTCTTTACCTGAAGCTTTTTTCGGGTGAGATGTTCAAAGGCTTCCAGCACAACACGATTGCTCGTGACCTTGTGATGAAGCGTACTCTGAAGAACGGTAAGTCTCTTCAGTTTATCTACACCGGTCGTACCAAGTCTGAGTTCCATACTCCTGGTAACAGCATCCTGGGTGATACCAACAATGCACCTCCGGTGGCTGAGAAGACCATCACGGTTGACGATCTGCTGATCTCCAGCGCTTTCGTCTATGACCTTGATGAGACTCTTTCTCACTATGATCTGCGGAGTGAGATCTCTCGTAAGATCGGTTATGCTCTGGCTGAGAAGTATGACCGTTATATCTTCCGTGCTATCACCCGTGGTGCTCGTGCTGCTTCTCCT…
CM184_k119_10025	YP_007676478	Synechococcus virus SRIP1	Autographiviridae	Duplodnaviria	CCGGAGATGCTTACAGGGGAATACTCAGGACCAAACAAACGTTTTACTGTAGTCTCAAACAATCTGGCATAGATATCCAGCTGTCGATTGAAGATGGTGAAGTACTCACGACGGTCATCTTCTGTTTTGAAGTGGGGGATGTTCATGCGTATTGGGGGAGGTTAACGTTGGAGTGCTCAAAGAAGGCTGGCATCCGTGCAGACCGTGTAGCAGAAAGCTCAGGAGCTTTACCTTCATACATCAAACGGTCACTAGAATCAAGCCAAAATTTTTTGTCCAGATATCTATCCTGGGTATTATTACCTAGTGGTTGAAGGATCCAGTTAATGGTTGCCTTCCTCAGTTTATCCAAGGACGGGGACCAGCTGAGTCCCAACTCTTCACAGACAATACTGTTAC…
CM184_k119_126473	YP_007676478	Synechococcus virus SRIP1	Autographiviridae	Duplodnaviria	ACCTCTCATACCTGCTTTAGCTGAACGTCTCATGACATTAGTCTGTCCAGTTTTGACGTACCGACCAGGACCTTCTCCTCTTGGTCCATACACGGGTGCATTACCTATAGAACTAGGTCGGCCTCCTCTTCCTGTAGTAAATCCTCTAGCCATTATCCGTTCTCCTCCATATATTGAATGACCCACTCAACGACACTACGTTGACCAGATCGGTACATAATCTTTTCCATTGAATCTTCTGGTGTAGGGTTAGTGGGTGGAAATGTTTCTTCAAGTTTGGTCAGCATGGCATTAGCTGTCATGCCACGGATGTCAAGCAGGGTTAGATCCTGAGTCACTCTTCAAGTCCTCCATTACTTGCTTGACAATTTTTTCAATGTTATGGGTGCTCAAAAAAAT…
CM184_k119_132476	YP_007676482	Synechococcus virus SRIP1	Autographiviridae	Duplodnaviria	GTAACGTTTTTGCTTAGGTTTGGACGACGTAGCAGACAACTGGGTGTTACGAGACTTACCCTGCCGTGTTTTCTTCGGCTTGGACAGAATCATTGACTGTCCGCTCAGGGATTGCTTCAGTTTGGCCATCGAGGGTGTAGTTAGCGTGAGAAATAAGTGCGTCGGTAAAGTGCTTTTGAAACACTTTACGGTGAGTTTCAGTGCGGTTCCAGTAAGCTATCCAGAGACCACAACCTGTACCGGATGGTGCGTCAAGAGAGAAACCTTCGTCAGTTTCGGTGACGGTAAGGTCATCCAACTCTTCAGGCAACGGCCACCAGAACGTAGGGGTTTGCGTCACCACAGTCCCGGAATGATTTGACCAGTGAGGGCATAGGCACCCAGAGCAGCAATAACGCC…
CM184_k119_142333	YP_007676478	Synechococcus virus SRIP1	Autographiviridae	Duplodnaviria	TGAAGAGATCAACGTTGCCTGTAACAGTATTGTCTGTGAAGAGTTGGGACTCAGCTGGTCCCCTTCCTTGGATAAACTGAGGAAGGCGACTATTAACTGGATCCTTCAACCCCTAGGTAATAATACCCAGGATAAATATCTAGACAAAAAATTTTGGTTGGATTCCAGTGACCGTTTGATGTATGAAGGTAAAGCTCCTGAGCTTTCTGCTACACGGTCTGCACGGATGCCAGCCTTCTTTGAGCACTCCAACGTTAACCTACCTCAATACGCATGAACATCCCCCACTTCAAAACAGAAGATGATCGTCGTGAGTACTTCACCATTTTCAATCGACAGCTGGATATCTATGCCAGATTGTTTGAGACTACAGTAAAACGTTTGTTTGGCCCTGAGTAC…
CM184_k119_147774	YP_007676472	Synechococcus virus SRIP1	Autographiviridae	Duplodnaviria	TACGGCTCTGTTGGTTTTTATGAAGAGATGTTTAATGACATCCTCGCTGATGTAGAGAATGAGAATGTTGACAACATTTACCAAGGTTTTTTGAACTCACTGGAAAGCTGGTTTAATTATCATGACGATGCAGCACGTAAATACAGTGCATTCCGACAGCGAGTTTCTGAGGCACTCCGAGTGTCTTAATTGTGGTTCATCTGATGCGAACAGCATTTATTCAGATGGACATGAGTATTGTTTTGTATGCCATCATTACGTACATGGTGATGGCAATTCTTTTCACATTCATCAAACCAAAAGTGTGCAATTACTAGGTTCAGCTGAACGGCTGCAAAAACGAAACATATCTGAGAAGGTATGTCAACAGTACAAAATCTACCGTGATGGTGATCGACT…
CM184_k119_151724	YP_007676446	Synechococcus virus SRIP1	Autographiviridae	Duplodnaviria	CCTAGTATCGGCCAACTGAAACACAGTAAACGCTTTGCCGTTAGCGATGCTAACGGCTTCGTCGATGGGGTGTGTCTCCAGGGGGTTGGAGTAATAGGGCACGGGAATTCTTCTCTTACGTCTACATGGCTTTCAACTCAACGGCGTGCTATAATACGTGGTGTGGTAAAACCACCTACCCCATGATCTCTCTACCTACCATGACCAAGAAAGACTTAGCCACCCTCATCGATGCCTACGCAGATGCTAAGGCAAGCCGCAACCAGCACCTAGTGAACAGCATGGTCGCTCAGCTCGAGCAGGCCCTAGATTCGTTGTTCCCCTCGGATTCTGGCGAATCCGAGATTAAGGGTTCTCCGGAAGGGGAATACTGACCCCCTCGTACGTACATCCGGGCTC…
CM184_k119_17288	YP_007676445	Synechococcus virus SRIP1	Autographiviridae	Duplodnaviria	AGTAGGTTTACTAGGCAATGCCAGCATCAGATAAACGTTGTTCCAAGGTCTCAATCTTGGCGGCTGCTTCTTTTAATGCAGCCGTTAATAACGGAATAATTGAAATATAAGAAGCAGATTGCGGTTTAATAGTTCCGTCTTCATTGACAGCATCTTTTTCACCAAAACAAGCCTCAGGAACAATTTCCCCAATTTCATGGGCTATGAAACCTTCATTGATTACTTCAGGAGTAGAAATAAAATTAAACTGAACAGGGTTTAGTTGTTTGAATCGTTCAATTGGATTTGGTATTGGCGTAACATTTTCTTTTAACCTGTAATCTGATGAAGTCCTTAGTACAGTGCTTGTGTCC
CM184_k119_83327	YP_007676442	Synechococcus virus SRIP1	Autographiviridae	Duplodnaviria	CGTAATAGTTACTTGGATCCTTCTAATCGTCACCCTTATATCTACAGTCCTGTGACTGGTGAGAAGCCTAATGGTTATGGTCTTCTGCAACGTGTATGGAATGCTTACAGTCCTATTAAAGTACACCCAGAACAATCCCCTGAGGAGAAGTTCCTACAGGATATGGAGTTTGATATCAACACTACCTTCCGTACAAAGGATGGTATTAAGTTGGAAGCAGCTGAACGTTCTGAGTTGTTCCGTTTGATGGGTACTGGTGGTCATTTTAAAGCTGCTATCCAAGAGATCATGCGTGATGCTGGTGATTGGGAAAGCATCGCTAAACTACGTGACATGCGTAGACAAGGTTTGACATCTGATGATGTATCCATTAAGAGATGG
CM184_k119_95434	YP_007676436	Synechococcus virus SRIP1	Autographiviridae	Duplodnaviria	CCGATACCCTTTGCCGTCTAGACGGTGGGATAGACCACAATAAAAACTAAATACTCTGGATCCAGAGGAACGTGCTTAAACCTCTTTATAAAAAACAATGGCATTTCAATCTAATGTGAACCCGGCTCAGCTTACTCAGCTGGGTCAGTCTAATCTTGCGGGTGATACCCGTGCTCTTTACCTGAAGCTTTTTTCGGGTGAGATGTTCAAAGGATTCCAGCACAACACGATTGCTCGGGATCTGATCATGAAGCGTACCCTGAAGAACGGCAAATCTATGCAGTTCATCTTCACAGGTCGCACCAAGTCTGAGTTCCATACTCCTGGCAACAGCATCCTTGGGGACACCAACAATGCACCCCCGGTGGCTGAGAAGACCATTACCTGTGATGATCTGCT…
CM185_k119_124136	YP_007676468	Synechococcus virus SRIP1	Autographiviridae	Duplodnaviria	ATCGTTTCTGATCCAATTAGGAACATACATGAGTGGGAGAATGCTGATGAACCGTGGCAGTTCCTTGCAGCTTGTGAGGAGTATTACCACTGTGTCATTGAATGCGACAGACAGCATACAGGGTTACCTGTTGCTACTGATGCTACGTGTAGTGGGTTGCAAATCCTTGCTGGTCTTGCTAGGGATAAGTCAACTGCTAAGTTGGTTAATGTATTCCCTAGTGATAAACCACAGGATGCTTACCGTGTGGTAGCTGAGACTGCTACACCTTGTTGTCCTGAGTCAATCCAACCACATATGGACCGTAAGGTTGTGAAACGTGTGGTTATGACCAT
CM185_k119_48554	YP_007676490	Synechococcus virus SRIP1	Autographiviridae	Duplodnaviria	GACACCCTTTGCCGAACCGGTTTGGTAAAAGACCTTTAAATTTTTACCACAAAAATTTTTTTATATCAAACGTTTGGTAGTCTTTTATATTTAATTATTTACTACTACAATGGCTTTTCAATCTTCTGTTAACCCCGCTCAGCTTACTCAGCTGGGTCAGGCTAACCTTGCGGGTGATACCCGCGCTCTTTATCTGAAACTCTTCTCTGGTGAGATGTTCAAGGGTTTCCAGCACAACACCATCGCTCGCGATCTGGTGATGAAGCGTACCCTTAAGAACGGTAAATCTCTCCAGTTCATCTACACCGGTCGTACCAAGAGTGAGTTCCATACTCCTGGTAACAGCATCCTTGGGGACACCAACAATGCACCCCCGGT
CM185_k119_62441	YP_007676468	Synechococcus virus SRIP1	Autographiviridae	Duplodnaviria	ACTTGTGTCGCTTCTGATCCCATCAGACACATTCACGAATGGGAAACAGCTGATGAACCTTGGCAATTCTTAGCAGCCTGTGATGAGTATTATCATTGTGTCCTTAAGTGTGACCGTCAGTATACAAACTTACCTGTAGCTACAGATGCTACCTGTAGTGGGTTGCAGATCCTTGCTGGTTTAGCACGTGATAAGAACACAGCTAAACTTGTCAATGTTTTACCGTCAGATAAACCACAAGATGCTTACAAGGTAGTAGCTGAGGTAGCTACACCTAATTGTCCTGAGTCTATCCGCCCTTACATGGATAGAAAGACTGTTAAGCGTGTTGTCATGACAGTCCCTTACAATGCTAAACCTTTCTCTAATCGTGG
CM185_k119_7628	YP_007676446	Synechococcus virus SRIP1	Autographiviridae	Duplodnaviria	GGGAAAGATGTGGGACCTGTTGCCAGGCAGATACATTAGTGTCGAGGAACTCAAGGAGTTTGTGTCGTATATCTCCTCCGGATGGCCGGATAATCCGGGCGATGCCCGGGCCGACCTCGAGGGTCGGCTGCCGGAACAGTTCCTAGACCGGATGATGGGGACGGTGGAAAAGTTAACCGGCCCAGGGGAGACCTGACGCTTTAGACGGACTACGCTGCTCACTGATTTGGCTCTCGAGAGCTGCGTGGATCTCGGCGACTTTCTCTTCACCGCCAAGCTTCTCCTTGACCCAACCGATGACGGTTTCGGGGGTTAGTTCGGAGAAAGGGATGACAGGGTCGTCCTCGGCCGGTGCTTCGAGGCCAATGGAGCCGTAGGCGCCAGCGGTATAAATACCGT…
CM185_k119_92180	YP_007676468	Synechococcus virus SRIP1	Autographiviridae	Duplodnaviria	TGGGAGGTAGCTGAAGAACCTTGGCAATTCCTAGCAGCTTGTATTGAGTACTATCACTGCGTCATCATTTGTGACAGACAGTACACTTCTCTACCTGTTGCAACTGACGCAACATGCAGTGGATTACAAATCCTCGCTGGACTTGCTAGGGATAAATCAACAGCTAAACTTGTAAATGTCTTACCGAGTGAACAGCCCCAAGATGCGTACCGTGTAGTAGCTGAAGCTGCTGCACCTAACTGCCCTGAATCCATTCGTCCACATATGGATCGCAAGGTCGTTAAACGAGTGGTGATGACTGTTCCTTACAACGCCAAACCGTTTTCTAATCGTGGATACATTAGAGATGCTCTAGCTGAGAAAGGTGTTGTCGTTGAGAAGGATGATCTCACCAAGACA…
CM185_k119_95019	YP_007676436	Synechococcus virus SRIP1	Autographiviridae	Duplodnaviria	CCGGATACGTCCGATACCCTTTGCCGTCGACGGCTTGGTAAAAGCCATTAATTTTTACCGAAAAAACTAAATACTCTGGATCCAGAGGAACGTGCTTAAACCTCTTTATAAAAAACAATGGCATTTCAATCTAATGTGAACCCGGCTCAGCTTACTCAGCTGGGTCAGTCTAATCTTGCGGGTGATACCCGTGCTCTTTACCTGAAGCTTTTTTCGGGTGAGATGTTCAAAGGATTCCAGCACAACACGATTGCTCGGGATCTGATCATGAAGCGTACCCTGAAGAACGGCAAATCTATGCAGTTCATCTTCACGGGTCGCACCAAGTCTGAGTTCCATACTCCTGGCAACAGCATCCTTGGGGACACCAACAATGCACCCCCGGTGGCTGAGAAGACC…
CM185_k119_97381	YP_007676474	Synechococcus virus SRIP1	Autographiviridae	Duplodnaviria	CCAACATTCTTCTAAATAACTGGGAGAGTGATTGGGAAGCTGACCGCAAAGAAATTGATTACCTTTTGACGGAAGCGTACCAAGCTGGTGCTGATGCTGAGCTGGAGGCGTGCTGTGAGTGGCTTATCGCTTGGGACACCTGTGAAGGCGAGAAACTTGCTTCTTTCTTGCGCGAAGGACGCCGCCCGAAGCCGCCAAGCTTGAAGGAGCAGGCGCTGTCGCTAATTAACGAGTCCGCCAACTTTCACAGTGACTACCTCGATGACAACGACTTATCAACTATCCGCCGCGCCCTGGAGGC
CM186_k119_122147	YP_007676468	Synechococcus virus SRIP1	Autographiviridae	Duplodnaviria	CGAGTACTTCGAGAAGCACGAGATTCAGGCGAAAAAGTTTCTCCCTATTGTTCACCATGATATACCTCCCAAGCCTGTTGATATTGCAACCAATGCAGAGTCACGTAAGGATTACCGACGACGTGCTGCTGAGGTAATGAACAGACAGGCACAAGAGTTCAAGAGATCATGCCGAACACGCATGACAATGGAAGCAGTGGCAAGATTCAAGGACAAGAAGGAGTTCTTCATCCCGTGGTCATTTGACTACAGGGGTCGTGCCTATCCCATCCCTGCTTTCCTAACTCCACAAGATACAGACTTTGGTAAGTCACTATTGCTATTCAGCCAAGAGTCATTCATGACTTATGAAGCTGAGCAGTGGTTAGCGTTTCAAGTAGCCACTACTTATGGTCTCGA…
CM186_k119_14496	YP_007676490	Synechococcus virus SRIP1	Autographiviridae	Duplodnaviria	GGAGGTCATAGTGAGCCAGAACTTCATCGAGTTCATACACAAAGGCAGAGCTGATCAGCAGATCATCACAGGTAATGGTCTTTTCAGCCACCGGGGGTGCATTGTTGGTGTCCCCAAGGATGCTGTTGCCAGGAGTATGGAACTCAGACTTGGTGCGACCCGTGAAGATGAACTGCATAGATTTGCCGTTCTTCAGGGTACGCTTCATGATCAGATCCCGAGCAATCGTGTTGTGCTGGAATCCTTTGAACATCTCACCCGAAAAAAGCTTCAGGTAAAGAGCACGGGTATCACCCGCAAGATTAGACTGACCCAGCTGAGTAAGCTGAGCCGGGT
CM186_k119_15821	YP_007676487	Synechococcus virus SRIP1	Autographiviridae	Duplodnaviria	ATTATGTTCAGTCTATCTTGGACAACCGCCTGACACCAATTCCAACTTGGGCAGACATCCTGAATCGTGCCAATCTTGGCTTTGAAGTCGTACATGAACGTAATAGTCATGGGTTTCCTTTGGACCTAGCTACTGCAGAGAGCCTTCCCGTGGCTCTCACGGCTCCCACTATCGGTTGAGAAAGTGCCGCAAATGCGGCGTTGAAAAAGACTTAGAAGAGTTCTATAAAACCGGCAGAAAGAATAGACCCGGAGAGCGTCATACTGAATGCAAAGATTGTGCAAAGGCTCGTGTCAAAGCCAATCATTGCCCAACCCGTGCTCGCTCCAATGATCTACGGAGACGCTATAACATAAC
CM186_k119_15979	YP_007676436	Synechococcus virus SRIP1	Autographiviridae	Duplodnaviria	GACCTCCGCTCTGAGATCAGCCGTAAGATCGGTTATGCTCTGGCTGAGAAGTATGACCGTCTGATCTTCCGTGCTATCACTCGTGGTGCTCGTAAGGCCAGCCCGATCAGTGCTACTAACTACGCTGAGCCCGGCGGCACCCAGATCCAAGTGGGTACTGGTGCTGGTACTGAAGCTGATGCTTATGATTCCGGTAAGCTTGTGGCTGCTTTCTATGATGCTGCTGCTGCTCTGGATGAGAAGGGTGTGTCGATGGATGGCCGTGTGGCTGTTCTTAACCCCCGTCAGTACTACTCCCTGATTCAGGCTGTGGGTACTAACGGTCTTGTGAACCGCGATGTTCAAGGTACTGCGCTGCAAGGCGGTCAAGGTATCATCGAGATCGCTGGTATCAAGATC…
CM186_k119_46827	YP_007676482	Synechococcus virus SRIP1	Autographiviridae	Duplodnaviria	CTGGGTGTTACGAGACTTACCCTGCCGTGTTTTCTTCGGCTTGGACAGAATCATTGACTGTCCGCTCAGGGATTGCTTCAGTTTGGCCATCGAGGGTGTAGTTAGCGTGAGAAATAAGTGCGTCGGTAAAGTGCTTTTGAAACACTTTACGGTGAGTTTCAGTGCGGTTCCAGTAAGCTATCCAGAGACCACAACCTGTACCGGATGGTGCGTCAAGAGAAAAACCTTCGTCAGTTTCGGTGACGGTAAGGTCATCCAACTCTTCAGGCAACGGCCACCAGAACGTAGGGGTTTGCGTCACCACAGTCCCGGAATGATTTGACCAGTGAGGGCATAGGCACCCAGAGCAGCAATAACGCCAAGCATTGCCAGGCGACCATTCAGCAATTCAGCTTTTTC…
CM186_k119_5988	YP_007676436	Synechococcus virus SRIP1	Autographiviridae	Duplodnaviria	ACTTGGATCTGGGTGCCGCCGGGCTCAGCGTAGTTAGTAGCACTGATCGGGCTGGCCTTACGAGCACCACGGGTGATAGCACGGAAGATATAACGGTCATACTTCTCAGCGAGAGCATAACCAATCTTGCGGGAGATCTCGCTACGCAGGTCGTAATGAGCAAGAATCTCATCCAATTCGTAGACGAATGCCGAGCTGATCAGAAGGTCATCACAGGTGATGGTCTTCTCAGCCACGGGAGGTGCCTGGTTCGAGTTACCCAGAATGCTGTTACCAGGAGTGTGGTACTCAGCACCGGTGCGACCAGTGTAGATGAACTGCATAGACTTTCCATTACGGAGAGTCCGCTTCATCACAAGGTCACGAGCGATAGTATTCTGTTGGAAACCCTTGAACATC…
CM186_k119_65882	YP_007676470	Synechococcus virus SRIP1	Autographiviridae	Duplodnaviria	CTGGTGTCGATGCGGGAGATATGTCTACGGAAGATGTTGCCGCCCTCTTTGGTACAACCAAAGGCTTCAAAGCAACGGAGGCTAATGTCATCAACGAAGTAGAAGAGGACGAAGACGAAGACTTCTGATGGCTTATCGATCCAAGCTTGAAGAGAAGGTAAGTAATCTTCTCTCGGAGCTTGGTGTGTCGTTTGAGTACGAAAGCACTAAAGTTCCATATCAAATCCAATTCACTTACACACCGGACTTCATCCTCCCTAATGGAGTCTGGTTAGAAACTAAAGGGTACTGGGATGCTGCTGATCGTCGTAAGGTGAAGGCAGTAAAGGAATGCAATCCAGACATTGATCTACGGATGGTATTCCAAGCACCCTTTAATACTATCTCTAAAAAGTCCAA…
CM186_k119_67932	YP_007676468	Synechococcus virus SRIP1	Autographiviridae	Duplodnaviria	GTCATTGAATGCGACCGTCAGTACACTGGTTTACCTGTTGCTACTGATGCAACGTGTAGTGGGTTACAGATCCTTGCTGGACTTGCAAGGGATAAGTCAACTGCTAAACTTGTGAATGTCCTACCTAGTGACAAACCACAAGATGCCTATAAGGTAGTTGCTGAGACTGCTACACCGTTCTGTCCTGAATCAATCAGACCATACATGGACCGTAAGGTTGTGAAACGTGTGGTTATGACCATACCTTACAATGCTAAACCGTATTCCAATCGTGGGTACATCAAAGAAGCATTGTTAGAGAAAGGTGTTGAGATTGAGAAGGAAGATCTAACAAAGACAGTGACTGCTGTCAGACATGCTATGGATGAGATTGTTCCTGGTCCTATGCGTGTCATGAAA…
CM186_k119_84837	YP_007676478	Synechococcus virus SRIP1	Autographiviridae	Duplodnaviria	CGCTAAAATATTTTCCTTGAGCTTCTCGATATGCAGCAAAACGTGGGTCATCGATTTGCATTATCCGTTCTCCTCCATGTATTGAATGACCCACTCAACGACACTACGTTGACCAGATCGGTACATAATCTTTTCCATTGAATCTTCTGGTGTAGGGTTAGTGGGTGGAAACAATTCATCTAGTTTGGAGAGCATGGCATTAGCAGCCATACCTCGCATGTCAAGCAGGGTTAGATCCTGAGTCACCATTCATGTCCTCCATTACCTGCTTGACAATTTTCTCAATGTTACGAGTACTGAGGAAGATATCCTCAGCCTCCGTTTTATACTCAGTATTTACTCTGCAAAACTCGGATTCCACATCATACAAAAGAGAACGAGTGATTGAATCAACAGTCT…
CM187_k119_109355	YP_007676468	Synechococcus virus SRIP1	Autographiviridae	Duplodnaviria	GGCACTTTACAAGTCTACCTGTTGCTACAGATGCTACATGTAGTGGTCTACAGATTCTAGCAGGTTTAGCTAGAGATAAGAACACTGCTAAGTTAGTTAATGTCTTACCGTCTGATAAGCCACAGGATGCTTATAAGGTAGTAGCTGAGACTGCTGCACCTTTCTGTCCTAAGTCTATTCGTCCTTACATGGATAGAAAGACTGTTAAGCGTGTTGTCATGACAGTACCTTACAATGCTAAGCCATTTAGTAACCGTGGTTACATCAAAGCTGCTTTAGCTGAGAAGGGTATTGAGATTGATAAAGAGGACTTGACAAAGACAGTGATTGCTGTTAGAAATGCTATGGATGAGGTCGTACCTGGTCCTATGGCTGTCATGAGTTGGATTGAAACTGAGG…
CM187_k119_12375	YP_007676446	Synechococcus virus SRIP1	Autographiviridae	Duplodnaviria	CAGCAACAGTCGGCGCTGGTACGCGAGGTTTCGTCAGTGATGCAACTTCGACAACCTTTGCTGCCGATCCAGTAGGCGGTGGCGCAAACACTGTCCCTGTCTACTCTGACGGTACAAACTGGCTCATCGGTTAACCATCCAGCAATGGAATTTGTTATACGGTCCACTATACCGTTTCAGCCAGAGACGGTGTCTACCAATCCTCGGCCTATGGATCTCTTGGTCTCAAAGAACCCGCTGAAGGCGACGAAGTCATCCCTTACAGAGAGCTAACTCCCGAAATCATTATTGGCGGGGTTAAGGGTAAGTTCGGCGAAGAAAAAGTCGCGGAGATCTGCTCCGCCCTTCCAAAGCGTCAGGCCTCCCTTGGTCCTGAAGCTAACTTCCTGACCGTAATCA…
CM187_k119_141301	YP_007676469	Synechococcus virus SRIP1	Autographiviridae	Duplodnaviria	GCCTGTTGTCCTTGAAGGTTATCAAGCTGTACTGAAGCCAAGTAAATTTGGCTACTCCCTTGCTGCTATTGTCGGTGAGGAAATGATTGACGCTCTTGAGAATGATCGTAATGAATCAATCCAATGGGCACAAACTAAACTGAAGAATCCAAAACGTTCTACGTTGAAGCCTGAACCTTGGGAAGAAGTTTCTGAAGGTAAGTATAAGATCAAGTTCTCTTGGAATGAAGATACAAAACCTCCTGTTGTAGATACAGAAGGGACGCACATCACAGATGAAGACACACCGATGTATTCCGGTAGTCGTGTTAAACTTGCGTTTTATCAAAAGCCATACATTCTCCGTGATGGTGTAACGTATGGTACAAGTCTTAAACTTGTTGGTGTTCAATTGGTGTC…
CM187_k119_152214	YP_007676472	Synechococcus virus SRIP1	Autographiviridae	Duplodnaviria	TGTTCATGGTGATAATCAACCATTACACATTCATCAACATAAAAGTGTGCAAATACTAGGTTCAGCCGAACGGCTGCAAAAACGAAACATATCTGAAAAGGTATGTCAACAGTACAAAATCTACCGTGATGGTGATCGGCTTAGGTTTTACTATCATGACAGTTCCGGCGTCCCTATTGGCGCTAAGATAAAAACAAAGGACAAACGATTTAGCTATGAAGGGCAAACAGATGGAAACTTCTTTGGACAACATTTGTTTCCCAGCACTGGAAAACGAGTCGTCATCACTGAAGGGGAACTCGATGCAGCTTCGTGTTACGAG
CM187_k119_154369	YP_007676490	Synechococcus virus SRIP1	Autographiviridae	Duplodnaviria	CGAGGACAACCTTCGCCGTCTAGACGGACTGGAGAGACAGTCAAAAATAACTCAAAAAATTTTCCAAACGTTTGGGAGCAAGTTCTTATTACTTAACTCCTTTTTAAAATGGCTTTTCAATCTTCTGTGAACCCCGCACAACTTACTGTTCCGGGTTCAGATAATTTCGGCGCTGATCGCCGTGCCCTATATCTCAAGCTGTTTAGCGGTGAGATGTTCAAGGGTTTCCAGAACAACACAATCGCTCGTGATCTGATCATGAAGCGTACCCTGAAGAACGGCAAATCCCTGCAGTTCATCTTCACGGGTCGTACCAAGTCTGAGTTCCACACTCCTGGCAACAGCATCCTGGGTGATAGCAAC
CM187_k119_168720	YP_007676485	Synechococcus virus SRIP1	Autographiviridae	Duplodnaviria	AGTGTCCCAAACCAACCTACATAAAGACGGTTGTTAGTAGAAGTAACCCAGTCAGTAAACTGGTCCCAGGCATTCTTCTGCTGTAAAGCAATTGTTGCAGTCATTTAAGTTTGTCTAGGAAAGTATAAGAATACTTCACCCTATTACCTTTGATCCCCCAACCCAACCAATAGTAGGCAGAGTTCATGTAATAGGGGAGTTGTTGGTAAGGAGTCTGGAACTCAGCAAGCTCGGCACGAAACCGAAGCTCGTTTATCATGTAACGGGTCTGACCTACCAGACTACTAGGATCACACCCGTATCGTTTACAGAACCTACCTAGACCGTGATAACGTCTAGGCGATGTCCATTGGATTAAAC
CM187_k119_35092	YP_007676470	Synechococcus virus SRIP1	Autographiviridae	Duplodnaviria	CTGATCTTCTTGTTGAGCTTGGAGTGAAGTATGAGTATGAAACCGTTAAGGTTCCTTATGTCATTGAACATGTCTATACTCCAGACTTTATTCTACCTAATGGTGTTCATTTAGAATGCAAAGGTTACTGGGAGTCTGATGACCGTCGTAAGATCAAGGCAGTTAAAACACTTAACCCTGATCTAGATCTACGTATGGTCTTTCAGGCTCCTTTCAATACAATCAGCAAGAAATCAAAAACCACGTATGCAAAATGGTGTGAGAAACACGACATACCGTGGACTTCCTTTACTAACATCCCACTACAATGGCTTCTATGACATACGGTACACCCGAGTATTACAAAGAACAATTTATGGATTTTGTAGCAGATGCACAAGCTGATACGCCTGAATATGG…
CM187_k119_50727	YP_007676490	Synechococcus virus SRIP1	Autographiviridae	Duplodnaviria	AGGAGATGCAAGACGAGCACCTTTGGCGATCTGACGGAAGATCAGACGGTCATACTTTTCAGCCAGAGCATAGCCGATCTTACGGGAGATCTCGCTCCTCAGGTCGTAATGGCTGAGGACTTCATCCAGCTCATACACAAATGCACTGGAGATCAGCAGGTCATCACAGGTGATGGTCTTTTCTGCCACCGGAGGTGCAGCGTTGGTATCACCCAGGATGCTGTTACCAGGAGTGTGGTACTCAGCAGTCGTGCGACCGGTGTAGATGAACTGGAGAGACTTACCGTTCTTAAGGGTACGCTTCATCACCAGATCGCGAGCGATGGTGTTGTGCTGGAAGCCCTTGAACATCTCACCGCTAAAAAGCTTGAGATAAAGAGCACGGGTATCACCCGCAAG…
CM187_k119_50852	YP_007676481	Synechococcus virus SRIP1	Autographiviridae	Duplodnaviria	TAAGAAGAAGACACTGAGCAGCGACTCACTCAAGAGCAGGCTGATAAGTTGTTCGAGATGGTAGGTGGCAAGAAAGCCTATCAAGCTATGATCGAATGGGCAGGTCAAAGCCTTTCCCAAGGTGAGATCGATATGTATGATCGAGTCATGGGTAAAGGTGATCCTAGTGCTATCTTCTTTGCTGTGCAAGCATTGTCTGGACGCTTCAATGATGCTGTTGGTAAGGATGGTAAACTCCTTACTGGACGTGGCTCTAATTCAGAAGAGAGTTCTTTCCGTAGCCAAGCAGAACTTGTTAAAGCAATGAGTGACCCACGCTACGATAAAGACCCTGCATATCGTCAAGATGTTATGCGTAAACTTGATAACTCTGACCTTGCTTTCTGATGACTGAAAACG…
CM187_k119_54546	YP_007676438	Synechococcus virus SRIP1	Autographiviridae	Duplodnaviria	CTTATTGAAAGTATGCAAAAGGAGGGACGTGCAGCTCTCCTGCAAGCAGGCGGTTCCCGTGCTAAAGCTCTTCAATCTACTATTGCAGAACAAGGTCGAAACGCTGCAATCCTTAGTGCTAGCCTTTTAAGTGCTGGTCAACAATCTCAACGCAATATGCGTGATATCGAAATGGGTCGTTATGCTGATGACCTCAAAGCACGTAACGCAATGATGATTAAACCTGAACGGCTGCCTAACATTCCAATACCCATCACTCCGCCTGAGCGTGTGTTTGTTGAACCTATGGAGGCGACTGCTGCATACATTCCTG
CM187_k119_62619	YP_007676445	Synechococcus virus SRIP1	Autographiviridae	Duplodnaviria	TGGCGGTGCAAGTGGTATTACCGTTGGTGCATTGACACTTGGTTATGACGCTAGTAATCGCCTTAGTACTGTTACGAGGACTGCATAATGGGTGTTAAATTTAATCCATTTACAAGTAAATTAGATATTGTTGATAGTCCTAGTGGTGAATTTTCGGATATTGAATTAGCACTAGGTACTCAAACAGCTCCTAGCCTTTCGTTCACTGGAGACCCAAATACCGGCATCTATAGCCCAGGTGCAGACCAATTAGCCATCTCGACGGGTGGTATTGGAAGGTTGTTTGTTGATGCAGATGGAAGACTTCGCGCTGGTACCGCAGGTTTTGGTATTAACAGAACTAGCCAGAACGGATTCGACTTAGATGTTAATGGACTTTCGATTTTTCGTGGAGCAATT…
CM187_k119_83846	YP_007676436	Synechococcus virus SRIP1	Autographiviridae	Duplodnaviria	GTTGGTTTGATCTAGGGTAGTCACAGGCGCTTGACCACATGACTGCAGGATTTGATTGACAGCAGGTAGTTCCTGTGCTGCATTAGTGGTAGGAAAAGCCATTGATTATCATTCTCAATAAAGAATTAAAAAAAAGGGGACCACGAAGGATCCCCCATAAAGAACAAAGTTAAATTTGATCACCAAGTAGAAGGTGCGCTGTTGGTAGCATAAAGCTCCACAGCAGCAGCAGGGTTCAGGTAATCAGCACCACAGGCCAGACGACCCAGCATCACATCACCCTGATAAATCACGGAAACATCACCACTGGTCACTTGCACCTGAGGACCGATAGCTTCCACCATACCAGCAGCTTCTTTCTGGAAGATCAGACCACAAGAAGTGGAACCGACTTCAGCA…
CM187_k119_85766	YP_007676468	Synechococcus virus SRIP1	Autographiviridae	Duplodnaviria	GTCATTTATGACACCAGAAGCTGAGGAGTGGTTGGCATTTCAAGTAGCCACCACTTACGGTTTAGATAAAGCACCGATGTCTGAGAGACAGGAATGGGTGCAAAATAATAAGCGACTGATCACAATCATCGCTGAGGATCCAATTAGTAATAGACATGAATGGGAGGTAGCAGATGAACCATGGCAATTCTTGGCAGCTTGCCTTGAGTACTATCATTGCGTTATCGCCTGCACTAAGCATCACACAGCACTTCCCGTGGCTACTGATGCTACCTGTAGTGGCCTCCAGATCCTCGCCGGTCTTGCGAGAGATAAATCAACAGCCAGACTGGTTAATGTCTTAC
CM188_k119_126115	YP_007676482	Synechococcus virus SRIP1	Autographiviridae	Duplodnaviria	GAACTTTTCTCCGAAGGTGAACTTGCTTACTTCAACTTGTGGCTTACCGAGCGTAAGCACCGCAAAGAAAAGAAGCGAGCTGCTCGTCGGTTGAAACTAGAGCAGGATTTACTTCTCTGATTTCTTGCTACATTACTAAACAACTACAAACCAAATGACAGTCACAACTGAAGACGGCAACCGTCAAAACCTCTTTGCTAAAGAACCTCAAATGTACACCGACCCTAACAAGGACTTTACCGTGACACACAACGAAAAAGCTGAATTGCTGAATGGTCGCCTGGCAATGCTTGGCGTTATTGCTGCTCTGGGTGCCTATGCCCTCACTGGTCAAATCATTCCGGGACTGTGGTGACGCAAACCCCTACGTTCTGGTGGCCGTTGCCTGAAGAGTTGGAT…
CM188_k119_26491	YP_007676468	Synechococcus virus SRIP1	Autographiviridae	Duplodnaviria	CATCTTTGTAATCGCCTTGTAAGTAAGCGATCTTGACCTTGCCCGGTGGCAATACGCTTGCTGCTTCCTCCGTTGCCTTACGGCCTGCCTCGTCATTGTCGAAGAACAAGACAATCTCCTCATAACCCTGCAGCCATTGGAGATTCCTTTGAATCGCTTTCCTGGCCGCTGCGGCACCGCTAGGTAAAGATACCATCGGCCACCCCGGCATAGCCTCGTAACACGAAGCTGCATCGAGTTCCCCTTCAGTGATGACAACTCGTTTTCCAGTGGCGGGAAACAAATGTTGTCCGTAGAAGCTTCCATCTGTGTTACCTTCGTAAGAAAATACTTTTGATTTGGTTTTGATCTTAGCACCAAGCAACACACCGTCACCACTGAAGTAATGGAACCTCAGTA…
CM189_k119_115843	YP_007676470	Synechococcus virus SRIP1	Autographiviridae	Duplodnaviria	GTCAGAGTAAACACTGTTGGCATCAGATGATCCACAATTAAGACACTCCGAGTGTCGAACGAATTCGCTCTTGGAGGGATCCATAATGTGCTGCTTGTGTTGTGTGGTATTGCATCCAATCATCTAGAGCCAATAGAAACCCTTGGATAAGGGCTTCACCGTACTCAGGGTGATCAGCCTGGGCATCTCCTACAAAATCCATAAATTGTTCTTTGTAAAACTCGGGTGTACCGTATGTCATAGGAGCCATTTGAGTGGGATGTTTTGGAACGATGTCCACGGTATGTCATGGCGTTCGCACCATTTAGCATATGTAGTTTTAGATCGTTTGCTGATTGTATTGAAAGGAGCTTGGAATACCATACGTAGATCTAGTTCAGGATTGAGCGTTTTAACCGC…
CM189_k119_125397	YP_007676446	Synechococcus virus SRIP1	Autographiviridae	Duplodnaviria	TACAGCTCTGCTGGAGGAATCGGATGTAGTCGCCAAACGCACACATGCGCTGTTAGAAATGTGGCTTACGGTTCCGCCATTGCTTAGTTTGTCCAGGAAATCTGGATTGACTCCATAGACATGTTTGTAGTCGGCTATAGAGTAGGCTTCAGAAGTCCGAAGTCTTGCAAATGCGTCGACTGAGCTGCCAGAAAAAGGGTCTACTATCACCCCCCTAGTATCGGCCAACTGAAACACAGTAAACGCTTTGCCGTTAGCGATGCTAACGGCTTCGTCGATGGGGTGTGTCTCCAGGGGGTTGGAGTAATAGGGCACGGGAATTCTTCTCTTACGTCTACATGGCTTTCAACTCAACGGCGTGCTATAATACGTGGTGTGGTAAAACCACCTACCCCATGA…
CM189_k119_127143	YP_007676469	Synechococcus virus SRIP1	Autographiviridae	Duplodnaviria	CCGTAGCTGTGCTTCGTGTTAACAATAGTCATGGGATTAACCAATTGAGTGGAATGTTTTTGTAAGAGGTCCAAGGGATAGAGAGTTTCTCACACCACTTGGCATAAGTAGTCTTTGATTTCTTGCTGATCGTGTTGTACGGAGCTTGGAAGACCATACGAAGATCAATGTCAGGGTTCAATGTCTTAACTGCTTTGATCTTTCGTCGGTCATCCGCATCCCAGTAACCTTTACATTCTAAGATAACACCATTGGGTAGAATAAAATCAGGTGTGTAGATATGTTCAATTACATAAGGTACTTTCGTTGTTTCATACTCATACTTCACTCCAAGCTCAACAAGTAAATCAGCAACCTTCTCCTCAAGCTTGGAGCGGAATGCCATTAGAAGTCATCCTC…
CM189_k119_145219	YP_007676481	Synechococcus virus SRIP1	Autographiviridae	Duplodnaviria	ATCAAACGTCTTGCAGCTTCTTCTGGTATTGATGTACTCAACCTTGTGAAGAGTATGGATGAACAGCAAGCTGAACAACAGAAACTGATGGCACAACAACAAGAAATGTTGGCACAACAACAAGCACCACAGATGGCAGCTGTTGATCAAAAGCGTGAACAAGCTGCTATGCAAATGGCGCAACAAGAACAAGCACAAATTCCTGAACCACCACAACCACCAATCGCATGAGTGAAACACTTACAATGAATGAAACACCTGCTGATCAGCCAGAATTTAATGCTGATGAGCAAGACTCCCTGGCAGTTGCTGAGTCGTTGGGTGGAGAGCAACCGCTACTTGCTGGTAAATTTAAAGACCAGCAATCACTTGAAAAGGCTTACCTTGAACTACAACAAA…
CM189_k119_156581	YP_007676490	Synechococcus virus SRIP1	Autographiviridae	Duplodnaviria	CGGATACGTCCGATACCCTTTGCCGTCGACGGCTTGGTAAAAGCCATTAATTTTTACCGAAAAAACTAAATACTCTGGATCCAGAGGAACGTGCTTAAACCTCTTTATAAAAAACAATGGCATTTCAATCTTCCATTAACCCGGCTAATCTTACTCAGCTGGGTCAATCTAATCTTGCGGGTGATACCCGTGCTCTGTATCTCAAGCTTTTTAGCGGTGAGATGTTTAAAGGATTCCAGCACAACACGATTGCTCGGGATCTGATCATGAAGCGTACCCTGAAGAACGGCAAATCTATGCAGTTCATCTTCACGGGTCGCACCAAGTCTGAGTTCCATACTCCTGG
CM189_k119_174158	YP_007676482	Synechococcus virus SRIP1	Autographiviridae	Duplodnaviria	CAGTAGTGTTGCAGCGATAAGTGAGCGTAGTCTCATAAATCAATCACCAGTAACCAGGAATAATTTGACCTGTTACTGCGTAAGCGATAACAGCAGCCACGAAGCCAAGCATAGCAACGCGACCATTGAGGAGTTCAGCACGTTCGTTGTGAGACACAGTGTAGTTAGGGTCCATGTAAATAGGGGGTTCTTTTGCGAAGAGGTTTTGTTGGCCTCGGTCGTTAGTCGTAACAGTCATTAGTAATCAAGGTTAGAGCGTTCAAGTTTTTCAAAGACATCATTCCGGTAAGCCGGATCATCTTCATAGCGTGGGTCATTCATGGCACGAACAACTTCAGCTTGTGAGCGGAACACATCCGACTCATT
CM189_k119_176338	YP_007676468	Synechococcus virus SRIP1	Autographiviridae	Duplodnaviria	AGGTTTGCAAAGGAAGCATTCATGACACCTGAGGCTGAGTTATGGTTAGCATTCCAAGTCGCCACTACTTATGGCTTGGACAAGGCTACGATGACTGATCGCCTAGAGTGGACACATAACAATCATGAGCTAATCACACTCATCGTTTCTGATCCAATTAGGAACATACATGAGTGGGAGAATGCTGATGAACCGTGGCAGTTCCTTGCAGCTTGTGAGGAGTATTACCACTGTGTCATTGAATGCGACAGACAGCATACAGGGTTACCTGTTGCTACTGATGCTACGTGTAGTGGGTTGCAAATCCTTGCTGGTCTTGCTAGGGATAAGTCAACTGCTAAGTTGGTTAATGTATTCCCTAGTGATAAACCACAGGATGCTTACCGTGTGGTAGCTGAG…
CM189_k119_180520	YP_007676468	Synechococcus virus SRIP1	Autographiviridae	Duplodnaviria	GTCATTCATGACTTATGAAGCTGAGCAGTGGTTAGCGTTTCAAGTAGCCACTACTTATGGTCTCGACAAAGCTACAATGCAAGAGAGACAAGAGTGGGTTAAAAACAACATACGTCTAATCACACTCACAGCTGAAGATCCCATTTACAACAGATGCGAATGGGAGGTAGCTGAAGAACCTTGGCAATTCCTAGCAGCTTGTATTGAGTACTATCACTGCGTCATCATTTGTGACAGGCAGTACACTTCTCTACCTGTTGCAACTGACGCAACATGCAGTGGATTACAAATCCTCGCTGGACTTG
CM189_k119_183386	YP_007676468	Synechococcus virus SRIP1	Autographiviridae	Duplodnaviria	ACATCAAAGAAGCTCTATTGGAGAAGGGAGTTGAGGTCGATAAGGATGACTTGACAAAGACCGTCAATGCTGTTAGAGTGGCGATGGAGCAGGTCGTTCCTGGTCCTATGCGTGTCATGAAATGGATTGAGAATGAGGTTGATCGTGCCATCACTCAAGGCCATACACAACTTAGATGGGTTACACCTTCTGGGTTTGTTGTAAGGCAGAAGTTGATGAAGAAAAATATCCAAACCGTCACCCTTCAATTACTGGGACGGTGCAGGATGAGCGTAGCAGTGGAGGACTCCGATAAAGTCGATAAAGCACACCACAAAAATGCTACTGCACCTAACCTCATT
CM189_k119_193578	YP_007676487	Synechococcus virus SRIP1	Autographiviridae	Duplodnaviria	ATGCTTTCCAACATTGTTAGTTGCTACAACTTGTTTTATTCTTTCCATTATTGCTGCTCCCGGAGTGGATATTGATGGTATTAGAGAAATGGTTTCTGGTTCATTAATGGATGGAAATAATATTATCTCTGCTACAGTGGTTCCAAGTTCTAATGCTATTGGATTGCATTTTTATGCAATTTGGGATGCTCAATCACTTGATGAATGGCTTTATAATGGAGGTCCTTATCAACTTATTGTTTTTCACTTCCTAATTGGAGTTTGGTCCTATGCAGGAAGGGAATGGGAACTTTCTTACCGTTTAGGTATGCGCCCTTGGATTTTTGTTGCATTTACTGCTCCCGCAGCTGCTGCAACTGCTGTTCTTTTTGTATATCCAATTGGTCAGGGATCATTTTC…
CM189_k119_197738	YP_007676436	Synechococcus virus SRIP1	Autographiviridae	Duplodnaviria	ACCACCTTTAGCGGAGATCGTAAAAGAGTCAGGAACACCACCATTGACACGTTCAATCAATAAACTATTACCATAGACAGTCAAAGTCCACGTACCAGCAAAATCAGGGTTAGATAACGCCTGTTCATCTGCAATCAGTTTGTTTAACGCATCACGTAGGTGGTGGTTGTTGTTGATGTGGGACGGATCATACTCCAACATCTCTTCGTATGTTGTTGAGCTTTGAGGTTCTACACTTGCAGTTAATCCCTGCAATGTTACACTGTAATCAAAGTCTGCAATTAAGGACTCCAGCACCAGAATTGCTTGGACATTAGTGTAAGATGTAGGACTTGCCTGTACTGTTACAGTAACACTATCATTGATGATGATGCTGGTGTCTTGGATGGTAATTAGCTT…
CM189_k119_198581	YP_007676482	Synechococcus virus SRIP1	Autographiviridae	Duplodnaviria	GGCGAGGTTGCTCGCAAGTATGGAATGACCAAGCAAGCGGTGAACTCCCACATCTCTCGTTTCTCTCGGATCGTGCGGGAGAAAATGCCTGAGCTCGGGGCATTCGTGGCTTGACCCCCGGGTAAAAATTTTCTTGCAGACCAATGCTTATTGTAACTAAAGTATACGACACTGACTGTGACATCTGCTTACACATGAGTAAGCACGATCGAGCCACCTTCGAGAGTTATCCTGAAATTGCTTATCAGGAAGTGCTCCTCGATGACGTCATTAACCATAACCAGGATATGACGAAGCTCCGCCTCTATCAGTGTTTAGACCGCCACGCAACAAACCCTGATTACACCATTGACCTCCCTGCCTATGTTTTCCTAACAAAGCAAGGAAAATATAAAGGAC…
CM189_k119_21760	YP_007676462	Synechococcus virus SRIP1	Autographiviridae	Duplodnaviria	CGTTATTCTTGAACTGCACAATAACTTGATTGGTAGAAGGATTGAGCAAGATGTTACGAACGATAGAAGAATTGATGGTGTTAGGTTTAAAGAACATGATGAAAATGGGTAGAAAAAAGGTTTGTGAATGTGAAACTAGTTATCAAGCAACTAGAGGGATTGCACCATAGGTTTGAGTTGACTTGACACGCTTGTTACCAAGCAAGTTGTTGTTAACCCAGAAACCAAGAGACATGTTACGTTGCAACTGCAGGTTAGCAATAGCACGACGAGACACATTGGTATAACGATAAACACTACCGTTGCTAAACATAAC
CM189_k119_48767	YP_007676464	Synechococcus virus SRIP1	Autographiviridae	Duplodnaviria	CCAGAATCACGATCGTAAATAGTAAAGAAATCATGTTGGAAGGATTGATGCCACATGAGTTCATAATCAAGTGCAGTTTGCATGAACGTAGGCATCGAACGAATCACATCTGCATAGCAATCTTCACACAAATCCTCGACAAATCCGTCAGTTGATGGATAACAACCATAGTATGCATCGTCGAGTTGCTCTTCACTATCGATGCCATAACCTTCTAGCTCGTTGATAAAGAACTCGATACGATCAGGATCAATAGTATCAAACAACTCAGACACGCGTTGTTGATAGTCAGTCATGGAAGGAGCGAGAAGCATAGTGTTGTGAATGTGTTGTTTAATAAGTGACAAGAATTCAGCAGAGCCGAAGGCGATGCCTTCAGCCGATAACGGTTGTCA
CM189_k119_52518	YP_007676472	Synechococcus virus SRIP1	Autographiviridae	Duplodnaviria	TCGAATGGTTACAAGGCTATGATGAGGTTGTCTTGTTCTTCGACAATGACGAGGCTGGCCGTCAGGCAACGGCGGAAGCGGCAAGCGTCTTACCACCTGGCAAGTGCACGCTCTCTGACCTCCAAGGCGATTACAAAGATGCTTCAGACGCCTTATCAGCCGGTGATGCGGAAGCAGTCCGAAAGGCGATCTGGAACGCAAGACCTTACCGTCCAGATGGGATCGTTGACGGAAAAACCCTATTAGAACTTGTAACTACACCATCACCAGCAGCAGATCATGACTACCCATTTCAAGGATTACAATCAAAGCTTCACGGGATCAGATATGGAGAGCTTGTCACAATCACTGCAGGATCTGGTATCGGCAAATCCAGCTTCTGTCGTGAACTTGCAACTC…
CM189_k119_69048	YP_007676469	Synechococcus virus SRIP1	Autographiviridae	Duplodnaviria	GACATTAGCCTCCGTTGCTTTGAAGCCTTTGGTTGTACCGAAGAGGGCGGCAACATCTTCCGTAGACATATCTCCCGCATCGACACCAGCTTCGCTATTGACTGACACAATTTGGACGCCAACCAATTTAAGGCTGGTTCCATAGGTGACACCATCACGGAGAACGTAGGGTTTCTGATAGAACGCAAGTTTGACTTTAGAACCAGAGTAAACAGGAGTGCGCGTATCAGTGATAGGTGTGCCTTCTGTATCAACCACAGGCGGCTTGGTCTCTTCATTCCAACTAAACTTGACAGTGTATTTACCTTCAGATACTTCCTCC
CM189_k119_72310	YP_007676474	Synechococcus virus SRIP1	Autographiviridae	Duplodnaviria	GTAAGGGATTAGCCAATCAGTTGTTTGATGAATTTGTTACTGATGATGATCTTCGTGAAATTGGTAAGGAGTATGGATTTATTACGGAGTCTGACTTCTATGACAAAGTAGAAGAAGAAGCCAAGAAGAAAGTTGAAGCTAAAGAAGAATGGGATCGACTGAAGAAAACAGAAGGTCCCATGGGTACTGTGGAGTTTATTAACAATGACTGAACAACTTCATCCAATGTTTCCACCCAACATTCTTCTAAATAACTGGGAGAGTGATTGGGAAGCTGACCGCAAAGAAATTGATTACCTTTTGACGGAAGCGTACCAAGCTGGTGCTGATGCTGAGCTGGAGGCGTGCTGTGAGTGGCTTATCGCTTGGGACACCTGTGAAGGCGAGAAACTTGCTTCT…
CM189_k119_75829	YP_007676468	Synechococcus virus SRIP1	Autographiviridae	Duplodnaviria	TTCAGGACAGAACGGTGTAGCAGTCTCAGCAACTACCTTGTAGGCATCTTGTGGACGGTCAGAAGGTAAGACATTGACTAACTTAGCTGTGTTCTTATCACGTGCAAGCCCAGCTAGTATCTGTAGACCACTACATGTAGCGTCTGTAGCTACTGGGAGGCTTGTAAAATGACGATCACAAATAAGTACACAATGATAATACTCGTCACATGCTGCCAGAAATTGCCATGGTTCATCTGCTGCTTCCCAATCGTGAATGTGTTTGATGGGATCAGAAGCGACACAAGTAATTAAATACGAGTTGTTCTTTACCCACTCAAGTCGTTCACTCATGGGTGCTTTATCAAGACCATAAGTAGTAGCTACCTGAAAAGACAACCACCATTCATTTACTGGTCC…
CM189_k119_83672	YP_007676482	Synechococcus virus SRIP1	Autographiviridae	Duplodnaviria	AAAACATCTTCGCTAAAGAACCCACCATGTACACTGACAAAGATTACACCGTACCTCACAATGAGCGAGCAGAGCTTCTCAATGGTCGCCTGGCTATGCTTGGCGTTATTGCAGCTATCGGCGCTTATGCTGTTACTGGTCAATTGATTCCTGGAGTATTCTAATGGCTTGTGGTAAGAAAGGCTACAAAGGTGGGGGCAAGAAAAAGTAATGGCTAAGCCTGGACTCTACGCTAACATCCATGCCAAGCGTAAGCGTATTGCTGCTGGTAGTGGAGAGAAGATGCGTAAACCTGGCACTAGGGGTGCCCCTACTGCAGCTCAATTTAAGAAAGCTGCTAAGACTGCAAAGAAGAAGTAAGCAATATTAAAGTCCTTCGCTTTATTATTATGATTCCTG…
CM189_k119_86563	YP_007676468	Synechococcus virus SRIP1	Autographiviridae	Duplodnaviria	AAGGTTAAAAGCCTTAAAGAAGAAATTGCACGTAAACCGCTAGTTTGATCCGAATGTTTCACACTCATTACGAAATGTACGATGTTGTCCTTTCAGCCAGTGGCGTGGTAAACGTCTTGGCTCAAGATAAAGAACATGCAGCTTGGACTGCATTAGAACTTAGCCTTGACCGTGAAGAGGAACTAATTGATGTACGGAGGTCTGATGAGTGGTAAGTCTAAGCGGCGACCTAAGTATTTTTCCAACAAATGGAAACAGGTAAAAGAATTACCTGAGGAAATGATTCCACAACTTGAGGCTGAGGAGATCTTGGAGAAGAGCTGGTCATTAGTTCCATCTAAGAATGTCATCATCCGTTGTGAGGATCGTAAATCAGGTAAGGTTAAAGAGTTCTCGTTT…
CM189_k119_89956	YP_007676469	Synechococcus virus SRIP1	Autographiviridae	Duplodnaviria	TCCTTGAAGGTTATCAAGCTGTACTGAAGCCAAGTAAGTTTGGCTATTCCCTTGCTGCACTTGTCAGTGAGGACATGATTGATGCTCTTGAATCTGACCGTGCTGAGTCACTTCAATGGGCACAGACTAAACTGAAGAACCCTAAGCGTTCTACTCTCAAGCCTGAGCCTTGGGAAGAAGTATCTGAGGGTCAGTATAAGATTAAGTTCTCTTGGAATGAAGAAACCAAACCTCCGGTTGTCGATACGGAAGGCACACACATTACCGATGCGGATACACCTATGTATTCTGGTAGTCGTGTCAAGCTGGCGTTCTATCAAAAGCCGTACATCCTTCGTGATGGAGTCACGTACGGAACAAGCCTTAAACTGGTTGGTGT
CM189_k119_97502	YP_007676457	Synechococcus virus SRIP1	Autographiviridae	Duplodnaviria	CTAACTTTGGTGACGGCATTGTTAGCGAGTTGTTCCGCAAACATCTTCAACAAACAAATCAACGAATTGATGTTGAAGAAGTCAGAGCAACTGTTAGAAAAGAAGATCGAATCATTGACTCCCTTGAACCCGTCCTCAATCAACACCGACTCATTATCGACAGATCAGTTATTGAATGGGACTTTAAATCCAACCCCGATGAAGCTCCTGAAAAACGACTGATGTATATGCTATTCTACCAAATGAGTAGAATGTGTCGTGAGAAAGGTGCAGTTAAACATGACGACAGAATTGACTGTCTGGCTCAAGGTGTTCAATACTTTACAGATGCCTTAGGTATTAGTGCTCAAG
CM190_k119_103287	YP_007676442	Synechococcus virus SRIP1	Autographiviridae	Duplodnaviria	TCCTACAGGTTCTAAAGGTTTGACACAAATCAATCCAGACTACCATCAAGGTTTCTTTCAAAATAATGATTGGCGTGATCCACGTGCTAATGCTAGGTATGGTGGTCAGTACTACTTACAACAACTGAAGAAGTACGGTGATCCTGTAGCAGCTGCTATGGCATACAACGGTGGTCCTGCTTATTATGACGCTTATCTACGGGGTGAAGTTGGTGATAGCCCTAAGCTACGTCAAATGCTTGACCACGGTAAGAAGTTTGCAAAGGCTATGTATAAGTACGGTGGGGCTAGTGCTTCTCTTAATAACCCTAACCTGATGCGTTCAGGTAACAGCAATATGAGGTTAACTTCTAGTGCTGTTAGTTACATTGGTATGGATACAAGTGATGGTCCTGATGC…
CM190_k119_109032	YP_007676476	Synechococcus virus SRIP1	Autographiviridae	Duplodnaviria	GCCAGTGATTATAGAGTTGACGATGGAACAGGATCTAAAGATGCGTCAAATTAAAGATGCACTTGAAAATACTAAAGCAAGTAAGGAAGACATTATTACTGTGTTTCTTGCATTACAACGACAAAATTTTTGTCTGACAAATAACCTAACCAATCTTTTAAAACAATGGCCGAGTCACCCTCTCACTATGGCAATTCCTGGGAAGTCGGAGACTTCATCCGACGACAGGAACTGAACTTCCACCTTGGTAACGCTGTTAAATACATCTGCCGAGCTGGTAAGAAGGGCATTGAAGGTAGAAGCATGTCTCATGCCTACATTAAAGATCTAGAAAAAGCTATCCACTACTTACAGAATGAAGTCGATCATGAAACCAAGCCTGAATTCAATACAAGCGGC…
CM190_k119_118949	YP_007676477	Synechococcus virus SRIP1	Autographiviridae	Duplodnaviria	CCAGCCAAAATTTTTTGTCCAAATATTTTTCGGAACTACTACCTAGTGGTTGTAGAATCCAATTGATTGTTGCTTTACGTAGCTTGTCTAAAGAAGGGCTAGGCTCAAGACCCAGCTCACGACAGACAAGGCTATTAGTAGCGACGTGAATCTGTTCGTCACGGGAAATATCAGCAGAAACAGTCCTCAGTCCAGCGTCACCGTTGAACCTGAAGAAGGGGAGGATAACAAAGAAGATGCTTCTCTCAGCCACCAGTGCTTTGAGTATGGTGTGGTCGGGGTGATCAATCCAAGCTTGGCGGAGGCGCATTGCTTCCGCTTCTGCTTTTTGATCTGTTCCGAGCGCGTTCGCAATGTATCCCAATGCTGTGTCATGGTTTTCTTCATCCTTAATGTTGG…
CM190_k119_135730	YP_007676468	Synechococcus virus SRIP1	Autographiviridae	Duplodnaviria	CTTCATCAGCTTTTGAGTAACAACAAACCCAGACGGTGTGACCCATTGCAGCTCATCAGCACCTTCTTTGAAGATACGACCAACCTCATTCTCAATCCATTTCATCACTGCCATAGGACCAGGAACAATGGTCTCCATGGCTTTACGTACAGCATTAACTGTCTTGGTGAGATCATCCTTCTCAACGACAATACCTTTCTCAGCTGGAGCATCTCTAATGTATCCACGATTAGAAAACGGTTTGGCGTTGTAAGGAACAGTCATCACCACTCGTTTAACGACCTTGCGATCCATATGTGGACGAATGGATTCAGGGCAGTTAGGTGCAGCAGCTTCAGCTACTACACGGTACGCATCTTGGGGCTGTTCACTTGGTAAAACATTCACAAGTTTAGCTGT…
CM190_k119_13610	YP_007676468	Synechococcus virus SRIP1	Autographiviridae	Duplodnaviria	GGAGGTTCACTCTCGGCTCCAATCTGAGCCGCAAAGTCTCGTAGATAATCATGCTCCGCGAATAGGTGCATGTAGGTTTCGCGTACCAAACCGGACAGAATGTCCATATCAGTAGCACGACACAATACTGAATCATGAATCAATGCAATGGGTGCATCAAATCGTAACACACTGAGGTGTAACAAACTAGCATCAAGGGAATGAATGAGGTTAGGTGCAGTAGCATTTTTGTGGTGTGCTTTATCGACTTTATCGGAGTCCTCCACTGCTACGCTCATCCTGCACCGTCCCAGTAATTGAAGGGTGACGGTTTGGATATTTTTCTTCATCAACTTCTGCCTTACAACAAACCCAGAAGGTGTAACCCATCTAAGTTGTGTATGGCCTTGAGTGATGGCA…
CM190_k119_137920	YP_007676474	Synechococcus virus SRIP1	Autographiviridae	Duplodnaviria	CCCCAATGAAACTGGAAACTCAAATGACTGACCAACAACAACACCCAATGATTCCGCCCAACATTCTCTTAAACAACTGGGAGAGTGATTGGTTTGCTGAACGTGAAAACGTTGACGTACTTTTGATTCAGGCGTACCAGGCTGGTGCTGATGCTGAGCTGGAGGCGTGCTGTGAGTGGCTTATCGCTTGGGACACCTGTGAAGGCGAGAAACTTGCTTCTTTCTTGCGCGAAGGACGCCGTCCGAAGCCGCCGAGCTTGAAGGAGCAGGCGCTGTCGCTAATTAACGAGTCCGCCAACTTTCACAGTGACTACCTCGATGACAACGACTTATCAACTATCCGCCGCGCACTGGAGGCGCTTCCTGATGACTGACCACTCA
CM190_k119_147453	YP_007676455	Synechococcus virus SRIP1	Autographiviridae	Duplodnaviria	CGGGTGTCAACTCACCAGAAGCAACAGGAGTGCCTTCAATAAATTCAGCAGCTACATCACCAACAACAGGGACTTCACCAATAACACCTGTACCTACAGTAAATGCAGCTTCAGATAAATCACCTGCCATAGCCTGTTGACTTGCTAATACAGCCATAGAGCCTAGTCCCAAAAGAGGTGTAGCTTTGAGAATCGCCTTACCGCCTTTAAAATCAGGTCGAAGTTGTTGATAGGTTTCAATTTTAACGTTTTCTGCTAAACCCCTTGCAATAGGTTGCATTGCTGCAATCTCTTCTGCAGTGTTAGTAGCCATGTAAGCATTAGCAAGCCTTGGATCAGCTGCTCGAATAGCTTGAACACGTGGTTGATCTGTTGCAATACCAACCTTTACATCTTCTA…
CM190_k119_148069	YP_007676487	Synechococcus virus SRIP1	Autographiviridae	Duplodnaviria	TATCGGTATCTGGTTCACAGCATTGGGAGTAAGCACAATGGCATTCAACCTGAATGGTTTTAACTTCAACCAGTCTTTGGTTGATAGCCAGAACCATGTCATCCCTACTTGGGCTGACATCCTTAACCGTGCCAACCTCGGTCTTGAGGTGATGCATGAGCGGAATGCACACAACTTCCCGCTTGACCTTGCATCCGTGGAGTCAACTCCCGTGGCACTAACTGCTCCTACTATTGGTTAACCAAATGGCTATTGGATATGATCCAAAGGCATCAAATGTGATTCCCAACTATGTTGTGAAGACAACTGGTGATCCTTTCTTTGTTCCTGCTTACCCTGAACCTTGGGCTAAAGCTGGTGCTCTTGCTGAATGTAAGAAGCTTAGCCCTAAGGGTGTGG…
CM190_k119_148492	YP_007676472	Synechococcus virus SRIP1	Autographiviridae	Duplodnaviria	GTCATCACTGAAGGGGAACTCGATGCAGCTTCGTGTTACGAGGCTATGCCGGGGTGGCCGATGGTATCTTTACCTAGCGGTGCCGCAGCGGCCAGAAAAGCGATTCAACGGAATCTCGAATGGCTGCAGGGTTATGAGGAGATTGTCTTGTTCTTCGACAATGACGAGGCAGGCCGTAAGGCAACGGAGGAAGCAGCTAGCGTATTACCACCTGGCAAGGTCAAGATCGCTTACCTACAAGGCGATTTCAAAGATGCCTCGGATGCCTTATCAGCCGGTGACTCGCAAATAATTCGTGAAGCTATTTGGAACGCGAGACCTTACCGTCCAGATGGGATCGTTGACGGCAAAACCTTACTTGAACTAGTTACTACACCATCACCAGCATCAGATCATGAC…
CM190_k119_160851	YP_007676478	Synechococcus virus SRIP1	Autographiviridae	Duplodnaviria	AAAAGATTATCCTGCTGCTGCCCAAGAGGTATTGGAAAGCAACATTAAGGATGAAGAGAAACATGACCTCGCTCTTGATTACATCGCTCGTGCTCATAAGCTGGAAGATATCCCGGAAGCTTCCCGAATCCAGAAAGCATGGATCGAGTCTCCCGAACATCCCGTGCTCAAGGCAATGGTGCTTGAACGGTCAGTGTTCTTTGTGCTGCTCCCCTTCTTTAGATGGAACGGGGATGCAGGATGCCGCACTGTCTCAGCTGATATCTCACGAGACGAACAAGTCCATGTTGCGGTCAACTCTCTTGTTTGCAAAGAGCTTGGGCTCCAAGTTACACAGAACCTTGACAAGCTTCGTAAAGCAACGGTAGCTTGGATCATGCAACCTCTCAGTTCCAATAC…
CM190_k119_162205	YP_007676464	Synechococcus virus SRIP1	Autographiviridae	Duplodnaviria	TGAAGATCGTCTGGATGATGCTTACTATGGTTGTTATCCTAGTGAGTCTGATTTTGTCGAAGATCTTGTCGATGATCGCTACAAAGATGTGGTTGACTCGATGCCTACGTTCATGCAAACTGCACTCGATTATGAGTTGATGTGGGATCAATCCTTCCAATTTAATTACTTTACTATTTACGATCGTGATTGCGGAGAATATTATTTCTTCAATCGTAACTTCTGATAATTAGTAATTCAAATTAATCGTAATCCGTCGCTATTATTAATACATAGCGGCGGTTCTTTTTTGATTCACATTCATAACA
CM190_k119_163248	YP_007676478	Synechococcus virus SRIP1	Autographiviridae	Duplodnaviria	GTTTTATACGCAGTATTTACTCTGCAAAACTCGCATTCCACATCATACAGAAGAGAACGAGTGATTGAATCTACAGTCTCCAAGGAGGCAGCAGTCAGGTTTTCTGGTGTGTAGTCAGCTCCAAACAGGCGCTTCACTGTGGTTTCAAACAGTCGAGCATACATATCCAACTGTCGATTAAAGATGGTGAAGTACTCACGACGGTCATCTTCTGTTTTGAAGTGGGGAATGTTCATGCGTATTGAGGTAGGTTGACGTTAGAGTGCTCAAAGAAGGCTGGCATCCGTGCAGACCGTGTAGCGGAAAGCTCAGGAGCTTTACCCTCATACATCAGTCGATCGCTAGAATCAAGCCAGAATTTTTTATCTAAATATCTATCGTAGGTATTACTGCCTAGTG…
CM190_k119_167797	YP_007676468	Synechococcus virus SRIP1	Autographiviridae	Duplodnaviria	GCTTCCTCCGTTGCCTTACGGCCTGCCTCGTCATTGTCGAAGAACAAGACAATCTCCTCATAACCCTGCAGCCATTCGAGATTCCTTTGAATCGCTTTCCTGGCCGCTGCGGCACCGCTAGGTAAAGATACCATCGGCCACCCCGGCATAGCCTCGTAACACGAAGCTGCATCGAGTTCCCCTTCAGTGATGACGACTCGTTTTCCAGTGCTGGGAAACAAATGTTGTCCAAAGAAGTTTCCATCTGTTTGCCCTTCATAGCTAAATCGTTTGTCCTTTGTTTTTATTTTAGCGCCAATAGGGACGCCGGAACTGTCATGATAGTAAAACCTAAGACGATCACCATCACGGTAGATTTTGTACTGTTGACATACCTTCTCAGATATGTTTCGTTTTTGC…
CM190_k119_180448	YP_007676436	Synechococcus virus SRIP1	Autographiviridae	Duplodnaviria	AGAACAAAGTTAAATTTGATCACCAAGTAGAAGGTGCGCTGTTGGTAGCATAAAGCTCCACAGCAGCAGCAGGGTTGAGGTAGTCAGCACCACAGGCCAGACGACCCAGCATCACATCACCCTGATAAATCACAGAGACATCACCGCTGGTCACTTGCACCTGAGGACCGATAGCTTCCACCATACCGGCAGCTTCTTTCTGGAAGATCAGACCACAAGAAGTGGAACCGACTTCAGCAGCAGTACCGTAGTCGTTGTTGATACCAGTAGAGGTGTTGTCGTAGTTGTCATCAGCAGACAGAGCTTCACCAACGAAATCACCAACGTTACCAGGGCTGGTAACAGCACCACCGTAGTTCACGCCATAGCTACCGAAGAACGGCAGGTTCATGGACTTAT…
CM190_k119_184347	YP_007676436	Synechococcus virus SRIP1	Autographiviridae	Duplodnaviria	GTTAAGAACAGCCACACGGCCATCCATTGACACACCCTTCTCATCCAGAGCAGCAGCAGCATCATAGAAAGCAGCCACAAGCTTAGCGGAATCATAAGCATCAGCTTCAGAACCAGCACCAGTACCCACTTGGATCTGAGTACCACCGGGCTCAACGTAGTTAGTAGCAGTGATCGGGCTGGCCTTACGAGCACCACGGGTGATAGCACGGAAGATCAGACGGTCATACTTCTCAGCCAGAGCATACCCGATCTTACGGGAGATCTCAGAGCGGAGGTCATAGTGAGCTAGAACTTCGTCGAGTTCATACACGAAGGCAGAGCTAATCAGAAGGTCATCACAGGTGATGGTCTTCTCAGCCACCGGGGGTGCATTGTTGGTGTCCCCCAGGATGCTGTT…
CM190_k119_196198	YP_007676466	Synechococcus virus SRIP1	Autographiviridae	Duplodnaviria	TGTCGATCTCAGTTGGTGTAGGCAATAGGCTCTACCTCCTCTGCGTCCTTGGTGAATGTGTAATCTAGGTTGTAACACTTAGCAAGCTCAGGATAGTCTTCACTAAGTTCTTCAAATTGTTCAATCGTAATGATGCTCATCGGTGACAGGTATGACGTGACGGATTTGATCTTCAGTAACAACAGTAAACTCTACACCTTCCGACATAAGTGCTCGAATACGTTGCTCTGCTGCATGTTGTTTTTGATAAACATACTCTTTGATTTTACCTTCTTTGGTGGTGGCACGAATAATACAACAAACAGAACTAGGAATCTCCCAGCCTGCAATCTTCCACTCCTCAAACTCTTCCCATGTTGGAGATACTAAAAACTCCTCTGGTACTTCTTGCCATGCTTC…
CM190_k119_196964	YP_007676463	Synechococcus virus SRIP1	Autographiviridae	Duplodnaviria	TGAAAAGAAAGAGGTGAGTAAGTTACCCACCTCAGTTAAACTTAGCCAACGACGGTGTAACGATTGCCTTTGCAGAATGCGTTGACAAACTTACCAGCCGACTCATACTCACCAAAGAAGAAATCAACAATAGCTTCTTGGTTAACGTTATCGTACAGGTAAGTCTTAGCGTTGTTGATAAACTGAACGATCACTTGGTTAGTAGTAGGATTGAGACGGATGCTACGGATGTTGGAGGATTGAATGTTGGAGGGTTGGAAGAACATGTTAAAAAGAAGTAAGTGGAAACGTAGCTTCGTTGTGAGAGCTACAGAAAACCTCCGAAGAGGCTTAGTGTAACTGTCAAGCAGTAGC
CM190_k119_44862	YP_007676442	Synechococcus virus SRIP1	Autographiviridae	Duplodnaviria	TCCACATAAACAACCTTTGGTTGGTTAGTAAAGGTACCACCAGAAGCAACGCCAAGCCAAGCAGAACCATTCCAAATAGAAAGGGTTAGGTCAGCAGTATTTTGCAACCAAGTTTTACCTACAGCCCAATCAGAACCACTTGGGGTAGAAGTTTGAACAAGAGTATCAAATCTAGCTGAAGAAGCAAGAGTAGTACCAATAGTATTATCATCATCAGGCCAAGTTTCAACACTTGTGATGGTTTCATTTGCTTCATCTTGGAACCGTGCATCTACAGCAGCAGTAGTAGCAATTTTAGTGTCATCACTTACCCAAGTATCTGTAGAATACAAGGTGTTGTTAAATCTATCCCAATAATAATTCTCAAGATAGTCATACATTTCTTGAGTAATACCAGAG…
CM190_k119_51778	YP_007676474	Synechococcus virus SRIP1	Autographiviridae	Duplodnaviria	CCTCGAGATGGCGATTGAGGAAGGTGTGAGGAGGGGTTACCACAGAGCACACAAACACGTGGAGAAACCCACCGAGGGCGCTATCATCGAGAACATCGAGGAGGCGGTTATGAGCGCGATTTACGAGTACTTCACCTTTGACGAGGAGGACTTTTGATGACTGAAGATCACCCGATGGTTCCCACTAACAAGGAACTTAAAAAGTGGGAGTACTCTTGGTTTGATGAAGAGGAACACCCAGACGTTCTTCTTATCAAAGCTTACCAAGCAGGAGCAGACGCGGAGCTGGAGGCGTGCTGTAAGTGGTTACGCCACGAGTACGGTTACGGCGAAGAACTCGCCCTCAAACTCCGCGCCGCCTTCCGCCCGAAGCCGCCGAGTTTGAAGGAGGAGGCGCTT…
CM190_k119_6018	YP_007676440	Synechococcus virus SRIP1	Autographiviridae	Duplodnaviria	CTAGCATTAGCACGTGGATCACGCCAGTCATTATTTTGAAAGAATCCTTGATGGTAATCCGGATTGATTTGTGTCAAACCTTTAGAACCTGTAGGACTTACAGCACCAGCATTACCACTACTTTCAACCTCTACTACTGCAGCAAGCATTGTAGGAGCTAGTCCAATTTCACTAGCTACTTCCATTACAACTTGACCGTGACCACCAGGTACAAGAGTTGGGTTAAACATATTAGTGCTACCTAATGCACGAGCAGATCTGTCAACACTAGGTGTCTTATAAAGAAGCTTCTGGAAAGCAGGTGATACTGTTTGTCCAACAGTAGAAAGAGACGGTGGTGGTTGAAGCGGAGCAATACCGTGTTGAGCAAGTTGACGGTTAATAATCACCATAGGATCC…
CM190_k119_63699	YP_007676460	Synechococcus virus SRIP1	Autographiviridae	Duplodnaviria	CACCAACTGAGGTAAATGATGACACTTGATCAACTTCTTCAAGAGATGGAGATTGAATCCTTTCTTGACAGTGTAGAGTCTTCTAATCGTCTTGAGGGAATCTTTGTACCGAGAGAAAGGATTGAGGAGATTTGTATTGGTACTTATGAGGTGGAAAACTAATGCAAGTTAAACCAATGTCTTACAGAGTTCGACTCAAAGAAGTCACATTCACACGCGGTAGTGAGCCTATGCGTACGTTGTTATGGTGTAACAAACTCAAACGTGCTAAGCGTAACAAACCAGCTAAGATCAATGGCATTCAGCATCATGAAATAAGCGATGCGGTAGTTCATTCGTACTATGTGCCAGTCAACTAAGTGCACACTACCTCTTGACTTTCCCACCATTTGCTGCCAT…
CM190_k119_68708	YP_007676482	Synechococcus virus SRIP1	Autographiviridae	Duplodnaviria	ATGCTGTGGACGGGGTCGGTCATGTCACCAGATGCCGGGGATGATCTGTCCGGTCACGGCGTAAGCACCGAGAGCGGCGATAACTCCGAGCATTGCTGCCCGACCGTTAAGCATTTCTGCTTTCTCGTTGTGAGTCACAGAGAAGTCCTTGTTAGGGTCGACATACATTTGAGGCTCCTTGGCCCACATGTTTTGTTGCCCACGGTCGTTTGAAGTGACGGTCATGATTAGTATAAAGGGTTGACGGTAACAGTATAGGGTTTCTTAACTTTTCGTAAACTTTCCTTCTTTCTCGGCTTTCTT
CM191_k119_119777	YP_007676468	Synechococcus virus SRIP1	Autographiviridae	Duplodnaviria	TCAGTCTCTGCGCCTATCTGTTGCGCAAAGTCTCGAAGGTAATCATGCTCTGCAAACAGGTGCATGTACGTCTCTCTCACGATGGAGCTGAGCATAGACATGTCTGTAGCACGACACAATACAGAGTCGTGGATGAGAGCAATCGGTGCGCTGAAGCGAAGGGCAGACAGGTGAAGCAAGCTAGCGTCAAGAGAGTGGATTAGGTTGGGCGCTGTTGCGTTCTTGTGGTGCTGTTTGTCTACTTTATCAGAGTCATCAGTTGCCACTTCCAGTTCACAACGACCAAGGAGTTGCAACTTAACTGTTACAACCTCTTTCTTCATGAGTTTTTGGGTGACAACAAAACCAGATGGAGTAGTCCAAGTCAACTCCCGTTCACCACGGTCTATTGCTTTACCT…
CM191_k119_129162	YP_007676468	Synechococcus virus SRIP1	Autographiviridae	Duplodnaviria	TGTTTAAACCCGTTTATTGTCGGGGTAGCTGAGAAGTTAGATGAGTTGGAAAGACCAGTAGGTAAGTTCCTCCCCATCGTTCACTACCCTCTTCCTCCTAAACCAGTAGACATTGCGGAAAACGAAGAAGCTAGAAAGTCTTACAGACGACAAGCTGCTGAAGTTCGTAATCTACAAGCACAAGAGTTTAGAAAGTCATGTCGTACTCGCATGACGATGGAAGCAGTGAAGAGGTTTAAAGATAGAGAGAAGTTCTACATTCCGTGGTCGTTTGACTACAGAGGTAGAGCCTACCCTATCCCTGCGTTCCTTACTCCACAAGATACAGACTTCGGAAAAAGTTTGTTGAGGAGTTACGAACAATCTTACATGACTCCTGAAGCTGAAGACTGGTTAGCC…
CM191_k119_131334	YP_007676436	Synechococcus virus SRIP1	Autographiviridae	Duplodnaviria	GGAAAAGCCATTGATTATCATTCTCAATAAAGAATTAAAAAAAAAGGGGACCACGAAGGATCCCCCATAAAGAACAAAGTTAAATTTGATCACCAAGTAGAAGGTGCGCTGTTGGTAGCATAAAGCTCCACAGCAGCAGCAGGGTTCAGGTAATCAGCACCACAGGCCAGACGACCCAGCATCACATCACCCTGATAAATCACGGAAACATCACCACTGGTCACTTGCACCTGAGGACCGATAGCTTCCACCATACCGGCAGCTTCTTTCTGGAAGATCAGACCACAAGAAGTGGAACCGACTTCAGCAGCAGTACCGTAGTCGTTGTTGATACCAGTAGAGGCGTTGTCGTAGTTGTCATCAGCAGACAGAGCTTCACCAACGAAATCACCAACGTTA…
CM191_k119_13372	YP_007676472	Synechococcus virus SRIP1	Autographiviridae	Duplodnaviria	GCATCGCTCCAAGGTGATTACAAAGATGCGTCAGACGCCCTCATTGCCAATGACTCTCAGTCGATTCGTGAAGCTATTTGGAACGCGAGACCTTACCGTCCAGATGGGATCGTTGACGGCAAAACCTTACTTGAACTAGTTACTACACCATCACCAGCATCAGATCATGACTATCCATTTCAAGGATTACAATCAAAGCTTCACGGGATCAGATATGGAGAGCTTGTCACGATCACTGCAGGATCTGGCATCGGCAAATCCTCATTCTGTCGTGAACTTGCAACTAACCTTCTTTCAAAAAGAGAACGGGTCGGTTACTTGGCGTTGGAAGAATCCAACCGCCGTACGGCTCTAGGACTTATGTCTGCCCATGTAGGTAAATCACTACATCTGGGTGAA…
CM191_k119_142192	YP_007676457	Synechococcus virus SRIP1	Autographiviridae	Duplodnaviria	GTCGTTTTTCTGGTGCTTCATCTGGATTAGATTTAAAGTCCCATTCAATAACTGATCTATCAATAATTAGTCGATGTTGATTCATGATTGGTTCTAGTGAATCAATAATTCGATCTTCTTTACGTACGGTTGCACGGACTTCATCAATGTCCATTTGCATCTTTGTTTGTTGGAGATGTTTTTTGAATAGTTCAGATACGATACCATCACCAAAGTTTGTTTCAATAACAAGTTTAGTTGCTTTATATTTTTTACAACCTTTTAGAATATCCAAGAGCGTGTTGTCGCTGTAGCCATCTCTGTAAGATCGCATCTGGTGCAAGTACA
CM191_k119_147386	YP_007676468	Synechococcus virus SRIP1	Autographiviridae	Duplodnaviria	CCTTCTCGAACCACCCGCTACTTTGCATGATGCAATCAAGTAGCCAGCCTCCAAGTTTGATGCGATTAGATCTACCCCACGCATCCCACTGTTTGACATCATAGCGGTTCATCAAAGTACGGATAACTACTAGCTTCTGTTGCGTACCGATGCTGCGGTGCCAGTAATTATCTTTGAGAGTTTTAAGCAAGCCAGGTGCGTTTTGTTCATAGTGACGCATCTGACATTCTTGTTCAAGTGCTAACCCAATTGCATCACAAACATTGATAGCTTGATTGCTTTTATCTTTGTATGAAAATACTTTATCAAAGGTTAGTTTGACAGCGATAGCAGCAGCCGCTGCAGGTTCAATTTTAGAAAGGTATTGGTAGATTTCCCTAAATGCTGAACCTGCTTGAC…
CM191_k119_167045	YP_007676477	Synechococcus virus SRIP1	Autographiviridae	Duplodnaviria	CCTTCCAGTCAGCTGCACCGTATTTGTAGTTGAGAATGAGATGGAAGGTCCAAATGGTATTGAAGCGTCTTGGCGCTTTGTTAGTCATGCCTTGCGCTACGGTGCGGGGTGTGCTGTCCATCTTTCTAAACTAGATCCTAAGGGATACCAACGTAAGTCTGGTGTAACAGCCAGCGGTCCTGTTAGTTTTGCAAAAATTTACAGTACGTTAAATGAAATTCTACGACGTGGTGGGATCTACAAGAATGGTGCCGTTGTGTGCCATCTGGACCTATCCCATCCTGATGCTCTTGACTTTATTACTACTCCTAGATCCGAACTACCGTGGGTTAAG
CM191_k119_174478	YP_007676476	Synechococcus virus SRIP1	Autographiviridae	Duplodnaviria	ATTTGCTGACAAAAATCTTTCAGAGGAAGTCGCACTTGAAAATGCAAGACTTGCAAGAATACTTACAGCAAATGATTATGACTTCACAAATAAACAACCAATTCTCTGGTCCCCCGCCAGTGATTATAGAGTTGACGATGGAACAGGATCTAAAGATGCGTCAAATTAAAGATGCACTTGAAAATACTAAAGCAAGTAAGGAAGACATTATTACTGTGTTTCTTGCATTACAACGACAAAATTTTTGTCTGACAAATAACCTAACCAATCTTTTAAAACAATGGCCGAGTCACCCTCTCACTATGGCAATTCCTGGGAAGTCGGAGACTTCATCCGACGACAGGAACTGAACTTCCACCTTGGTAACGCTGTTAAATACATCTGCCGAGCTGGTAAGAA…
CM191_k119_17456	YP_007676485	Synechococcus virus SRIP1	Autographiviridae	Duplodnaviria	CGATGGCATTGCTGCTCGGAACGACGGCTCCCGAAATAATGTTGTTTCCATACAACAAGGAGCCTGCGACAGGTTCGCGGATTCCATCAATGTCAACAGGTGGAGCGGCGATGAACGCCAAGATAAAACAGGTGGTAGCGGCGAGCAGACAAGGAATCATCAGCACACCGAACCAACCTACATAAAGACGGTTGTTAGTAGAAGTAACCCAGTCAGTAAACTGGTCCCAGGCATTCTTCTGCTGTAAAGCAATTGTTGCAGTCATTTAAGTTTGTCCAGGAAGGAGTATGAATACCTCTCCCTATTACCTTTGATTCCCCAGCCCAGCCAGTAGTAGGCTGAGTTCATGTAATAGGGGAGTTGTTGGTAAGGAGTCTGGAACTCAGCAAGCTCGGCACG…
CM191_k119_19015	YP_007676468	Synechococcus virus SRIP1	Autographiviridae	Duplodnaviria	CCTGTATACACCCGTGATCGCCCCTACGCACCATGTCATGCCCACGCATCACCTCATTTAATATGTAGCCACCCGCTCGTTCGTTTGTCCAATCGTTGGGCTCGATCAACATTGGCCAAGCAAGTGGAGCAAATAGCTCTGCATCGTTCATCACCTTGTCCTTGACTGAGATGAACTCAGGCGTAGGTACGATATAGTTGACACGTTTGCGACCCTCTTGACGCATCTCCTTGGTGAACCATTGTGAAGTCTCACTGATACAATCAAGTAACCATGAACCTAGCTTGATACGGTTAGCTCTGCCCCATCCTTGCCACTGCTGAATATCACTACGGTTCATCAGTGTTTGAATGACCGT
CM191_k119_206160	YP_007676478	Synechococcus virus SRIP1	Autographiviridae	Duplodnaviria	CTGTGTTCTCAAACAATCGGACATACATATCCAACTCTCGGTTGTAGATAGCGAAATATTCACGGCGGTCATCTTCGGTTTTGAAGTGGGGGATGTTCATGCGTATTGGGGGAGGTTAACGTTTGAATGCTCGAAGAATGCTGGCATCCTTGCAGATCGTGTATCAGCAAGCTCAGGTGCTTTGCCCTCATACATCAGTCGATCACTCGAATCCAGCCAAAATTTTTTGTCCAAATATTTTTCGGAACTACTACCTAGTGGTTGTAGAATCCAATTGATTGTTGCTTTACGTAGCTTGTCTAAAGAAGGGCTAGGCTCAAGACCCAGCTCACGACAGACAAGGCTATTAGTAGCGACGTGAATCTGTTCGTCACGGGAAATATCAGCAGAAACAGTCCT…
CM191_k119_21238	YP_007676468	Synechococcus virus SRIP1	Autographiviridae	Duplodnaviria	CGCTCTTGGAGGTTTCCATAATGTGTTGCTTGTTGTGTATGATACTGTGCCCAATCATCTAAAGCCAATAGAAACCCTTTGATAATTGCTTCACCATATTCAGGCGTATCAGCTTGTGCATCTGCTACAAAATCCATAAATTGTTCTTTGTAATACTCGGGTGTACCGTATGTCATAGAAGCCATTGTAGTGGGATGTTAGTAAAGGAAGTCCACGGTATGTCGTGTTTCTCACACCATTTTGCATACGTGGTTTTTGATTTCTTGCTGATTGTATTGAAAGGAGCCTGAAAGACCATACGTAGATCTAGATCAGGGTTAAGTGTTTTAACTGCCTTGATCTTACGACGGTCATCAGACTCCCAGTAACCTTTGCATTCTAAATGAACACCATTAGGTA…
CM191_k119_2974	YP_007676468	Synechococcus virus SRIP1	Autographiviridae	Duplodnaviria	GTCGTGTATCAGAGCAATCGGTGCATTGAAGCGAAGGGCAGACAAGTGAAGCAAGCTAGCGTCAAGAGAGTGGATTAGATTGGGCGCTGTTGCGTTCTTGTGGTGCTGTTTGTCTACCTTGTTGTCATCACCAATAGCAACCTTTAGGTCACAACGACCCATCAGCTGTAGTTTGATGGTGACAAATTTCTTTTTCATCAGCCGTTGAGTGACGACAAAGCCAGATGGTGTAGTCCATGTAAGCTCTGTCTCACCACGATCTATAGCTTTGCCGACTTCCTGCTCAATCCAAGCCATGACAGCCATAGGACCAGGGACGACAACCTCCATAGCATCTCTAA
CM191_k119_46278	YP_007676466	Synechococcus virus SRIP1	Autographiviridae	Duplodnaviria	TGATGATTTCTTCATCAAAAATGCTATCCTTTGTTGGTTACATTACTTCGGTAATAAAGATCACCAATGGGAAGCTATCTATAAAGAACTAGCGGAGCGTGATAGTTACACGACACCACAACCCAAACCATCACCACCACAGAGGACACGTGCTAAAAAAGCAGAAACTGAAAGAGTATGAGTACAAAAGGACAAATGACCGTCAGGTGCGTTATCTTTTAGCACCCGATTCAGAGCACGCTGCATGGGCTGCTGCTGAATTGTCCGGTGGCAGTCAATTTGTCCTAGATGTACGATTATGTGATGAGTGGTAAGTATTATCCGAGCAACTGGGAAGCATGGCAAGAAGTACCAGAAGAGTTTTTACATACTCCAACATGGGAAGAATTTGAGGAGTGG…
CM191_k119_5412	YP_007676464	Synechococcus virus SRIP1	Autographiviridae	Duplodnaviria	CTTATTGCAAGCCTAATCTTACTACTGTCGTTGGCTGACATTTGTGTCACTACTGTTACACTAACGTGTCACTAATCAAACAACATCTTCATTCAATCATGACTGCTACTGTTTCTTTGACTGACTTACAACAACGTGTCTCTGAATTGTTCGAGACTGATGACATTGGACGTATTGAGTTCTTTACATCTGAGCTTGAAGCTTGGGGAGTAGATACTGAAGATCGCCTGGATGATGCTTACTATGGTTGTTATCCTAGTGAGTCTGATTTTGTCGAAGATCTTGTCGATGATCGCTACAAAGATGTGGTTGACTCGATGCCTACGTTCATGCAAACTGCACTCGATTATGAGTTGATGTGGGATCAATCCTTCCAATTTAATTACTTTACTATTTAC
CM191_k119_61932	YP_007676438	Synechococcus virus SRIP1	Autographiviridae	Duplodnaviria	AACAAGCATCCCTTGCAGAGATTCTAAATAGTGCTGCTTTCCAACAGGAAGGTATGCTTATTGAAAGTATGCAAAAGGAGGGACGTGCAGCTCTCCTGCAAGCAGGCGGTTCCCGTGCTAAAGCTCTTCAATCTACTATTGCAGAACAAGGTCGAAACGCTGCAATCCTTAGTGCTAGCCTTTTAAGTGCTGGTCAACAATCTCAACGCAATATGCGTGATATCGAAATGGGTCGTTATGCTGATGACCTCAAAGCACGTAACGCAATGATGATTAAACCTGAACGGCTGCCTAACATTCCAATACCCATCACTCCGCCTGAGCGTGTGTTTGTTGAACCTATGGAGGCGACTGCTGCATACATTCCTGCACCTATTCAGCAAAGCACCTTTGCACCTA…
CM191_k119_70074	YP_007676457	Synechococcus virus SRIP1	Autographiviridae	Duplodnaviria	GTCGTAGCAACTTTATGTTGCAGTTCATGTTAGATACTAGTCTTTCCGATGCTGACAAATTCCCACTTAAATGCTCTGACCTTATCGTTACCTCTGTTAATCCTGAATCTGCTCCCGAATCCGTCATTTGGTGCTCCGATCCCAAAAATATCATCAAAGACTTACCCACTGTTGGTTTACCTGGAGATTATTTCTACAGTCCAATGCAGCTCCAAGGAGATTGGGATTCCTACTCCGAAACAATCTGCAGCGTTGATCCGTCGGGTAGAGGAACAGATGAAACAGCAGCAGCTTATATCTCCC
CM191_k119_77556	YP_007676472	Synechococcus virus SRIP1	Autographiviridae	Duplodnaviria	GCATAGCCTCGTAACACGAAGCTGCATCGAGTTCCCCTTCAGTGATGACGACTCGTTTTCCAGTGCTGGGAAACAAATGTTGTCCAAAGAAGTTTCCATCTGTTTGCCCTTCATAGCTAAATCGTTTGTCCTTTGTTTTTATTTTAGCGCCAATAGGGACGCCGGAACTGTCATGATAGTAAAACCTAAGCCGATCACCATCACGGTAGATTTTGTACTGTTGACATACCTTTTCAGATATGTTTCGTTTTTGCAGCCGTTCGGCTGAACCTAGTATTTGCACACTTTTGTGTTGATGAATGTGTAATGGTTGATTATCACCATGAACATAATGATGACATACAAAACAATACTCA
CM191_k119_79538	YP_007676468	Synechococcus virus SRIP1	Autographiviridae	Duplodnaviria	CCTCAAGCTCACAACGACCAAGCAATTGTAACTTAACTGTTACCTTGTGCTTCTTCATCAAACGTTGAGTAACGACAAAGCCTGATGGTGTTGTCCATGTTAGTAAAGTCTCACCACGATCAATAGCATTACTTACCTCCTGTTCAATCCAGGACATAACAGCCATAGGACCAGGTACGACAACCTCCATAGCATCTCTAACTGCTGTAACAGTTTTAGTGAGATCATCTTTGTCTACCTCAATACCCTTTTCCTTTAGTGCGTCCTTGATATATGTACGATTAGAGAAAGGTTTAGCATTGTAAGGGATGGTCATAACTACCCTTTTGACCGCCTTTCTATCAATGTAAGGACGTAC
CM191_k119_81443	YP_007676452	Synechococcus virus SRIP1	Autographiviridae	Duplodnaviria	CATGATTGAAGCAGCAGTTTCCGGCACTGTCGCCCTATTTACAGCAGTTATTGCCCTGCATTCACGTATGCATAATCGTATTTCTGAAGTAGACAAGCGCATTGATCAGGTCGAACTGCGTATTGCCGAGAAATATGTGCAACGTGAAGAACTATCCTCAGCACTTCAAAAGATGGAGGACCACATGGTCCGCATCGAGAATAAGCTGGATCAAATTGTATTGAGAAATGGCTAAGAAAGTAAAGGCCACTGAAGATACCTTTAATGAACTCCATAACCTTGTCACTCAAGAACTGCTTAATCGGATCAAATCCGGTGAAGCTACTACTGCTGATCTAAAGGCCGCATGTGACTGGTTGCATCGTAATGATATCAGTGGAGTTGCAATAGAAGGTTCCC…
CM191_k119_85559	YP_007676442	Synechococcus virus SRIP1	Autographiviridae	Duplodnaviria	TCTGGATAGAACCAGCCACACCAGCAGGAGAGCCACCAGCGGGTGCCCAAGTATTGTCACCACGCAGATAGGTACTAGCGGAAGGAGTACCAGTAGCAGAAAGTTCGTCTAGACCAATAGTATCGTTATCAATGGTCCAAGTAGCACCACTACCAGACACGGTAATGTCACCCTTATCACCATCAGTAACACCACCACCAATAGCACCCCAAGCACTGCCATCATAGCCTTCAAAGCTACTATCAGTGCTGTTAAAACGGATGTAACCAGCAGCAGGAGCTGCATCCCGTTGAGCGGTAGAACCAGCCGGAAGAATAGCAGAACCAGTAGGAGATGATTTACGAACAGTATCAGATGCTTCACCAGCAATGGTTACAACACCAGTACCTTGGTCCACAA…
CM109_k119_19753	YP_009302191	Synechococcus virus SRIM50	Myoviridae	Duplodnaviria	AACTATCTCCAACTTCCGTTTGTTGTTTAATTTCATATCTTAAAGGTAAAGAACCTGTAGTGATATATGTTCCAGATACTAAATTAGCGTGATGAAATGCGTGACAAACAACAAATCTACCATTGATAACAAAACCTATTCTTACAGTTCCTATACCCAACCACTCTAAATCAATATATAATATTTGAGCCTTTGTTAAATCTAAAGTATAACCTGTTGTACCTGTACCATCTAATTTATCTACATTCCAATCTGCTTGAGCAATTTTACTTTCTACAACTGAACCTGTTATTTTACTTCTTTCTACAACATATATGTTTGTACCATCTTGTTCTAAATAGATACCATTATCTGAACCATAATATCCCACTCTTTGTCTTAATCCAGTTTTAGCCGCAT…
CM123_k119_10218	YP_009302191	Synechococcus virus SRIM50	Myoviridae	Duplodnaviria	TTGGACTTCAAAATCAAGGACAAAATATTTACGAAGTACCAATGATAGCAACAAAAGATGGTAATGTTGTATCACAAACAAATCCGTTTCCAGTTACAATATCAAGTATTAGTCAATCAAGCTCAGCAGAAACTAATACAGACGCTTTTGGTAGACAAAGAATATCATCACCATTAACATTATTTGACAGCTCACACAGATACAAAGACAATGGTTTATGGAATGAAGATATTACAGGTGACGCTTCATCTACCTTTAGTATAAATGAAGGCCTTGTTAATTTAACAGTTGGTGATAATGCTAATGATGAAATCATAAGAGAAACAAATAAAGTAATGTCTTATCAACCTGGTAAATCATTATTACTTTTAAACTCTTTTGTATTTAATCCAACTAAAA…
CM141_k119_204737	YP_009302191	Synechococcus virus SRIM50	Myoviridae	Duplodnaviria	CGATTGCTTCACACGTTACATTACAAAACGCTAAAAACTTTTTAGTTAACAAAATGAGTGAGATACAAAGTATTGGTCACTTCTTAAAAACTTCAAATGGTTACAAAGTTACAGCACCAGAGGGATTTGTTGCAGTTGATAGAGTTGCCGGCGCAGTTAAGTTAGTTGATAGAATGGAATTTAGTAGAGCTAACTTTACAATGCCGAAAGGATGGAATTAATCAATGGCAAATTTTAGAAAAGATACACAAACATTTGGACCTGCAGGACACGATAAAACGGTCTTTGAAGTACCAATGATAGCAACAAATGACGGTAATGTTGTAACTCAAACAAATCCATTTCCAGTCACAATATCAAGTATTAGTCAATCAAGCTCAGCAGAAACTAATACAGACG…
CM162_k119_210101	YP_009302247	Synechococcus virus SRIM50	Myoviridae	Duplodnaviria	AGGAGTGCCAGGAACATCTTCAACTTTAGATTCAGTCAGTTCCTGAATCTTTTTCACTGAATTAAGATACAGTTCTTTGTAACGATCTCTTTCTTCGCTGATACTATTACGAGTGCTCAGTGCTTCCATATCAGAATGACCCCAAGGAGGCATATTATCATCAAGAACTGTACCCATTGGACCCTTCTTACTATTCAGTTCTTTCTCAATCTCAAGTTGCTTCTGAACTTCTTCCTGAACTTTCTTACCAACATCCTCATTCATTGTGAGGTCATATTCCTCACACATCTTACGCATCAGGTTCTCATCTCCATCAGGATTGAACACTGTGCTCATCACACCAGAAGCAATAGATTTCTCACAATATCCCATTGTGAGCATCACTTTCTTGAACAACCC…
CM163_k119_34638	YP_009302247	Synechococcus virus SRIM50	Myoviridae	Duplodnaviria	CTTGTCCAGGATGATAAGGATAGTCTAAGTTATTATTAGTAACCTTTAAAAGTCTCTAGGAGAGAATCGAATCAAATCATGAAAACTAAGTTTGTTTATGTGGAACCCAAGTCCAGAAAAGCTAAGAATCGATTTGCAAATATGATGAATGAACTTCATAGTTGTAAAGTAGAACAGGAGACAGAAGATAAACTGTTTCTTGCATCAATTACTGGTAAATACTTTTTTTGGATTTCAAAACAGAATGATGAACACTGGACCATTGTTTGACAAGTATGTTAAACTTGATTCTACAACACCTTGGTATGAATTTCTATCATATCTTGAGTCTTGCCAAAGTCTCAATGTGAAACCAAGCATTACAAGATTTGTAAAGTACAATCGTTATTTTAATCAACA…
CM164_k119_182644	YP_009302191	Synechococcus virus SRIM50	Myoviridae	Duplodnaviria	AAAAAAACAGAAGCTGCAAAAGGTAAATACAAAACAATAAGGGATGATGGTTTAAAATTTATTGACAGATATGATAATGAAATATATTTTGCAATTGCAAGTTACGTAACTTTACAAAAAGTTAAAAATTATCTTGTAAGTAAAATGAATCAAATTAAATCAATAGGAACTTTCTTACAAAAAGGTAATGGATTTGAAGTAACAAATCCAGAAGGTTATGTCGCTGTAGATAGAATGGGCAACGCCGTTAAATTAGTAGATAGATTAGAGTTTAGTACAGCAAACTTTACATTAGCAAAGAATTGGATTAAAGGATAATGGCAAATTTTAGAAAAGATACACAGACATTTGGACCTACAGGAGCTGACGCAACAGTTTTTGAAGTACCAATGATAGCAA…
CM164_k119_35598	YP_009302245	Synechococcus virus SRIM50	Myoviridae	Duplodnaviria	AGAGCATCATATTCTTCGTCAGTCAGTGTGAGATACTGAACATCAGCATCTTTGTGTTCTTCGGCATACATCAGTTGATAATGAGCAAAAGAACTTTCAGAAGTGCTGGCGTATTCTACAAGACCATCCACTAAACACAAATAATTGAGAGTCATCGGTTTGTTTCGTATGAGATTATTATAGACCAAAAGCACACCACTCACAAGGAGCAGTGTGCCAGTTGATCAGGTGTCCTACTAAGACTTTCAAAGGTTAGCACCCTCAAGGTCAGCAATCACAAGATTAGCACCCTCAAGGTTAGCACCCTCAAGGTTAGCATTCGCAAGGCAAGCATCCTTAAGGTTAGCATTCACAAGGTTAGCATTCACAAGGCAAGCATACTGAAGGTTAGCATTCACA…
CM181_k119_139521	YP_009302191	Synechococcus virus SRIM50	Myoviridae	Duplodnaviria	TGTTGTTTAATTTCGTATCTTAAAGGTAAAGAACCTGTAGTGATATATGTTCCAGATACTAAATTAGCGTGATGAAATGCGTGACAAACAACAAATCTACCATTGATAACAAAACCTATTCTTACAGTTCCTATACCTAACCACTCTAAATCAATATATAATATTTGAGCCTTTGTTAAATCTAAAGTATAACCTGTTGTACCTGTACCATCTAATTTATCTACATTCCAATCTGCTTGAGCAATTTTACTTTCTACAACTGAACCTGTTATTTTACTTCTTTCTACAACATATATGTTTGTACCATCTTGTTCTAAATAGATACCGTTGTCTGAACCATAATATCCCACTCTTTGTCTTAATCCAGTTTTAGCCGCATTAAATACAAAAGAGTTTAAA…
CM185_k119_18226	YP_009302297	Synechococcus virus SRIM50	Myoviridae	Duplodnaviria	GGTAAAAGTGCAGTCCAATAGCATTGGACGAAGGAATAACAGCACCAGAGATGATGTTGTTTCCGTACATGAGTGAACCAGCAACGGGTTCACGGATTCCGTCGATGTCCACAGGGGGAGCACCGATGAATGCGATGATGAAACAAGTCGTAGCAGCAAGCAGGCAGGGGATCATCAGAACACCGAACCAACCAACATAGAGACGGTTGTCAGTTGAAGTGACCCAGTTGCAGAATTGTTCCCAAGTATTTGATTGTTTTTGACGTAAAAGAGTAGCAGTCATTGTTTTGAAAAAATTAGTAGGTCCATCAGGGAAATGGTGGAGATACTATGCTCCCCGCACCCTCAGCGGGGATATGAGAGACGGATTGGTAATCCTGCCTAGTCTCGGTCAAACGG…
CM185_k119_208976	YP_009302191	Synechococcus virus SRIM50	Myoviridae	Duplodnaviria	ACCGTTGTCTGAACCGTAATATCCTACTCTTTGTCTTAATCCAGTTTTAGCTGCATTAAATACAAAAGAGCTTAAAATCAATAATGATTTACCAGGTTGATAAGACATTACTTTATTTGTTTCTCTTATAATTTCATCATTAGCATTATCACCAACTGTTAAATTAACAAGGCCTTCATTTATACTAAAGGTAGATGAAGCGTCACCTGTAATATCTTCATTCCATAAACCATTGTCTTTGTATCTGTGTGAGCTGTCAAATAATGTTAATGGTGATGATATTCTTTGTCTACCAAAAGCGTCTGTATTAGTTTCTGCTGAGCTTGATTGACTAATACTTGATATTGTAACTGGAAACGGATTTGTTTGAGTTACAACATTACCGTCATTTGTTGCTAT…
CM186_k119_49483	YP_009302297	Synechococcus virus SRIM50	Myoviridae	Duplodnaviria	TACAAACCCTAACGGATTTGTTACATTGTTTCCTGCCGTTTGACCGAGACTAGGCAGGATTACCAATCCGTCTCTCATATCCCCGCTGAGGGTGCGGGGAGCATAGTATCTCCACCATTTCCCTGATGGACCTACTAATTTTTTCAAAACAATGACTGCTACTCTTTTACGTCAAAAACAATCAAATACTTGGGAACAATTCTGCAACTGGGTCACTTCAACTGACAACCGTCTCTATGTTGGTTGGTTCGGTGTTCTGATGATCCCCTGCCTGCTTGCTGCTACGACTTGTTTCATCATCG
CM187_k119_130004	YP_009302247	Synechococcus virus SRIM50	Myoviridae	Duplodnaviria	TGAAAATCAATCATAGGACAATCTTCAAACCGTCACATATCCTCTTGCTTTTTTGAGTAGAGGGTCTTATAGTATCATTATTCAAGTAACTTTATTATGACCTACGAAGCCAAACTCACTGTTAAGTACGACTCCACCTTTACTTACAATTCATACTCTACTTATGAAAGTGGAATTCCTCCAGAAGAACACATTACTTTTGAAATTCCAGTCCACGACTTGACTACAACTCAAGTCTTTGGATTGTTTAAGAAAGTAATGCTCACAATGGGATATTGTGAACAATCCATTGCTTCTGGTGTGATGAGTACAGTGTTCAATCCTGATGGAGATGAGAACCTGATGCGTAAGATGTGTGAGGAATATGACCTCACAATGAATGAGGATGTTGGTAAGAAA…
CM189_k119_159819	YP_009302245	Synechococcus virus SRIM50	Myoviridae	Duplodnaviria	GATGACTCTCAATTATTTGTGTTTAGTGAATGGTCTTGTAGAATACGCCAGCACTTCTGAAAGTTCTTTTGCTCACTATCAACTGATGTATGCCGAAGAACACAAAGATGCTGATGTTCAGTATCTCACACTGACTGATGAAGAGTATGATGCTATGTTCCCTGTGGAGGATGAAGAATGAAACTATTCCAATACGACAAAAAAGTATGGGATGATGGTGATACTGACCACACCTGGCAGTTTGGTGTCTTCAACAATCGTTCATTACTCTGGGTTCATTATGAAAATCCAAGTCGTTTAGTTTTTAGTGATGGTGGATTACACATTCTATTCTCATTCTTTACTAATTCTTTATTT
CM189_k119_195649	YP_009302247	Synechococcus virus SRIM50	Myoviridae	Duplodnaviria	CTTCAATGTCTTTTGTGTGGCAGTTGCCAGAGAAGTCCTCACCCAAAGGATAAGAACTTCTCACTAGGTCAAACATCCCCATTAGTTCATTCCCGTTTCTTCAGAACACATTGCTGCTAAAGCTTCTGAAGAACGTGTTCTTCATAAGACATCGCATCAATCTCCTCATCAGTATAACTTGGAGCATCAGGATTTTCAAGTCGTGAAAGTTTTGCTTTTAGATCAAGATTTTCTTGATACAGCTTCCGATAAGATCCAGGGGTGCCAGGAGTATTTGCGAGTGCTTCCATATCAGAATGACCCCAGGGAGGCATATTATCATTCTTTGCTTCTTCTGGATAGAAATGTTCTTCCCAATCTTTACATAGAGTTCCCATAGGACCTTTCTTTACCTGTGCC…
CM189_k119_205493	YP_009302245	Synechococcus virus SRIM50	Myoviridae	Duplodnaviria	CTTGAACTTGCACACTGCTCCTTGTGAGTGGTGTGCTTTTGGTCTATAATAATCTCATACGAAACAAACCGATGACTCTCAATTATTTGTGTTTAGTGAATGGTCTTGTAGAATACGCCAGCACTTCTGAAAGTTCCTTTGCTCATTACCAACTGATGTATGCCGAAGAACACAAAGATGCTGATGTTCAGTATCTTGTGCTGACTGATGAAGAGTATGATGCTCTCTTTCCTGTGGAGGATGAAGAATGACTAACCAAGAAGAATACCCAGTATCAAACGAATTCATCACAACCGTGAGAGTTCAACTGGACCACGAACAAAAGCAACAACTCCATCGTTTCCTAAATCTCCATTATCTTGGTGATATTCACTGTAATGAATTGGACGAGAATGGTCA…
CM190_k119_23067	YP_009302297	Synechococcus virus SRIM50	Myoviridae	Duplodnaviria	CTTCTTGACCGAACTTGTAACCATAGTTCTGGGACTCGTTCTCGGTGGTTTCACGAACCAGCGAGGAAGTAACCAGAGAACCGTGCATTGCACTGAACAGAGAACCACCAAAGACACCAGCAACTCCAAGCATATGGAAGGGGTGCATCAGGATGTTATGTTCTGCCTGGAACACAAGCATATAGTTGAAAGTACCAGAGATACCCAGGGGCATTGCGTCAGAGAAAGAACCTTGACCAAAAGGATAGACCAGGAAGACAGCAGAAGCAGCAGCAACAGGTGCAGAGTATGCAACGCAGATCCAAGGACGCATACCAAGACGGTAAGAAAGTTCCCACTCACGACCCATATAAGCATAAATGCCGATGAGGAAGTGGAAGACTACAAGTTGGAAAGGAC…
CM191_k119_47848	YP_009302245	Synechococcus virus SRIM50	Myoviridae	Duplodnaviria	GTTCTTCTTCGTGTTCAGTCATTCTTCATCCTCTTCATAAGGGAACATAGCATCATACTCTTCATCAGTCAGTATGAGATACTGAACATCAGCATCTTGGTGTTCTTCGGCATACATCAGTTGATAGTGAGCAAAAGAACTTTCAGAAGTGCTGGCGTATTCTACAAGACCATTCACTAAACACAAATAATTGAGAGTCATCGGTTTGTTTCGTATGAGATTATTATAGTCTAAAAGCACACCACTCACACAGAGCAGTGTGCCAGTTAATCGGGTGTCCTCAGTGATACATATATTCCTGCCATTCGGGAATGTCACACTTATTTAAAGTAAGCAACATTTTATTGAATGGTGCCTTTGGTTTACAATAAAGAGGTTTACCCCATTCTTCTGGTGTT
CM191_k119_77325	YP_009302297	Synechococcus virus SRIM50	Myoviridae	Duplodnaviria	CCGTCGATGTCCACAGGGGGAGCACCAATGAAAGCGATGATGAAACAGGTTGTAGCAGCAAGCAGGCAGGGGATCATCAGAACACCAAACCAACCAACATAAAGGCGGTTATCGGTTGAGGTTACCCAATTGCAGAACTGTTCCCAAGTATTCGATTGTTTTTGACGTGAAAGTGTAGCAGTCATTGTTTTGAAAAGTAAGTAGATCCATCAGGGAAATGGTGGAGGTACTTATTTCCTTACCACCCTCAGGTAAGGATATGAGAGGCGTATTTTACTTGCTTAGCCTCGGTGAGGTGGTTAGACCCTTTTCAGCAAGTCACAAAAGTTAAAGAGTTGTTAC
CM110_k119_64246	YP_007675552	Synechococcus virus SRIM2	Myoviridae	Duplodnaviria	GCCGTTCGCACAGCAGCACAAATTCAAACAAATCTTCCATTAGGATATGCACTCTTTAACTCATACATTGCACCAGTTATTAGTAAGCCTTCATTGGCAACTATTAACAGTATATTTGGCGATGGTAATACACCAGCACAAGATAATCCAGCACTAGCAGGCGTGTCGGGTTATGTTGTTGATGTAATTTCATCAGGCGACGAAGTTGGTGCAGGAGACACTATTATTATTAGAAAATCAACTAGTGACGGAACATACTTACCGGAACCTAACAGTTATGATACACTTATAAAAGGTGGCGCATTAAACTACAGCACAGCAACAGGTATATCTGCAG
CM107_k119_185976	YP_008126358	Synechococcus virus SIOM18	Myoviridae	Duplodnaviria	ATTTTCTATAAATTAAGTGGTATACCACAAATCCCAAATAAGTATAAAAAATGACAATACCTATTTTTTCATTTACACTACCCTGATAAAAAGAAAGTAATAAACAAACCCAACCTACAAAAACTATGACGAAAAACCCTAAGATGACAGTAGATGAAGTAAAAGAATTATTAGAAAAACTGGATATTTCTAAATTGGAAAAACCCAAAAAAGATAAAGGTAAACGAGGAAAAAATCTTGAAAATATTCTTGGTATTCCCAATGGAACTTGTTTGACTGATTTAGAAGACGGTGAACTTAAATCTTATACAATGGGCGAAACAATAGCAGTAACACAGTTGGGTCATTGTTTAACAGATATAATTGATAATAATGTTAATTTTGAAGAAACAAAAGTAT…
CM109_k119_23850	YP_008126427	Synechococcus virus SIOM18	Myoviridae	Duplodnaviria	TGTGGCATTGGGAACAGGAAGGTCGCCAAAACAGCAGTAGACTGTTGAATGTTCAACTGTTCCTCAACACTGTGGAGCAGGGCGGTGGTACAGAATTTTTGTACTACTCGCGTCTAGAACCATCAGTGCAAGGAACCTTGTTGATTTATCCTGGCAACTACACTCACCTGCACCGAGGCAATCCGCCCCGAAGCAGTGCCAAGTACATCATCAATACTTGGATTGAGTTTTAGTTGCTGTAGATTAGTGTTTTAAACCGCCGACGATTCTGTCAACAAATTTTTCCAATCTGTTGTACATTCCGACAAAAAACGATTTAATTTTTTCAATCACGG
CM110_k119_131497	YP_008126427	Synechococcus virus SIOM18	Myoviridae	Duplodnaviria	GGGAGATAGGCTATGAAGGCAATACTAACCAAAATCACATCCGTGATTGAAAAAATTAAATCGTTTTTTGTCGGAATGTACAACAGATTGGAAAAATTTGTTGACAGAATCGTCGGCGGTTTAAAACACTAATCTACAGCAACTAAAACTCAATCCAAGTATTGATGATGTACTTGGCACTGCTTCGGGGCGGATTGCCTCGGTGCAGGTGAGTGTAGTTGCCAGGATAAATCAACAAGGTTCCTTGCACTGCTGGTTCTAGACGCGAGTAGTACAAAAATTCTGTACCACCGCCCTGCTCCACAGTGTTGAGGAACAGTTGAACATTCAACAGTCTACTGCTGTTTTGGCGACCTTCCTGTTCCCAATGCCACACATGATATCCTGAA
CM110_k119_97526	YP_008126395	Synechococcus virus SIOM18	Myoviridae	Duplodnaviria	GATCACTCTTAGACCATCAAACGAAAATCCAAACGCAACCGCTTCTTTTGCTGAAGTACAACGAGGCATTTACTTTTTAAGAAATCATTTTGTTCTTGTTGAATCTCAAGTTGCAATCATTAATGCCTATAATACTACTACTCCCGCATCAGTTGGTTTCACTGCAACCGAATCATTCGTAACTCCAGAAGAAGATAACTCTCTTAACGATAACGCTAACGGAACGTTTAACTTTTCTGCTCCAGGTGCGCATCGGTATAAGATCACAGCAACACTGGTCTCTAAAGCAATTACTGTTACGACTGACTCTGACGGAAACGAAGTATATGTTCCTGATACAAGTGATGCTGATTACATTGAGACAAT
CM161_k119_153140	YP_008126404	Synechococcus virus SIOM18	Myoviridae	Duplodnaviria	CAAAAGCCAGTGACGCTTATGGTCCACGCACCAGCGAATACGAAGCAGGTTATGCAGCTGGTAGCAAAGTTGAAGAAGCAATGACCACTGCTAGACAAAAGCTGGTTAAAGATTTTGAAAAAGTTGCTGGATACAAAATTTCAGACAAAGAAGCATGGTATCAAGCAGTCAACGACTACTACAAGGGCAAGCGTGATGAATGGCCTGATCCAAGAGAGTTTGGATTAAAGGAAAATGTAGAGTCTATCACAGAAGAGCAGTTTGATGAAGCGGCAGGTGAAAAGGATGCTTGCTATCACAAAGTTAAGAGTCGCTACAAAGTATGGCCAAGTGCATATGCTAGTGGCGCATTAGTACAATGCCGCAAGGTTGGTGCCGCTAACTGGGGCAACAAGAGCA…
CM161_k119_154201	YP_009220191	Synechococcus virus SCBP42	Autographiviridae	Duplodnaviria	CCTAGGTCTAATTTAGAGAAATACGAAGTAGGAGAAAGCCGGGTACGCCCGACAACTTTCACTGAAAAGGATTGATCGACAGACCAAAATCTTTCAACAATCTTTCTCCTTCTTTTTTAAGATCAATGACTAACATTACTAACGGCTGGCTTGGCCCTAACGTGGCTGATGGTGGCCGCGTCGCTACTCAGGACTACGACACTCGTTATGCTACCGCGCTGAAGCTCTTCAGTGGTGAGGTGTTCACTGCGTTCAACGATGCCACGATCTTCCAAGGCCTCGTTCGTAGCTACACCCTCCGTGGTGGTAAGTCTAAGCAGTTCCTGATGACCGGTAAGCTCGG
CM161_k119_181190	YP_009220191	Synechococcus virus SCBP42	Autographiviridae	Duplodnaviria	TTCTTCGAGGCTGCTGCTGTGCTCGATGAGCGCTCTGCTCCTGCTGATGGTCGTGTGGCTGTGCTGTCCCCCCGTCAGTACTACAGCCTGATCTCCTCTGTGGATACCAACATCCTCAACCGTGAGATCGGTAACACCCAGGGTGACATGAACTCTGGTAAGGGCCTCTACAGCATCGCTGGCATCCGGATCTACAAGTCCAACGTGCTTGCTGGCCTGTATGGCGCTACTAAGGCCGCTGTTACTGGTGAGAACAACACCTACGCCGGTACCGCCGATCTGGCTGACCTGGCTGGCCTCGTCTTCCACCGTGAAGCTGCTGGTGTTCTGACCTCCATCGGTCCCAGCATCGAGAC
CM162_k119_94164	YP_009220191	Synechococcus virus SCBP42	Autographiviridae	Duplodnaviria	CAACATCCTCAACCGTGAGATCGGTAACACCCAGGGTGACATGAACTCTGTTAAGGGCCTCTACAGCATCGCTGGCATCCGGATCTACAAGTCCAACGTGCTTGCTGGCCTGTATGGCGCTACTAAGGCCGCTGTTACTGGTGAGAACAACACCTACGCCGGTACCGCCGATCTGGCTGACCTGGCTGGCCTCGTCTTCCACCGTGAAGCTGCTGGTGTTCTGACCTCCATCGGTCCCAGCATCGAGACCACCTCTGGTGATTTCCATGTGCAATACCAAGGTGACCTGATCGTGGGCAAGCTGGCTATGGGTGCAGGTACCCTCCGTACCTCCGTGGCTGGTGTCCTTTCGGCTGC
CM162_k119_98556	YP_009220204	Synechococcus virus SCBP42	Autographiviridae	Duplodnaviria	CGGGGCTTCACATCAGCTTTGAATACTTGTGCAGTCATTGTTTATCCAAATGGAGGGATTAGTGAGGGGTACATGATCAGTGAAGAACAGAGGTGGCCTTACGGATGCGGTTTGACGCAACCGGATTCAGGGTGTCCCACTTGCTTCGCATCTCGAAGATGGCCCCATTCACGGTAACGTCCTCAGACAGGACAGTGTCCTGGGCATAGATGATGACGTTACCAAAGTCGGTGTCAAATGGCTGGACTCTGGGGGCATTACGGACGCTACCCAGGGACGTTCCGTAGAGCTTCTGGCCGATGAGATGTAGGAGGT
CM163_k119_57972	YP_009220191	Synechococcus virus SCBP42	Autographiviridae	Duplodnaviria	ATCTTTCTCCTTCTTTTTTAAGATCAATGACTAACATTACTAACGGCTGGCTTGGCCCTAACGTGGCTGATGGTGGCCGCGTCGCTACTCAGGACTACGACACTCGTTATGCTACCGCGCTGAAGCTCTTCAGTGGTGAGGTGTTCACTGCGTTCAACGATGCCACGATCTTCCAAGGCCTCGTTCGTAGCTACACCCTCCGTGGTGGTAAGTCTAAGCAGTTCCTGATGACCGGTAAGCTCGGGGCTGGTTACCACACCCCTGGTACCCCCATCCTGGGTGATGCTGGACTCAAGTCCAACGAGAAGACCATCGTCATGGATGACCTGCTGGTGTCTAGCCAGTTCGTCTATGACCTGGATGAGCTGCTGGCTCAATACAACACCCGTGCTG
CM164_k119_79556	YP_009220191	Synechococcus virus SCBP42	Autographiviridae	Duplodnaviria	GCCAGATCGGCGGTACCGGCGTAGGTGTTGTTCTCACCAGTAACAGCGGCCTTAGTAGCGCCATACAGGCCAGCAAGCACGTTGGACTTGTAGATCCGGATGCCAGCGATGCTGTAGAGGCCCTTACCAGAGTTCATGTCACCCTGGGTGTTACCGATCTCACGGTTGAGGATGTTGGTATCCACAGAGGAGATCAGGCTGTAGTACTGACGGGGGGACAGCACAGCCACACGACCATCAGCAGGAGCAGAGCGCTCATCGAGCACAGCAGCAGCCTCGAAGAAGCCGTCAACAATCGCCTGAGCGTTGTTGGTGTTACCAGCGCCGATCTTGACCTCGAAGCCGCCAGGCTCACCAGTCACGACGGAAGCTTCGTTAGCAGCCTTCACCAGGGTACGG…
CM184_k119_97218	YP_009220191	Synechococcus virus SCBP42	Autographiviridae	Duplodnaviria	CCGTCAACAATCGCCTGAGCGTTGTTGGTGTTACCAGCGCCGATCTTGACCTCGAAGCCGCCAGGCTCACCAGTCACGACGGAAGCTTCGTTAGCAGCCTTCACCAGGGTACGGGCGATGCGCTCGTCATAGTGAACAGCCAGAGCTTCACCGATCTGCTTAGAGATCTCAGCACGGGTGTTGTATTGAGCCAGCAGCTCATCCAGGTCATAGACGAACTGGCTAGACACCAGCAGGTCATCCATGACGATGGTCTTCTCGTTGGACTTGAGTCCAGCATCACCCAGGATGGGGGTACCAGGGGTGTGGTAACCAGCCCCGAGCTTACCGGTCATCAGGAACTGCTTAGACTTACCACCACGGAGGGTGTAGCTACGAACGAGGCCTTGGAAGATCGTG…
CM185_k119_105126	YP_009220191	Synechococcus virus SCBP42	Autographiviridae	Duplodnaviria	GTCTGAAGAGTGCAGAGAAGACCATCGTGATGGATGATCTCCTCGTTGCCTCTCAGTTCGTCTACGACCTGGATGAGATCCTGGCTCAGTGGAATGCCCGCTCCGAGATCTCCAAGCAAATCGGTGAGGCTCTGGCCCTCCACTACGACGAGCGCATTGCTCGTACCGTTGTGAAGGCTGCTAATGAGGCTTCCGTTGTGGCCAACGAGCCTGGTGGCTTCGAGGTCAAGATTGGCGCTGGTAACACCAACAACGCTCAGGCGATTGTTGATGGCTTCTTCGAGGCTGCTGCAACTCTCGACGAGCGTTCTGCTCCTACCGAGGGCCGTGTGGCTGTGCTCTCCCCCCGTCAGTACTACAGCCTGATCTCCTCTGTGGATACCAACATCCTCAACCGTG…
CM185_k119_14386	YP_009220191	Synechococcus virus SCBP42	Autographiviridae	Duplodnaviria	CACGGTTGAGGATGTTGGTATCCACAGAGGAGATCAGGCTGTAATACTGACGGGGGGACAGCACAGCCACACGACCATCAGTAGGAGCAGAGCGCTCATCGAGCACAGCAGCAGCCTCGAAGAAGCCGTCAACAATCGCCTGAGCGTTGTTGGTGTTACCAGCGCCGATCTTGACCTCGAAGCCACCAGGCTCACCAGTCACGACGGAAGCTTCGTTAGCAGCCTTCACCAGGGTACGGGCGATGCGCTCGTCATAGTGAACAGCCAGAGCTTCACCGATCTGCTTAGAGATCTCAGCACGGGTGTTGTATTGAGCCAGGAGCTCATCCAGGTCATAGACGAACTGGCTAGACACCAGCAGGTCATCCATGACGATGGTCTTCTCGTTGGACTTGAGTC…
CM185_k119_30145	YP_009220211	Synechococcus virus SCBP42	Autographiviridae	Duplodnaviria	AATGGGACCCAGGCTGAACACCAGCGTATTGCCATTCAAGCCAAGGAGATCCTGTCTGAGGCTCTCCCGAACGTCTGTAAAGCTATGTGGGGTAACAACCAATGATCTACGACCATGACCGTAAGAGGCGCCTAGAAGCCGCTATAAGGGCTGCTGAGGCTGCAGGTAACCATTCCATCTTGATGTCACTTAGAAGGGCCTTGAAGGAGCTTGTAGGGGCCTATCGTGAGCATCCTCCGTATAAGGACCGAGAGCTTTGATATGGGTTACAAACGACCTCCCGGTCCTGTTCCCTCAAACTGGTG
CM185_k119_48171	YP_009220199	Synechococcus virus SCBP42	Autographiviridae	Duplodnaviria	CATCTGAGTCATCAAGTCTTTAACGGCTTGAAAGGCATGGGGGTCTGTTTCTACAATCTCGTGGACAGGTATGAAATCATCATGTGAATACTTGATGTCCAGGTATGTCATTGTCCCGACGTACCCCAGCCCAGCAAGTGTGAGGAGGGATATCATCTTACGAGTAAAGCAGCCCCAGGTTTTCTGAGGCTGTAGCAGGTCCGATACGAGAGTAATTAATTTGTCTACCATCGTACCGTTTGTGATTTAACGGTTTAGTAGATATGGCGGCGGCAGATTTGGTACTTTGCTCTCCTATCAACGTAGCCATTCCAACCGCCGTTGATCCGGCGACAGACGGCATCGAAGCCTTGAGTCTTAGCAATCTGGAGGAGGTTGTTCTCCTCAATCCACGTCTTA…
CM186_k119_24619	YP_009220191	Synechococcus virus SCBP42	Autographiviridae	Duplodnaviria	CACTCGCTATGAAACCGCTCTGAAGCTGTTCTCTGGTGAAGTGTTCACTGCTTTCAACGACGCCACCATCTTCAAGGGTCTCGTTCGTAACTACTCCCTCCGTGGCGGTAAGAGCAAGCAGTTCCTGCTGACTGGCAAGCTCGCTGCTGGCTACCACACCCCTGGAACCCCCATCCTGGGCCGGGACGGTCTGAAGAGTGCAGAGAAGACCATCGTGATGGATGATCTCCTCGTTGCCTCTCAGTTCGTCTACGACCTGGATGAGATCCTGGCTCAGTGGAATGCCCGCGCCGAGATCTCCAAGCAAATCGGTGAGGCTCTGGCCCTCCACTACGACGAGCGCATTGCTCGTACCGTTGTGAAGGCTGCTAATGAGGCTTCCGTTGTGGCCAACGAGCC…
CM186_k119_69019	YP_009220226	Synechococcus virus SCBP42	Autographiviridae	Duplodnaviria	GTCGCCCAGGGCTGCTAGAGCCTTGGCCTCCCGGTAGCGACCCTGCTCTACATACCACTGGATACGCTCGACCAGTGTGCTGTTCTCGGGAGGGTGTGGAAGATTGGCCATGTGGAATCAGCAGAAGAAGTAAGGGGAATCAAGGACCTCATCCATGTCGAGGTCGCCTTTGATCAGGCCTTCAGGGATCTCAACACCTACCTGCTTGGCCCAGTCCACCAGGGGCAGGCCCTTGTAGATCTCGGCATGATGCAGGCGAATGTCGTGGCCCATCTGGTCCATGTCGCAGGAGCGGCCCAGCACACAGTCGTGGATGAC
CM186_k119_7455	YP_009220191	Synechococcus virus SCBP42	Autographiviridae	Duplodnaviria	TGTTGTATTGAGCCAGGAGCTCATCCAGGTCATAGACGAACTGGCTAGACACCAGCAGGTCATCCATGACGATGGTCTTCTCGTTGGACTTGAGTCCAGCATCACCCAGGATGGGGGTACCAGGGGTGTGGTAACCAGCCCCGAGCTTACCGGTCATCAGGAACTGCTTAGACTTACCACCACGGAGGGTGTAGCTACGAACGAGGCCCTGGAAGATCGTGGCATCGTTGAACGCAGTGAACACCTCACCACTGAAGAGCTTCAGTGCGGTAGCATAACGAGTGTCGTAGTCCTGAGTAGCGACGCGGCCACCATCAGCCACGTTAGGGCCAAGCCAGCCGTTAGTAATGTTAGTCATTGATCTTAAAAAAGAAGGAGAAAGATTGTTGAAAGAT
CM187_k119_130018	YP_009220191	Synechococcus virus SCBP42	Autographiviridae	Duplodnaviria	AGGCATTGTATCTGGCACCCCTTGCAAGGAAACAACCTAGGTCTAAATAAGAGAAATACTGAAGTAGGAGAAAGCCGGGTACGCCCGACAACTTTCACTGAAAAGGATTGATCGACAGACCAAAATCTTTCAACAATCTTTCTCCTTCTTTTACAAGTTCAATGACTAACATCAATACGGGCTGGGTAGGCCCTAACGTAGACAACGGTGGCCGTACTGCTGCCCAGGACTACGACACTCGCTATGCAACCGCTCTGAAGCTGTTCTCCGGCGAAGTGTTCAATGCTTTCAACGACGCCACCATCTTCAAGGGCCTCGTTCGTAACTACTCCCTCCGTGGCGGCAAGAGCAAGCAGTTCCTGCTGACCGGCAAGCTCGATGCTGGCTACCACACCCCCG…
CM187_k119_142377	YP_009220226	Synechococcus virus SCBP42	Autographiviridae	Duplodnaviria	GCTGAGTTTGTCATGGCCCGCCGTTGTGGCGACGTGCCAGGCCAGCCAGGGCTCACTCACAGGGCCCTCCTCAGCGAAGTAGATGAGGGCTTTGTCAAAGTCCGTCCCCTGAGGGTTGAGGCCTGTGACTTGTGAGTAAACACGTCCCCGGTAGTCGAATGACCAGGGGAGCCAGAAGGTCTCCTCTGAATACATATTCGCGACGTATAGGGTCTCAGTCGTGCGCCAGTTCTTCTGCTCGAGCTGGGCATTGTGGTCCTCGATCCGGCGGCGTTCCCGCTTGTAGCGGTTCACCGTCTCCTCATCAGCATCCTCAGGGATGGCCGGAGGTGGGTCGAGGTGCTCCATACGGATCATGGAGCCCACGCTATTGAAGCGGTCGAAGAGGGTGTTAGCTGT…
CM187_k119_47797	YP_009220191	Synechococcus virus SCBP42	Autographiviridae	Duplodnaviria	GAGATCTCCAAGCAAATCGGTGAGGCTCTGGCCCTGCACTACGACGAGCGCATTGCTCGTACCGTTGTGAAGGCTGCTAATGAGGCTTCCGTCGTGACTGGTGAGCCTGGTGGCTTCGAGGTCAAGATCGGCGCTGGTAACACCAACAACGCTCAGGCGATTGTTGATGGCTTCTTCGAGGCTGCTGCCACTCTCGACGAGCGTTCTGCTCCTACCGAGGGTCGTGTGGCTGTGCTCTCCCCCCGTCAGTACTACAGCCTGATCTCCTCTGTGGATACCAACATCCTCAACCGTGAGATCGGTAACTCCCAGGGTGACATGAACTCTGGTAAGGGCCTCTACAGCATCGCTGGCATCCGGATCTACAAGTCCAACGTGCTTGCTGGCCTGTATGGCGCT…
CM187_k119_50884	YP_009220197	Synechococcus virus SCBP42	Autographiviridae	Duplodnaviria	TCACGAAGCTCTGAGCGATAAGTACGCCATTCTTCGGAAACTGCAACACCTTCTTCAGATGCTTTCGTAACAACCCAATCAGTTTCATTTAGCAGTTTATCACGTTCAGCACGAATTCCTTTAGCAGCACGATAGTCTCGGCTAGCTTCCCATTCGTTTTGTAGAGCATGATATTCGGCGAGTTCATCACCAACTAACTGTACAGTTTCACCGTTAACCCTTTTGTAAACTAAATCCATTATGTTGTCACCTTATAAATAAAGATACGTCCGCTAGCGAAGTTGCCGGTTGATAGGTAAAGACGGAAACCCGCTGCTGCGGTGTTGTCAGCAGAATACCGGAAGTAATTATTTATTACGGTTGGTCCCCCGGTAATGTCCGAATGCCCAAATACAGCTA…
CM189_k119_100496	YP_009220228	Synechococcus virus SCBP42	Autographiviridae	Duplodnaviria	GGACGTTCTTACCCTTGGTCTCTCGACCGGGCTTACCTCCGACGAAGATCCGGGACAGGCCCAGGTCAACGTCCTCAGAGCGAAGCTTCAGTAGCTCACCCTGACGCACTCCTGTGTAGGCAGCAAAGACGATGGCATCAGCCAGGTCCTTACGGTCAAAGATGTCGACGGCCACAAAGGCCATCTGTTGGACCTGCTCCTTGGTGAAGTAGGTCAGCCGGTGCTCGCCTTCCTTGAGGCGTTGGAACTGAGGCACGGCAACGTCATGGAGCCCAGCCAAGCGTGTGAAACGCATGACGGTGGTCCCGGCGCTGATGATCCGGTTGATGGTGCTGCTGTTCCTTCCTTCGTCTTGGAGGTCGGAGATCAGCTCCATCCACCATCCAGCCTTGCCCATTC…
CM189_k119_112765	YP_009220233	Synechococcus virus SCBP42	Autographiviridae	Duplodnaviria	GGATCCAGAACCGCCGAATCTCTGAGGAGGTATGTAAGAAGTTCAATGTCAGGGTCGCACCCGGCCCGGTCATTCGCTTTCCTTACTACTCCAAAGAGCGGCAGGTTGTTGGATACAAGGAACGCCCTAAATCCAAGGAGTTCCGCTGGGTAGGGAAGAACGAAGACACCCAGCTGTTCGGACAGCAGCTGTGGGGATCAGGCAAGGCCATCGTTATCACTGAAGGCGAATTCGACGCCCTGTCTGTTTATTCAGTTCGCAAGAACTGGCCAGTTGTGTCAGTCCCTAACGGGGCTCAAGGTGCAAAGAAAGCGCTGTCGAAGAACCTGGAGTACCTCCTGGGGTTCGATGAGATCATTCTCATGTTCGACAACGACGACGCTGGCAATCAGGCCGCAC…
CM189_k119_125836	YP_009220195	Synechococcus virus SCBP42	Autographiviridae	Duplodnaviria	AGCACCCTTTGAGGGGAATCCAAGACTCCGAAGAGCCTTCAAGCCAGAGGAAGCGTCAGGAATGTCATGTTGTCCTCCGCCAGTAGAGACTTGTCTATCCTGCTGTTGGATAGAATTTAGGCTAGGTAGACCCGCCGCTTCCAGCTGCATCTCAAGAAATGCCCTGGAGCTGAGTCCTAAGTTCTTAGCAAATAGTCTGGATCGGTTGGAGATTGTCTCTCCAGCAAGGGCCTTCTCCACATCAGCCTTCAATTCATCAGGCTTTAGGAAACGGTCCCTAGACGCATCCATTTCACTCTTCGGATATTGCAACTTTCCGAAGATATCTTCAGGCTTCAGTTTAGAGAAGTCCTGCACACCAGGAGCTACAGTGATGTGTGCCAGGCGGCGGTCAGCGCT…
CM189_k119_143285	YP_009220199	Synechococcus virus SCBP42	Autographiviridae	Duplodnaviria	AAGTGGATTTGCTTTCTTCAGATAGTGCAAGCGTTAAGTCTTATACCGCCGACGCCGAACTTTGATCATGGACACCACAACAATGACTTTCTCCTACACCTGGACCAACGCTGAGCAAACCACCCTCAAGCGTGATGACGGGGCCTTCATCCCCACCGACCCTGCCAACCGCGACTACGCCGAGTTCCTTGCCTCTGGCGCTACCGCTGCCCCCTACGTCGCACCACCTGCTCCGCCTGAGCCCACGCCTGCTGAGAAGCTGGCTGCTAGTGGGCTGACGGTGGATGAACTGAAAACCCTTCTCGGGATTGCCTAATGTCGTTTTTAGCTAATGCGGCTAAATACTATAAAGAACTTCCTCACCAGAAAGCCGCCTGGGAGGCTCTAGAAGCCCGTCTA…
CM189_k119_146549	YP_009220239	Synechococcus virus SCBP42	Autographiviridae	Duplodnaviria	TCACTGGTGACTCCACAGATGGCTATTCCGGCTGCCCCGGTATTGGCCCCAAGAGGGCTGGGATCATCCTCGACAAGAGGGAAGGATCCTACTGGGAAGCAGTTGTCCAGGCCTACAAAGATGCAGGCCAGACCGAAGAAGATGCCCTCAAGACTTTGCGACTTGCTCGTATCCTGCAGGCTACAGATTGGGATACCAAGAAGCAAGAACCTATCCTCTTTACACCATGATCCTAGCTTCAATCACCATCACGCTGGCTGTGCTTGCACTACTGGCTGCATATGACCCCTGGCTCGCTTTTTTCTTCAAACTCTGTGTGGACTCTATCCGTCTAGAAGCACAGCGCATCCCCTTCAAGTTGAAGCTCGAATGGGAGATCTATTGGAGTAAGCGTTCAAT…
CM189_k119_149217	YP_009220191	Synechococcus virus SCBP42	Autographiviridae	Duplodnaviria	TCTAATTTAGAGAAATACGAAGTAGGAGAAAGCCGGGTACGCCCGACAACTTTCACTGAAAAGGATTGATCGACAGACCAAAATCTTTCAACAATCTTTCTCCTTCTTTTTTAAGATCAATGACTAACATTACTAACGGCTGGCTTGGCCCTAACGTGGCTGATGGTGGCCGCGTCGCTACTCAGGACTACGACACTCGTTATGCTACCGCACTGAAGCTCTTCAGTGGTGAGGTGTTCACTGCGTTCAACGATGCCACGATCTTCCAGGGCCTCGTTCGTAGCTACACCCTCCGTGGTGGTAAGTCTAAGCAGTTCCTGATGACCGGTAAGCTCGGGACTGGTTACCACACCCCTGGTACCCCCATCCTGGGTGATGCTGGACTCAAGTCCAACGAGA…
CM189_k119_151907	YP_009220230	Synechococcus virus SCBP42	Autographiviridae	Duplodnaviria	CGGGACGTTCGTAAAGGCACAAAGGTCCGGCTGATCGTTCAGCAAGGCCCCTATGTCTTTGGCAACAAAGTCGGCACCCGTCTGAAGGTGCTCGGCGTACAGATCATCGAGCTGGCTACCGGCAACGGTGCTGTGGATTCCGGCGACCTCTCCGTTGAGGACGTGGCAGGCATCTTCGGCGCTGCTGAAGGCTTCAAGCAGTCCGCCCCTGCAGTTCGCAAGGCCGAGACTGAGGAGACCGAAGGCGATAGCTACGACTTTTGATATGGCAACGCTCAACCAACTGCTGAAGCTTCAACAGCAAATTGAAGCCGATGAGGACAAACTTGAGAAGAAGCGCACACGAAGGTCTGAGCTAATCACTGAGCTTGGCCTCAAGAAAGGTGGCTGCAGAGACAG…
CM189_k119_158013	YP_009220202	Synechococcus virus SCBP42	Autographiviridae	Duplodnaviria	CCCCCTTGCCGTAGTTGCCATCAGCTCTACGGGCCTGGTTCAATTCAGACCGATACTTCCGATTGGCTGCTGTCTTGTTGCGTTTCCGCTGGGCAGCATTCTTCTTCGCCCGAGCCTCAGGGTTCGAGCGGTAGTAACGGGCCGAACGTCCAGGGTTACTGGATCGTTTGGGGGCCATAGTTCAGATGTGATTTGCTACGTCTTCAAAGGTGAGTTCGGGGATCAGACCAGCGAGACCAGCAAGGGGGCTACCCTCTACAGGGACACCGGTAATGTCGTTGGCCTTCAGCCAGTCAGAGGCAGCCCGAAGGTCTGCGGTACTGGCTTCGCCGGACTTGATCCGGGTAATCAGT
CM189_k119_173135	YP_009220226	Synechococcus virus SCBP42	Autographiviridae	Duplodnaviria	TGCCAGGCCAGCCAGGGCTCACTCACAGGGCCCTCCTCAGCGAAGTAGATGAGGGCTTTGTCAAAGTCCGTCCCCTGGGGGTTGAGGCTAGTGACTTGTGAGTAGACCCGTCCCCGGTAGTCGAATGACCAAGGGAGCCAAAAGGTCTCCTCTGAGTACAGGTTCGCTACGAATAGGGTCTCGGTCGTGCGCCAGTTTTTCTGTTCGAGCTGGGCATTGTGGTCCTCGATCCGGCGGCGGTCGCGCTTGTAGCGCTTCACCGTCTCCTCATCGGCATCCTCGGGGATAGCCGGAGGTGGGTCGAGGTGCTCCATCCGAATCATGGAGCCGAC
CM189_k119_176876	YP_009220226	Synechococcus virus SCBP42	Autographiviridae	Duplodnaviria	CTATTCGTAGCGAACCTGTACTCAGAGGAGACTTTCTGGCTCCCCTGGTCATTCGACTACAGAGGCCGGGTGTACTCACAAGTCACTGGCCTCAACCCCCAGGGAACAGACTTCGACAAGTCCCTCATCTATTTCGCAGAGGAGGGCCCTGTGAGTGAGCCCTGGCTGGCCTGGCACGTCGCCACAACGGCAGGGCATGACAAGCTCAGCCACGAGGATAGGAAGCAATGGACTAGGGACAACCTTTCCACTATCACGGCTATCGCTGAGGATCCCCTATCCACTGTCGCCCTCTGGGAGAACCTCAACGACGACGGCAAGCCCCAAGGGGAGCCCTGGTGCTTCCTGGCAGCCTGCCTCGAATATCACGCCTGCTGCATTGCTTGCACTAAGCAAACC…
CM189_k119_179932	YP_009220226	Synechococcus virus SCBP42	Autographiviridae	Duplodnaviria	GGGACTTCCTCAGGTCCTGGGTCACGTTGAACCCAGAGGGGGTGGTCCATGCGATGGTTTCCTTGGACTCCAGAAGATCTCTGGCCGAGCTTTGGAGCCACTCCATGACCCGGACTGGGCCAGCGAACACCTCAGGCACTGCCTTCTCGTAGATTGCCGTGACAATCTGCGGTAGGCGGCCCTTGATTGAGAGGTCAAAGCCTTTTTCATGGAGGGCTGCCCGGATGTAGTCCCGTGCGCTATTCCGTGAGACACCGTAGGGAACGGTCATCACAGTCCGCTTGGTGACCTTGCGGTCGATGTAGCTATGGACTGATTCATCCTCGATGTATTTGAGGGAGGCCTGGGCCACAGTCCGATAACCATCAGCTGGGCGATCCTCGGCACCTCTGACCACGT…
CM189_k119_180470	YP_009220236	Synechococcus virus SCBP42	Autographiviridae	Duplodnaviria	CACGTCACAGATACCTTTCGCGGGTACATCTGCGACAGCTGCAATCTTGGGTTTGGCAAGTTCAACGATGACCCCGACCTGATGATAACCGCATTGACTTACCTCCTCAATTCCACTCAGCCAAATGAAACCACTCACCCTGCTCATTGATGCAGACTTCTTTCTGTATCGGGCAGCCTCAGCAGCAGAGGACGAACTCGACTTCAATGAAGAGCTGACCGTTGTGGTCGGTGACTTCCGTCGAGGCAAGAAGATCGTCCAGCAGGAGATCGATAACCTCTGCTCCAAGTTCGACACGGATAAGGTGATCTTGACCTTCACTGATAGGGTCAATTTCCGGAAGTCCGTCGAAGAGACATACAAAGGCAACCGCCGCAAGCGTAAGCCTGCCGGGTATCT…
CM189_k119_182551	YP_009220196	Synechococcus virus SCBP42	Autographiviridae	Duplodnaviria	ATCGGGTAGCACCGTTTTGCTGCCAAGATGCAACACCAGCAAAAGGTAGGGTCACACCCCCCTTGGCGTCTAGGGGGATAGAAGTTTCAAGATTCTTGATGCCTGATTGGTCATCCCCAGGGATGTTATAGACGGGGGTGATACCAATCTGGACAGCATTAGCTGAAGCTGCGTCCGTAGCGGCCTGTGCTGCATCTACAGCGGCCTGGGCGGCTGCAGCCTGGGCAGCAATAGAGTTGCTGTCGGCTGTCTGAGCAGTCAAAAGGGCCTGCTTAGACGTGAGAAAGGCATCAGAGCTATCAATAGCGGCCTCCTGGACCACATAAAGGCTCTGAGTGAAGTTATCGTTCAGATCTCGGGATCTGATAGCTGATCCAGGGTAGAAGACATTACGAACGT…
CM189_k119_19313	YP_009220204	Synechococcus virus SCBP42	Autographiviridae	Duplodnaviria	CACGGTACAGATCCCAAGATCCGTGACACCAAGGTGAACGGCAACGTGGTGGTTAAAGCCGCCGGTGCTGTTTCCGGTGACATCAATGTCAACGACCTGCTCCATCTCATTGGACAAAAACTCTATGGCACGGCCCTGAGCAGCGTCCGCTGCGCTCCCCGTGTCCGCCCATTCGATACCTCCTTTGGTGACGTGGTGGTCTACGCCGACGCTGTTGACTTGGCTGAGGACGTAACTGTGAACGGTGCCATCCTTGAGCTTCGTAAGAAGTGGGATGAGTACCGTAAGGTCAATACTCGTCGGATCGGCCTGGCCACTTCTGCGCTTAAATAATCATGGACCCCTCACTAATCTTTCCAAGAGATAACTTTATTAAAAGGGGGGACCTGCGTCTTGTTA…
CM189_k119_27272	YP_009220199	Synechococcus virus SCBP42	Autographiviridae	Duplodnaviria	CCAAATACTACAAAGAACTGCCCCACCAGAAAGCGGCCTGGGAGGCCCTAGAAGCCCGTTTACCCCAGCTTGTGGTAGATGAGTTCATGCAGGCCTATAGGGACGGTCCTAAGGCCCCACAGGCCCCGCAGAAGGCCTTATTTAGTAAAGAGGTGTTCTACAAGCTGACTGGGTGGAAGCCCGAGCTATTTACAGATCAGGAAGTTGCCGACTGTAATCGCCTCTTCCGGGAGACTGGCTTCGATCAAGACATCGAGGCCGCCCGGATGCTGATGGCCAACATCCTTCATGAGACTGCCAACATGAAGTACATGAAGGAGATCGCCAACGGCTGGGCCTATGAGGGACGCTCTGATCTCGGGAACACGG
CM189_k119_51468	YP_009220226	Synechococcus virus SCBP42	Autographiviridae	Duplodnaviria	GAGTGGCTCCAAGATTCGGCCAGGACACTGCTCGACTCCAAGGAGACGATCCAGTGGGTGACCCCCTCTGGCTTCAGCGTCACTCAAGACCTACGGAAATCGAACGCCACTCAGATCAAGACCAAGCTTATGGGCTCCGTGCTCAAGGTAATGGTCGGAGACGGCTGGGGAGACCCGGACGTGAAGCACCACGTAGGGGCCATCGCCCCGAACCTGGTGCATAGCCTCGACGCTTCGCTCCTGCATCTGACCTTTGCGTTCTGGAAGCAGCCATTCACCGTCATCCACGACTGTGTGCTGGGCCGCTCTTGCGATATGGACCAGATGGCCCACGACATCCGCCTACATCACGCCGAGATCTACAAGGGCCTGCCCCTGGTGGATTGGGCCAAACAGGTA…
CM189_k119_67227	YP_009220207	Synechococcus virus SCBP42	Autographiviridae	Duplodnaviria	TCTGGATGTTTGTTACCTTTATCGTACTCATGATGCACCTCCTTCAAGTGCGGTTAGACGGGCGTCTAGGGCAGTAATTACACCAGCTTGAGTTTCTATTTTTTGAAGTGCTTCCTGCAAAGCAGCAGTCAGCAACGGCACTAGCTTAGATTGGTCGATGCCTTGGTAGACAGGATCACCATTCTCATCAACCTCGTCCTTGATGCCTGTAATTGCCTCAGGCACAAATTCTTGCACCTCATGCGCGATAAAGCCATCGACCGTTTGGTTAGGATTTGAGGTAAAGTTAAACCTGTAGACAGGAACCTGAGCGATCCGCTGAATCGCGCCTGTCAAAGGCTCGATGTTCTCTTTAAGTCGGTAGTCAGAG
CM189_k119_68011	YP_009220233	Synechococcus virus SCBP42	Autographiviridae	Duplodnaviria	CAGAGATTCGGCGGTTCTGGATCCGGGTGAAGTCTCCTTCATAAGGGATCATGGGAGTATGTGTTCGGTGTTCTGTGGATTCGCCGGAGCCAGGTTGCCAGTAACCACAAGAGAAGCAGTAACCGTGGCCGTCAGTGTAAATACCGAAAGCATCAGAGCTAGGGCAATTCGGGCACGGCTCGTGTCGGATAAACTCTGCTTCATCGGTCATACACGTCCTCGCATAGCTCGATGTACTCAGTGAGCACGTCGATAATGTCGAAGAGTTCATAGCCTTCGTCCTCAAGGTGAGAGACGAACTGGTCAACCTTGTAGATCAGGTTTTCTTTAGCCATCGGTGAATGCCTCGGATAAAAGACTCTTGAGCCGGTCGAACTCTTT
CM189_k119_84333	YP_009220191	Synechococcus virus SCBP42	Autographiviridae	Duplodnaviria	GAGGCCCTGGCCAAGCACTATGACGAGCGCATCGCTCGCGTCCTGGCTGGCGCTTCGACCGAATCTTCCGTCGTCACCGGCGAGCCCGGCGGCTTTGACGTGAAGATCGGCTCTGGTAATACCAACAACGCCCAGGCAATCGTTGACGGCTTCTTCGAAGCTGCTGCTGTCCTGGACGAGCGTTCTGCTCCCCAAGATGGTCGCGTTGCAGTCCTGTCCCCCCGTCAGTACTACAGCCTGATCTCCTCTGTGGATACCAACATCCTCAACCGTGAGATCGGTAACACCCAGGGTGACATGAACTCTGGTAAGGGCCTCTACAGCATCGCTGGCATCCGGATCTACAAGTCCAACGTGCTTGCTGGCCTGTATGGCGCTACTAAGGCCGCTGTTACTGGT…
CM189_k119_91318	YP_009220191	Synechococcus virus SCBP42	Autographiviridae	Duplodnaviria	GGAAAACCTAGGTCTATTTAAGAACAAGAACGAAGTAGGAGGAAGCCGGCTGAGGCCGATAACTTTCACTGAAAAGGATTGATCGAGAGACCAAACTCAAAACAACAATCTTTCTCCTAATTTCAAAGAACAATGGCTGACATTAACACTGGCTGGCACGGTCCTAACGTCGATGACGCTGGACGTACCGCCTCTCAGACTTACGCACAGCGTTACGCAACCGGGCTTAAGCTTTTCTCCGGCGAAGTGTTCAACGCTTTCAACGACGCCACCATCTTCAAGGGCCTCGTTCGTAACTACGCCCTCCGTGGCGGCAAGAGCAAGCAGTTCCTGCTGACCGGCAAGCTCGATGCTGGCTACCACACCCCTGGAACCCCCATCCTGGGCCGGGACGGTCTG…
CM190_k119_104908	YP_009220208	Synechococcus virus SCBP42	Autographiviridae	Duplodnaviria	GGGACCTCACCGACCTCGATGTGGTTGAGAAAGTCGCTGGAGCTGGTCGGGGACTGTCTCAATACACCGGAGCCCGTCGTGCTGCCTACGACATTGAAAGGGCTAAAGCTCTCCGCCTCGGGAAGAATCCCAACTCACCTGAATGGCAACTCCAGTACTTCGTTGATGAATACACAGGCAAGCATGATCGTCACGCAGGTGGTAAGTCCCTCATTGGTTGGACTGGCGCTCTCAATAACGTCCCTCAATTCTCATCTGCTGCTGAAGCCTCAAAGTACTTCACAGGTTCAGCTGCTGAAGGAAAGGGCTACTTCCGTCCTGGCGTTACCCACCAGGATAAGCGTAACCAAGAAGCAGAGCGTGTCTACAGCCTCCTCAAGGGTGGTGGAGGCCCGGACG…
CM190_k119_110608	YP_009220191	Synechococcus virus SCBP42	Autographiviridae	Duplodnaviria	CGTGTGGCTGTGCTCTCCCCCCGTCAGTACTACAGCCTGATCTCCTCTGTGGATACCAACATCCTCAACCGTGAGATCGGCAACACCCAGGGTGATATGAACTCTGGTAAGGGCCTCTACAGCATCGCTGGCATTCGGATCTACAAGTCCAACGTGCTTGCTGGCCTGTATGGCGCTACCAAGGCTGCTGTTACTGGTGAGAACAACACCTATGCCGGTACTGCCGATCTGGCTGACCTGGCTGGCCTTGTCTTCCACAAGGAATGTGCAGGTACCGTCGAGGCGATTGCTCCCTCCATCGAGACCACCTCTGGTGACTTCCATGTCCAGTATCAGGGCGACCTGATCGTGGGCAAGCTGGCTATGGGCGCAGGTACCCTCCGTACCTCCGTGGCTGGT…
CM190_k119_11449	YP_009220230	Synechococcus virus SCBP42	Autographiviridae	Duplodnaviria	GGGCTTTGGAGCGAGCCCACTCAAGAAGCTCTTCACGGTCTGATTCTGCCTGGGCTACTACATCAGCAGGAAGGATGAAGCTGAAGGAGCGGTTGTTGAACTTGCCAGAGTCCTCGTAGACATTGATGAAGCCGTCGAGGGTGGTGTTGAAGACGTAGCGGTTGCGGGTGTCTGCCATTTGTGGTGTAGGTAGTTGGTTGAGTGGAAGTGATTAGCCAGGAAGAAGGGCTCGGACTTTCTCCGAGTGCATGTTGATGACCAGCTGCTGGGCGCCAGAGTCCAGAGCGGCCAGCTCTTTCTCGGCGTTCTTCTTACCCTTGAACAGTCCGGCGTAGAAGGGATCCTCTGAGAGATGGAACATGAGGGATTGGGTCAGGATCATCTCCCAGAAACCCACCC…
CM190_k119_127937	YP_009220226	Synechococcus virus SCBP42	Autographiviridae	Duplodnaviria	CGCCCATCTGATGGTTATCGGACTGTGGCCCAGGCCTCCCTCAAATACATCGAGGATGAATCAGTCCATAGCTACATCGACCGCAAGGTCACCAAGCGGACTGTGATGACCGTTCCCTACGGTGTCTCACGGAATAGCGCACGGGACTACATCCGGGCAGCCCTCCATGAAAAAGGCTTTGACCTCTCAATCAAGGGCCGCCTACCGCAGATTGTCACGGCAATCTACGAGAAGGCAGTGCCTGAGGTGTTCGCTGGCCCAGTCCGGGTCATGGAGTGGCTCCAAAGCTCGGCCAGAGATCTTCTGGAGTCCCGGGAAACCATCCAATGGACCACCCCCTCTGGGTTCAACGTGACCCAGGACCTGAGGAAGTCCAAAGTCAAACGTATCCAGACTCAC…
CM190_k119_140415	YP_009220210	Synechococcus virus SCBP42	Autographiviridae	Duplodnaviria	CTGGGCTGTGCAAAGTTCACAGCTACTGGCCAGGCCTTAAAGGATTGGGCTGTAGAGATGCTAGCTGCTGGGTCTTCCCCTGAAGTTCAACCCCACAAAGACACGTCATTCGCTTCCGAGGCTATGGAGGAGGAGGACGATCCCACTAAGAACACCCGCATGATTGTCTGATGTTTGACATTGAACGTAAGAGCCGCCTAGAAGCCGCTATAAGGGCTGCTGAGGCTGCTGGTAACTATTCCATCGTGATGGCCCTGAGGAAGGCCTTGAAGGACCTTGTAGGGGCCTATCGTGAGCATCCTCCGTATAAGGACCGGGAGCTGTGACTCCCTCGGAGTATTCCAACAGAAATTTCTGAAGCCTATAACG
CM190_k119_156024	YP_009220191	Synechococcus virus SCBP42	Autographiviridae	Duplodnaviria	GCATTGTATCTGGCACCCCTTGCAAGGAAAAACCTAGGTCTAATTTAGAGAAATACGAAGTAGGAGAAAGCCGGGTACGCCCGACAACTTTCACTGAAAAGGATTGATCGACAGACCAAAATCTTTCAACAATCTTTCTCCTTCTTTTTTAAGATCAATGACTAACATTACTAACGGCTGGCTTGGCCCTAACGTGGCTGATGGTGGCCGCGTCGCTACTCAGGACTACGACACTCGTTATGCTACCGCACTGAAGCTCTTCAGTGGTGAGGTGTTCACTGCGTTCAACGATGCCACGATCTTCCAGGGCCTCGTTCGTAGCTACACCCTCCGTGGTGGTAAGTCTAAGCAGTTCCTGATGACCGGTAAGCTCGGGACTGGTTACCACACCCCTGGTAC…
CM190_k119_168329	YP_009220191	Synechococcus virus SCBP42	Autographiviridae	Duplodnaviria	GAGGCATTGTATCTGGCACCCCTTGCAAGGAAAAACCTAGGTCTAAATAAGAGAAATACTGAAGTAGGAGAAAGCCGGGTACGCCCGACAACTTTCACTGAAAAGGATTGATCGACAGACCAAAATCTTTCAACAATCTTTCTCCTTCTTTTACAAGTTCAATGACTAACATCAATACGGGCTGGGTAGGCCCTAACGTAGCTAACGGTGGCCGTACTGCTGCCCAGGACTACGACACTCGCTATGCAACCGCTCTGAAGCTGTTCTCCGGCGAAGTGTTCAATGCTTTCAACGCTGCCACCATCTTCAAGGGCCTCGTTCGTAACTATTCCCTCCGTGGCGGCAAGAGCAAGCAGTTCCTGCTGACCGGCAAGCTCGATGCTGGCTACCACACCCCCG…
CM190_k119_177004	YP_009220226	Synechococcus virus SCBP42	Autographiviridae	Duplodnaviria	CCAGCAGAAGGCGACGGTGTTCAGGCTCCGCTTCAACAAGGCTGGGCTTGAGTGGCAGCCCTGGGGCCGTACGGTGCGCCACAAGGTCGGGGCCTGGTGCCTCGATGGCCTGATGAGCGCCACCGGATGGATCGTCAAGGAGCTGGTCCAACACAGCACCCGCAAGCGGGCGACCGTCCTCCGCTACTCCCGCGAGTTCCTGGGAATCCGGGACTCGATCATGGATCAGGCCCTGCGGCTGGCGTACTGCATGTGGCCCATGCTCTGCCCTCCAAACGATTGGAGTAACGAAGAGCGAGGCGGATACCTCA
CM190_k119_189524	YP_009220226	Synechococcus virus SCBP42	Autographiviridae	Duplodnaviria	GTAGTCGAATGACCAGGGGAGCCAAAAGGTTTCCTCTGAGTAGAGGTTCGCTACGAATAGGGTCTCGGTCGTGCGCCAGTTTTTCTGCTCGAGCTGGGCATTGTGATCCTCGATCCGGCGGCGAGACGCGATCCGTTCGCACCCTTCGAGCCCGAGAAGCCCTGAGGGCTGGGGCTTCGTACAGGACAGGGTCACGCTCTGGCAGGCCTTGCACCGCCCATCAGGTCCAGACCAACGGTTGAACGGTCGGCCATGCCAGTGGCCAGCACGGGCACCTAGAGTGGAGCCCCCGAGTGCGCAGCCTCCCTGGCGCACTCCGCATGTGATCCCATGAGCTGGTTCCAGGAAGACGTCGTGGTGCTCGACGAGCGCC
CM190_k119_19838	YP_009220226	Synechococcus virus SCBP42	Autographiviridae	Duplodnaviria	GGGAGGCCGCTGGTTTGCTTAGTGGAAGCAATGCAGCAGGCGTGGTATTCGATGCAGGCAGCAAGGAAGCACCAGGGCTCCCCTTTAGGTTTGCCTTCCTCGTTGAGGTTCTCCCAAAGCGTGATGGTGGATAAGGGATCCTCAGCGATTGCTGTGATCAGGTCCAGGTTGTCCCGGGTCCATGCCCGGCGATCCTCATGGCTGAGCTTGTCATGGCCCGCCGTTGTGGCGACGTGCCAGGCCAGCCAGGGCTCACTCACAGGGCCCTCCTCGGCAAAGTAGATAAGGGCCTTATCAAAGTCCGTTCCTTGTGGGTTCAGACTCGTCACCTGAGAGTAGACCCGACCTCTATAGTCGAACGACCAGGGGAGCCAGAAGGTCTCCTCTGAATACATGTTG…
CM190_k119_20570	YP_009220209	Synechococcus virus SCBP42	Autographiviridae	Duplodnaviria	CCTCGGAAAGCAGAGATCTGTAGTCGCTTTGGGCCGTGTTGGAGATAGTCAGCAATACAGAGCTGGGCGCGAGTAGGCTTAGGGAGGTCTAACTCACGCCACACCAATGTCAGGAATACTTTGAAGTCATCCTTGAGCTTCTTCTCCAGTTCCTGTACGTTCATAACTAGCGGTTAGGGACATTATCGGTAGACCTTCCACTTCTGATTCTTCTTCGTGGTAAGTCGGAGGGGTGAGGGTTGTCTTAGGTCCAACCTCATCCCAGTAGTTGCTTATAGAAGCCTCTACAGCGGCCTTTGTCTTGGCGTCTATCCATTTGGTCTCAAGACCATAAAGGTAGGCCTTCAAG
CM190_k119_22168	YP_009220199	Synechococcus virus SCBP42	Autographiviridae	Duplodnaviria	TTCTGAGGCTGTAGCAGGTCCGATACGAGAGTGATAATTTTGCCTACCATCGTACCGTTTGAGATTTAACGGTTTAGTGGATATGGCGGCGGCAGGTTTGGTACTTTGCTCTCCTATCAACGTAGCCATTCCAACCGCCGTTGATCCGGCGACAGACGGCATCGAAGCCTTGAGTCTTAGCAATCTGGAGGAGGTTGTTCTCCTCGATCCACGTCTTAGCAGACATGAATGGGTAGGTGGCGGCAACATAATCGACACCTTCCATGACCCTGGGATCACCCAGGGCCTTGGCGAGTCGTGCGTAATTCCACCTACCGGTTAGCTGTA
CM190_k119_33732	YP_009220204	Synechococcus virus SCBP42	Autographiviridae	Duplodnaviria	CAACGACCTACTCCATCTCATTGGACAAAAACTCTATGGCACGGCCCTGAGCAGCGTCCGCTGCGCTCCCCGTGTCCGCCCATTCGATACCTCCTTTGGTGACGTGGTGGTCTACGCCAACGCTGTTGACTTGGCTGAGGACGTAACTGTGAACGGTGCCATCCTTGAGCTTCGTAAGAAGTGGGATGAGTACCGTAAGGTCGCTAATCGTCGGATCGGCCTGGCCACTTCTGCGCTTAAATGATCATGGACCCCTCACTAATCTTTCCAAGAGATAACTTTATTAAAAGGGGGGACCTGCGTCTTGTTAAACGGATCGTCCGGGGGCGGGTGTATAACCCAACAGTACCCCTCCTTTCGGTTTCTGTTTGGGTTAATACCGAAGGACCAACCGCCGAT…
CM190_k119_45359	YP_009220191	Synechococcus virus SCBP42	Autographiviridae	Duplodnaviria	CCATAGCCAGCTTGCCCACGATCAGGTCGCCCTGATACTGGACGTGGAAATCACCAGAGGTAGTCTCGATGCTGGGACCGATGGAGGTCAGAACACCAGCAGCTTCACGGTGGAAGACAAGGCCAGCCAGGTCAGCCAGATCGGCAGTCCCGGCATAGGTGTTGTTCTCACCAGGAACAGCGGCCTTAGTAGCGCCATACAGGCCAGCAAGCACGTTGGACTTGTAGATCCGGATGCCAGCGATGCTGTAGAGGCCCTTACCAGAGTTCATGTCACCCTGGGAGTTACCGATCTCACGGTTGAGGATGTTGGTATCCACAGAGGAGATCAGGCTGTAGTACTGACGGGGGGACAGCACAGCCACACGACCATCAGTAGGAGCAGAGCGCTCATCGAGCA…
CM190_k119_76015	YP_009220226	Synechococcus virus SCBP42	Autographiviridae	Duplodnaviria	GTTCCGAGAGACCCCATAGGGGACAGTCATCACCGTGCGCTTTGTGACCTTGCGGTCGATAAAGGGATGCACGGTCTCGTCGTCGATGTACTTGAGAGCGGCCTGAGCCACCGTCCGGTATCCATCGGCGGGCCGATCCTCGGGGCCCCGCACCACGTTGACCTGCTCAGCCGCTGTGCGGTCGAGGGTCATTGAGGCGAGGTGCTGGAGGCCACTGCACGTGGCGTCAATCCCAATTGGGAGGCCGCTGGTTTGCTTAGTGCAAGCAATGCAGCAGGCGTGATATTCGAGGCAGGCTGCCAGGAAGCACCAGGGCTCCCCTGCGTCTTCCCATAGGCCAATGTTGCCCAGGGGATTCTCAGCGATAGCCGTGATAGTGGAA
CM190_k119_78380	YP_009220202	Synechococcus virus SCBP42	Autographiviridae	Duplodnaviria	CCCCCTTGCCGTAGTTGCCATCAGCTCTACGGGCCTGGTTCAATTCAGACCGATACTTTCGATTAGCTGCTGTCTTGTTGCGTTTCCGCTGGGCAGCATTCTTCTTCGCCCGAGCCTCAGGGTTCGAGCGGTAGTAACGGGCCGAACGTCCAGGGTTACTGGATCGTTTGGGGGCCATAGTTCAGATGTGACTTGCTACGTCTTCAAAGGTGAGTTCGGGGATCAGACCAGCGAGACCAGCAAGGGGGCTTCCCTCTACAGGGACTCCGGTAATGTCGTTGGCCTTCAGCCAGTCAGAGGCAGCCCGAAGGTCTGCGGTGCTGGCTTCGCCGGACTTGATCCGGGTAATCAGTTCAGTTGTCAGGAGGGAATGAAGCTCATCAAATAGATCTTCACTGG…
CM190_k119_81692	YP_009220199	Synechococcus virus SCBP42	Autographiviridae	Duplodnaviria	TTCCACCTTCCAGTCAGCTGTAGTACACCTGCACCCTTGAAGCGGGGACCATCTCCAATCTGGGTGTTTCCGAGGTCTTTGCGTCCGTCGTAAGCCCACCCGCTGGCGATCTCCTTCATATACCGCATGTTGGCAGTCTCATGAAGGATGTTGGCCATCAGCATCCGGGCGGCCTCGATGTCTTGATCGAAGCCGGTCTCCCGGAAGAGGCGGTTACAGTCGCTAACCTCTTGGTCTGTAAATAGCTCAGGCTTCCAACCTGTGAGGTTGTAGAACACCTGCTTAGTAAATAGGGCCCTCTGAGGGGCCTCTGTGGTCTTAGGACCGTCCCTATAGGACTCCTTGAACTCATCTACCACAAGCTTAGGTAGACGGGCTTCTAGAGCCTCCCAGGCGGCT…
CM190_k119_95889	YP_009220227	Synechococcus virus SCBP42	Autographiviridae	Duplodnaviria	CTGGGCCAATCAGGTTGGTGTCCAAGTCCCTGACGACCTGATCAAGGGCGACCTCGATATGGATGAGGTCCTCGATTCCCCTTACTTCTTCTGCTGATTCCACATGGCCAACCTTCCACACCCTCCCGAGAACGAAACACTCGTAGGACGCATCCAGTGGTATGTAGAGCATGGCCGCAACCGTGAGGCCAAGGCTCTAGCAACCCTGGGCGACCTCCTCGAGGAGTGCTTCGCCTGGGATGTAGAGTTCGAGAGGAGAGCCCAGTAGGGCCTCACTTTCACTTCACCAACCTCTCAGATGAGACGCTCAC
CM191_k119_133953	YP_009220191	Synechococcus virus SCBP42	Autographiviridae	Duplodnaviria	GTTCGTAACTACTCCCTCCGTGGCGGTAAGAGCAAGCAGTTCCTGCTGACTGGCAAGCTCGCTGCTGGCTACCACACCCCTGGAACCCCCATTCTGGGTGATGACGGTCTGAAGAGTGCAGAGAAGACCATCGTGATGGATGATCTCCTCGTTGCCTCTCAGTTCGTCTACGACCTGGATGAGATCCTGGCTCAGTGGAATGCCCGCTCCGAGATCTCCAAGCAAATCGGTGAGGCTCTGGCCCTCCACTACGACGAGCGCATTGCTCGTACCGTTGTGAAGGCTGCTAATGAGGCTTCCGTCGTGACTGGTGAGCCTGGTGGCTTCGAGGTCAAGATTGGCGCTGGTAACACCAACAACGCTCAGGCGATTGTTGACGGCTTCTTCGAGGCTGCTGCC…
CM141_k119_155263	YP_009103806	Synechococcus virus SCBP4	Autographiviridae	Duplodnaviria	CCAACACCAAGACCAGAAGATGAAAATACTTATTATTGGGACGAAGAAAACCAACAATGGACTGCAATAGAGGAATAAATAGTTAAATGGCATATACATTAAACAGAAGATTAGCACAATTAATAGATGGTAACGGTCAGTTAAATACTGGTAAAATACCGAATGACTATATTACAAGCGACCATGTTGCAGATAATACTATTACTTCTGCAATGTTGCATACCTCATTCACAGTATCAACAAGTAATTTAACTTCAATTGATACCGATGATGTATCAGAAGGAAGTACTAATCTTTATTATACGGATGCAAGAGCAGATGCTCGAATTGCAGCTGCAACAACAGATGATTTAACAGAAGGCTCAACTAATTTATATTTCACAAATGCAAGAGTTGATA…
CM162_k119_134494	YP_009103803	Synechococcus virus SCBP4	Autographiviridae	Duplodnaviria	TGTGTTTCTTGCCAGCCATCACCTGCAGCTGCAGTTGCGAAATAACCAAGTAGATTAGCTTTACCAGAACGACGCTGAGCACCTGCAGGAAGAGAAGACAACCACTGAGCAGCACCTAGAGCACCCTCAGTGCTTACTTTTTGATGGATAGCACGTGTGATGTTGTTTTGTGTCTCAGCATCAGCAAGCTTACGGTACTCAGCATTAGCTGCTTGTTGCAACTGGTTCTCAAAAGCACGCATTGAAGGGTGAATGTATGCTGCTGCTGCTTGAGGACTTAGGTTTAGAGCACCTGAATCTTTGATGTACTGAGAACGAAGCTGAGAAAGAATCGTCTGCTGTGCTTCTATGTCACCAGTTTGGCGAGCTTCAGCATAGCTAATCTCTTGTCCTTCACGA…
CM162_k119_15355	YP_009103791	Synechococcus virus SCBP4	Autographiviridae	Duplodnaviria	CAGCATTTGGACTATCAGCAACAGTATCACCAACAGCAGGAGCAGCACCTTTAGGTTGTCGGTTTACAGAGATACCACCACCAGGCTTAATGACAGTACCACCAATCATTAGACCAGTACCAGGTTGAGCAGCACGTTGTTGTCCTTGAATCATAGGACCAGCTGGTGTGCCAATCATACTACGCAAAGTTTGACCAAGCTTGCTACTGCCCAGTTGGTAGGCAAGTGCTGGATTAGCTTGCGCTTGCTTGATAAACATATTAGCTGCACTAGAGCCAACAGAAGGAGCTGTCTTACCAGCTTTCTTCATGCTAGATTGTACAGAAGCAATACGATTAATCGCTGTACCTACATTACCACCAGCTGCTTTGACAATCTTATTCATCTCCTTTTTGGAGA…
CM162_k119_156461	YP_009103804	Synechococcus virus SCBP4	Autographiviridae	Duplodnaviria	TCAGTTAAAGCCATGGTTACATTTAGTAAGACATTGTTTGGTTCATATTGTCAAGGAAGCGTTTGGCACCATCAAGGTCACCAACTTGCAGGAAGTTTTCAACTGTTTGATTCTTGTACACCTTTTGTTGGATACCATCACGTGTAGAAACTTGTGCTTCTGCATAACGCATAGAAGAACGAAGAGCAGCATCTAGATAAAGATGAATGTTCTTGAACTTCTCTACTTCAGGCTGCAGACCCATATCTCGTGCCTTCTTAAATTCCTTACGGAACATGTCACCTTCTTCAGTCTGCATGATACGTTGGATCTCACGTTTGAAGATCTGTTGCTTACCCATCATGCTAGTTACTTCAGAACGCTCTTCGTTGCTATACTCAACACCACGACCATTGGTCT…
CM162_k119_157423	YP_009103815	Synechococcus virus SCBP4	Autographiviridae	Duplodnaviria	TAACTTTGGTGATGGTATCGTATCAGAACTCTTCCGTAAACATCTTCAACAAACTAAACAAGCTATAGATATTGAAGAGGTACGTGCTAATGTCAGAAAAGAAGACCGTATTATTGATACCCTTGAGCCTGTCCTTAATCAACATCGCCTTGTTGTTAATAGGTCTGTGGTGGAATGGGACTACAACTCGAATAAAGAAGCCGCACCCGAGGAGCGTCTCCTATACATGCTGTTCTATCAGATGTCTAGGATGTGCCGGGAAAAAGGGGCCGTCAAACACGACGACAGACTAGATTGCTTAGCTCAAGGTATTAAATATTTCACAGATGCTCTTGCAATCTCAGCTCAAGAAGAGATTAAAGGACGTAAACGTGAAGAGTGGAATGATATGTTAGAAGC…
CM162_k119_161876	YP_009103788	Synechococcus virus SCBP4	Autographiviridae	Duplodnaviria	GGGGCGATCTCAGGACAGGTTGTGTACCCATCGAGATCAGTGTAACGATAGCTGCAGGAGGCTGTAGGAGCGATGGCAAAGGCACGTTCCATACGATTGTACTTAGCCACCTCTGCAGCCGCCTTAATGGCGCTCTGAAGCTCCTGAGCGATCACATAGCCAGGAGTAGCGGGGTAAGGGCGACCACTGTTCAGTGCCTCTAGAGCACGACCAAATTCATTGTAGGTCACTCCTTGGAGTCGGAGAAGGTTGGCAAGTCCCAGCATTCCGAGACCGACTTGGCGATCAGTCTCTGGAGGCAGGTATTCTCCGCTTTCTCCAACACCTGTTTTG
CM162_k119_173107	YP_009103803	Synechococcus virus SCBP4	Autographiviridae	Duplodnaviria	AAACTGGTTATACCATGCGTCAAAGTATGCAACGTCTTAGTCGTGGTAGCTTTGAACGTCCGTCCTCTGTTGTCTTTGAGACAGCTAGTGGTCAACCTGGTGTAGACCTTTTCTTTGAAAGTAAAAGATTCCCAGCTGTACTTGGTGGTGTAGTGAAGGATGTTAGCCGTGAACCTGGATATGGCAACTATGTTGTTGTTGAATCGGTTGACCCTATGACTAATCAGAAAGTAGATGTTCTCTATGCACACCTTGCTGATGGTGTAAGGCTACGTCCTGGACAACGACTTCAACCTGGTGACATTATTGGTACTCAAGGTGGTACAGGTAATGTACGATCAGCTGATGGTACTATTGCTTCAATTGATTTCCTAGCCCCTGCTCCTAGGGGTAGTAAAA…
CM162_k119_180941	YP_009103804	Synechococcus virus SCBP4	Autographiviridae	Duplodnaviria	GTCAAAGGCATTCACCTTATCAATAAAAGCACCAACTGGATTATGGGTACCGAAATAGGCAGCCATGTTTAGCGGTGTCTTAGTAAAGAGAAGGAACGGTTTTAGGATAGGAGCAGTACGAATAAGACTAGAAAGAGCATCATTAGCTGGATTATCCAAAGCCATTGAAATCTCGCTAGACGCATAACGCACAGCAGAGTCTGTAATGTTATCGTTTTCGTCAAACATTGCAGAGTAGACTTCTTTGGATAGTTGATCAGATGCTTGCTTATCAAGAGGAATTATACCACCTTTGGTAACAGTATCCCAAGCCTTTCCACGTGCTTCCCAGTTAGCAATAACTGATTGAGTAAAACCATCAAATGCTTGCATACCACGTTGACCAAAGCGCAGCCAAGG…
CM162_k119_196316	YP_009103796	Synechococcus virus SCBP4	Autographiviridae	Duplodnaviria	GCCCAAGTGTTGATTACACGTCCGTTAGCATCTACTACAGACTGGTTGAAGTTGAACCCGTTTAGGTTGAACGCCATTGTAGAGATTCCTAGAGCTGTGAACCAGATTCCGATTACTGCCATGCAGCTAGGAAGAAGTGTAGTGAACGAGAGTTGTTGAAAGAAGCGTACTGGAAGATTAAACGACCAAAGTAACCATGAGCTGCAACAATGTTGTAAGTCTCTTCTTCTTGGCCAAACTTGTACCCATAGTTTTGACTTTCCGTTTCAGTAGTCTCACGCACAAGCGAGGACGTAACAAGCGAACCATGCATAGCACTGAATAGCGACCCACCGAAAACACCAGCCACACCAAGCATATGGAACGGGTGCATGAGAATGTTATGTTCGGCTTGGAAGA…
CM162_k119_235632	YP_009103781	Synechococcus virus SCBP4	Autographiviridae	Duplodnaviria	CCTAACGATTGGACAAATGATAGGGCTGGTGGTTACCTTCTTAATGAGGTGATGCGAGGACATGACATGGTACGTAGGGGCGATCCCACCCGTATACAGGGAGAAACACCAATCAACTTTCTGAACAAGATTCAGAAGGTTGCCTTCACACTTAATCCATTCATTGTGGAGGTAGCGGAAGAACTAGATAGATTGGAACGAGCTGTTGGTAAGTTCCTCCCTATTGTGAACCATGAGTTACCACCAAAGCCAATAGATATTGCAGAGAACAAAGAGTCTCGTTTAGCATATCGAAGAGCAGCAGCGGAGACTATGAATCTGAATGCACAAGAGTTTAAGAAATCTTGTCGTACTCGGATGACAATGGAGGCAGTGAAAAGATTCAAGGACGTACCTAAG…
CM162_k119_23957	YP_009103786	Synechococcus virus SCBP4	Autographiviridae	Duplodnaviria	TGTAGATGCTTTTGCTGAGAAGGATCTAGACGAAGACGTAGCGTTGCTTAATGCACGTCTTGCTAAAATCCTACAAGTGGAGAACTATGACTTTCTCAATGAACAAATCAAGCACTGGGTTCCCGCCACCGCCAGTGACTGAACTAACAGTAGAGCAGCAATTCAAGATGCGTCAGATTGAAGACGCACTGAATAGTTCTAAGGGACAGATTGATGATATCATTACTCTTTTCCTTGCTCTCCAGAAGCAGTGCTTCGTTCTTGGTAACAACGTATCTAACTTAGTTTCTAAATGGCCACTTCCACCAACACAACCGGACTAGAATACTATCGACGAGGTAGCATCCAAGTTTGGGATTTCATTCGAGACCAAGGACTAGACTTTCACCTTGGTAATGC…
CM162_k119_242868	YP_009103800	Synechococcus virus SCBP4	Autographiviridae	Duplodnaviria	CTTGATTACATTCATACTCCATCGCCATAGCCCTTGCATAGGCTTCTTTCTGCTGAAGGATCTGGTACTGCCCAGGGTCTCCTACAAGCCTGCTAGAGACGATTGTAGCAGCCCTACAGGTAATGTAATCTTGGATAGGAGATGGTAGGTCATCCCAAGAGAAGAACCAAACAACATCACAATAAACAGGTTCTTCCCAAGTGTAGCTATGATTCATTCGGTCATACAACTTACCGTTACGTTTTACTGTATCCTTCTCTCGGTAAGCGACGTATTTAGGATCATCAGATAGATCCATTTGAATTACATTATTTGGCCACAGAATCTCATCATTAGTGTCAGGGGTGAACTGGACATTAAATTCTTTATTAAACGTCCAACCCTCGGCTTGTACTTCAC…
CM162_k119_63484	YP_009103803	Synechococcus virus SCBP4	Autographiviridae	Duplodnaviria	AATTTAGAGGCATTGCAAAGGCTACTAGCGATGATCGTTCTGCTAACGGTAACTTCAAACCTCAGACGGATGCTTTGGCTGCACTTGCTAAGTCTCCTCCGACTATTCAAGCTAAGCCTGATGGTACTTATCACTGGTCAGTACCTTTGATGACGCAACAGCTTCAAAATAGGTTCCTGACTAAGTACTCTGAATTGAAAGCTGCTGGCGATCCTAATGCTGTAAATGCTGCGTTGTCTTTTGTACAACAAGAGTTTGCTGCACAGTCTAAAAACGCTCAGTTTTTCTCTACTGATAGTAGCAACCTTGGTGGTTACTCTCAATTCACTAGGGCTACTACGCCTTCTACTGCATCTACTGCTCGTATGCAGTGGGTACAAGGCAGTATTTCAAGACTTG…
CM162_k119_81349	YP_009103788	Synechococcus virus SCBP4	Autographiviridae	Duplodnaviria	TGGTTCTCTTCGTCCTTGATATTGGACAAAAGGATATCCCTTGCCACTTGTGGAACTTCATTTTTAAGAGCATCTTGAATAAAATCACCAACAGGGAGTTCCATATGGCGAATAGCTAAAGCACGGTAGATAGTTTCTTCCGCACCTTCAGCTAGTTTACCAGCTGTAGTCTGTACTGGAGACCATTTACGTTTACGATTTAATAGTTTTTGATAGGGGTTCATTCGCCGCAATTACAATCAGGAGCAGGATCATTTAGAAGAGACTCCAAGTATGCGTCAACGTCACCTTCATCCAATGCAGCATAGGCATCAGACTTATCTTGAACGTCGCTCATTACCTGAAGCGAGTAGTAAAGAGAAGTCTGTGGACTTGCTAACCAATCTTCGATGAATTGCT…
CM162_k119_843	YP_009103803	Synechococcus virus SCBP4	Autographiviridae	Duplodnaviria	AGCTCACCACGTAGGTAAGCATCATAGTTACCAGGACCAGCATTGTAAGCCATAGCAGCAGCTACAGGCTCACCATACTTTTGAAGAAGACCAGAGTAGTACTGAGCACCGTAGTTGATGTTAGCTTGAGGGTTTTTCCAATCCTGTTGTGCAAAGAAAGCAGGGTGTGCTGCACGATTGATCTGCATAACACCAAACGAAGATCCATTGTAACTAGTACTGTTTGAATTGAACCCGCTTTCAATGTCAGCCAAAGCTGCAATAAAACTAGGATTCACACCATTTGCTTGGGCAGCCTGTTGGATAACTGGTCCAAGGTTATTAGGTACAATAGTTGGGTTAAACATATTAGTACTACCCAATGCACGAGAAGATCTATCAACACTAGGTGTCTTATAA…
CM162_k119_95545	YP_009103788	Synechococcus virus SCBP4	Autographiviridae	Duplodnaviria	CTGGACGCCAAATGTACCGCTGTCACGGTCCACCTGACGGGCAATGGGAGGGGCGATCTCGGGGGTGGTAGTGTACCCGTCAAGATCAGTGTAACGATAGCTGCACGAGGCAGTAGGAGCAATAGCAAAGGCACGCTCCATCTTGTTGAACTTAGCTACTTCAGCGGCTGCTTTAATACCACCAGCAAGTTCTTCAGCAATAATAATAGCAGGTGTTTGTTCGTAGTTACGGAAATCCTGACCAGCATTCAACTGCTCCAGTGCATCACCAAACTGTTTATAGGTGACACCATTCCGCCTTAGAAGGTTGGCAAGTCCCAGCATTCCGAGACCGACTTGGCGATCAGTCTCTGGAGGCAGGTATTCTCCGCTTTCTCCAACACCTGTTTTGGCGTGAAG…
CM162_k119_99724	YP_009103801	Synechococcus virus SCBP4	Autographiviridae	Duplodnaviria	ATTGGTTCACTGTCTCTAGGGATAATGATGAACGCTACATCGGTGTAATTACCAAGGCTGGTAACATCCGTATCTGGAATACGGTTCCTACTATTAGTAGTGGTGTGCTTAGTATTGCTGAGGCTACCATTGCGAATAAGAGTGATGCAGATGTTGTCTCTTATCTAACACCACCTGCTACAACTAAAGGTGTTAATGACTTTCACACCTTTTCTTATCTCGATCAAACCTATATCATCAATAAAAATAAAACTGTAGCAATGACTGCGAAGAGTGACTATTACCTTCGTACACGAGCTACAGTTGTTATTGGTAGCATTGATTACGAGAGCATTTATAAGATTGTCATTAATGGTACTCAATATGACTTCACTACTGTTAGTATTGATGATGCCACTA…
CM163_k119_105874	YP_009822218	Synechococcus virus SCBP4	Autographiviridae	Duplodnaviria	ATCGAAGATTGGTTGTCAAGTCCACAGACTTCTCTTTACTACTCGCTTCAGGTAATGAGCGACGTTCAAGATAAGTCTGATGCCTATGCTGCATTGGACGAAGGTGACGTTGACGCATACCTGGAGTCTCTTCTAAATGATCCTGCTCCTGATTGTAATTGCGGCGAATGAACCCCTATCAAAAACTATTAAATCGTAAACGTAAATGGTCTCCAGTACAGACTACAGCTGGTAAACTAGCTGAAGGTGCGGAAGAAACTATCTACCGTGCTTTAGCTATTCGCCATATGGAACTCCCTGTTGGTGATTTTATTCAAGATGCTCTTAAAAATGAAGTTCCACAAGTGGCAAG
CM163_k119_115194	YP_009103793	Synechococcus virus SCBP4	Autographiviridae	Duplodnaviria	CTTAGGCTTAGGCTTAGGCTTAGCTTTACCTGCACTACTGAGAGCAGCAGCAACAGCTTGTTTCTGAGGATAACCTTCTGCCTTCATTTTACGGATGTTAGCAGACACAGTCTTATCAGAAGAACCTTTTTTCAGAGGCATCAGAATACTCCTATTTTTTCTTTGCAGTCTTAGCAGCTTTCTTAAATTGAGCTGCAGTAGGTGCTCCTTTAGCACCAGGTTTACGCATCTTCTCACCACTACCTTTAGCGATACGTTCTCGCTTAGCGTGGATGTTAGCGTAGAGTCCAGGTTTAGCCATTTAGCATTTCCATTTACGAAGGGCTAGAGCTTTGCGAGTAGGGCGACCCTTCTCGTCTTTCATAGGTCCTTTGACTCCAGACATCCTAGCACAGAATG…
CM163_k119_119482	YP_009103772	Synechococcus virus SCBP4	Autographiviridae	Duplodnaviria	GTTGGCGGCAGTGACCCGTGGTCCTACTCAGCCTTGGCTATTCGGTTGTCTAGGTTCGATGCTCTCACCATAGCATGGCTGGAGCTGGTTGTCAAGGAGTGGTGGTCGGCTTGTCAGGTGGCACAGTGCCAAGGGCTGCTTGCCGTATTCAGTTGGCTTGGTCTCTCATCTCTTCTGGTTGAAGTTTCGAGACTCTCCTCACCCTTAACAGGGAGAGTCGAGATACTCTCAACATCAAAGAAGAGTATGGGTAGAGCCTAGCAGCTCAGAGCAGTGGACAGTGGCAGCAAGTGGCACATAGTACAGCTTGATCCCTGTTGTTGCAGCGGTTATCAGGGTTGCTTATGGTACAGTCAATCCTTCATATCCCTTGGTATCACTGGGTTCTCAATAGTGTTC…
CM163_k119_126332	YP_009103788	Synechococcus virus SCBP4	Autographiviridae	Duplodnaviria	CAAACACCTGCTATTATTATTGCTGAAGAACTTGCTGGTGGTATTAAGGCAGCCGCTGAAGTAGCTAAGTTCAACAAGATGGAGCGTGCTTTTGCTATTGCTCCTACTGCCTCGTGCAGCTATCGTTACACTGATCTCGATGGGTACACAACCTGTCCTGAGATCGCCCCTCCCATTGCCCGTCAAGTTGACCGTGATAGCGGTACGTTTGGTGTCCAGAGCTTTGACTACGGTCCTGTCGAGGTCGCAGCTGAAGTTGGCTGGGAAGCTTATAAGCGAGTAGTTGATGGTATCATCCGACTGCTCGATAGTACCGGATTGTTGCATGGTTATTCCTTCAACAGCTGGTCAGATGTGGTTACCTATGATGAGCAATTCATCGAAGATTGGTTAGCAAGT…
CM163_k119_132155	YP_009103804	Synechococcus virus SCBP4	Autographiviridae	Duplodnaviria	CTTGAATAACGTATAGGTTCTGAGTAAAGTTATCGTTTAAATCAACAGCACGAATAGCTGAACCAGAGATAAAAGTAGCAGCAAGCGTATCGTTGTTAGTGTTACGGTAGACACGAATGGTACTACCATCAGCAGGAGCACTGCTAAATGTAATGATTTTAGTAGAAGGGTCAATGGTAAATGCAGTAGTTGCTACACCATTGATAGTAATCAATACATCACTATCTTCCAAATAAGGAAACGGAATCGGACCAAATGTAACGTCCGAGCCGTCTCCTGTGTATGTAATTTCAGTTAAAGCCATGGTTACATTTAGTAAGACATTGTTTGGTTCATATTGTCAAGGAAGCGTTTGGCACCATCAAGGTCACCAACTTGCAGGAAGTTTTCAACTGTTTG…
CM163_k119_13854	YP_009103797	Synechococcus virus SCBP4	Autographiviridae	Duplodnaviria	GAAGCATATGATAAGAAGATCTTCCGTCAGATCGCTAAGGCTGCTCGTGAAGCTCACCCCATTACTGCTGCTCCTGGTCCTGAGCCCGGTGGTAGCATCATCCAACTGGGTGTGACCAAAGAGTATGACGCTCAAGCTCTCGTAGATGCTTTCTTCGAAGCTGCTTCTATCATGGATGAGAAGAACCTGCCCAAGCAGGGTCGTCATGCTGTGCTGTCTCCTCGTCAGTACTACGCTCTGATTAGCCAAGTGGATACCAACATCCTGAACCGTGACTTCGGTTCTGGTCAAGGTAACCTGAACTCCGGTGAAGGTCTCTATGAGATCGCTGGTATCAGCATCAAGCGTTCCAACAACCTGCCTTTCCTGG
CM163_k119_148630	YP_009103803	Synechococcus virus SCBP4	Autographiviridae	Duplodnaviria	CAGCTGTACTTGGTGGTGTAGTGAAGGATGTTAGCCGTGAACCTGGATATGGCAACTATGTTGTTGTTGAATCGGTTGACCCTATGACTAATCAGAAAGTAGATGTTCTCTATGCACACCTTGCTGATGGTGTAAGGCTACGTCCTGGACAACGACTTCAACCTGGTGACATTATTGGTACTCAAGGTGGTACAGGTAATGTACGATCAGCTGATGGTACTATTGCTTCAATTGATTTCCTAGCCCCTGCTCCTAGGGGTAGTAAAAGTATGACTCCCTATATGGGATTTGATAACCTCCGCCGTTATGTAGTTTCACAACTTCAACGCTAACGGAACATAACTATGAACGAAGACGATCTCACGCAAGAGATCCTGTATGGTACGCCAGACATGACGG…
CM163_k119_161615	YP_009103804	Synechococcus virus SCBP4	Autographiviridae	Duplodnaviria	CACGTAGATTCTCAGCCAACTCAGCAGAGTTAAGAGAATCGAAATTATCCATGATGTTAGCAGTCAAAGCGATCCAATCACTTACACCAGGAATACCGTCATAGCTAACCCATGAACCACCAGGTACACGAATAGAACGAGGTTGCCAGTTAGCATCACGACGTGTCCTTTGCTTCTCTTTATCATAAAGACCATCACCAGATAACCGATCAGACATAAAGAGACCTACAGCTCCCATTACAGAGAGAGTACCGATAGCTTTACGTCCCTTCAGTTCAGCACGTACAGTAGTGTAGACACTCTCAATGTTGTCTAGAGAGTAGTCAATACCACGAGAAGAAAGAAGTTGCTCTACTTCTTGACCACTCATTTCATAGAACTCACGGTCAAAGGCATTCA…
CM163_k119_188580	YP_009103783	Synechococcus virus SCBP4	Autographiviridae	Duplodnaviria	TCTACATCAGCAAGTAGATCACCAAACATCTCTGCGTAAAAGTCAGCTGTGCCGTAGTTTAGGTAAGCCATTCAAGTGGAATCGAGTGGAATGCACACCAAGGAAAGCCGTGTTTCTCAGCCCACTTGGCGTAGGTGGTTTTAGATCCTTTGTAGATCTTGTTAAAGGGAGTTTGAAAGACGAATCGAATATCTAATTCGGGATTTGCTTTCTTCACTGCTTTCATCTTCCTTCGATCCTCTTCGGTCAGGCGACCCTTGGTTTCTAGAAAGACACCATTCGGTAAAAGAAAGTCGGGTGTGTAGTTGCATTGAAGAATGTAAGGAACTTTAGTAGATTCGTATTCGTACTTTACTCCCAGCTCAAGAAGAAGGTCAGACACCTTCTCCTCAAGACCGG…
CM163_k119_210279	YP_009103792	Synechococcus virus SCBP4	Autographiviridae	Duplodnaviria	CGGACTCATCGGCTTGTTGTACTTCATCACGTGATTCTCCTAGTTTCTTTTGAAGTTCGATGTAAGCTTGCTCAAGTGATTTAGCATCCTTGAATTTACCAGCAAGCATTTCTTGGCCTTCACCTTCAGCTGCTTCAGCAACTGCCAGTGAATCCATCTCATCAGCATTCAGTTCAGATTGATCAGCTGATGTTTCGTTGTAAGTAAGTGTTTCGCTCATACGTGGTGGTTAAATTTGTGGTGGTTGTTGCTGAGCTTGCTGCATCATCTCACCAGTCATTTGCTCACGTCGTTGTTCGACTTGTGCAAACTGACCAGCTTGTTGTGCCATAGCCATTTGTTGTTGTTGTTGCATAGCAGCTTGTTGTTCTTGCTGAACTTCTTGCATACTACGTACCA…
CM163_k119_30666	YP_009103796	Synechococcus virus SCBP4	Autographiviridae	Duplodnaviria	AGACACTGAGCAGCGACTCACTCAAGAGCAAGCTGATAAGTTGTTCGAGATGGTAGGTGGCAAGAAAGCCTATCAAGCTATGATCGAATGGGCAGGTCAAAGCCTTTCCCAAGGTGAGATCGATATGTATGATCGAGTCATGGGTAAAGGTGATCCTAGTGCCGTCTTCTTTGCTGTGCAAGCATTGTCTGGACGCTTCAATGATGCTGTTGGTAAGGATGGTAAACTCCTTACTGGACGTGGCTCTAATTCAGAAGAGAGTTCTTTCCGTAGCCAAGCAGAACTTGTTAAAGCAATGAGTGACCCACGCTACGATAAAGATCCTGCATATCGTCAAGATGTTATGCGTAAACTTGATAACTCTGACCTTGCTTTCTGATGACTGAAAACGTATTCGCT…
CM163_k119_36172	YP_009103816	Synechococcus virus SCBP4	Autographiviridae	Duplodnaviria	CGCTTTGCATACGTTAGGAAGGAATTCGTAGAGGATGTCTTGTATCTGAGCAGCGATGAGTGCGTGTTCCCGTTGAGTCCCGTTAGAGGTACGGAGATCACAGTAATGCAACCAAGACCTAATTGAACCATTCATGTACATTGTTGTTGGAGCTGCCATTGGTAGTACTTCTCTTGCACACTCCTTAGCTACACCTGCATCCAACAACTCTTTATAGAGACCATAACAACTAGAGTAAAGGCTACCAATCCTAAACTGAAGATGCTTCTTCATTACTTCATCTAAGTCATCAATAGAGTTCTGTCGGTTCTTAGTATCTTGTCTACGTAGTTGAGGGATGGATGCTTGTTTCTCTACACGTGCATACCGTTGACTAAACTCTTGAAAGGAGAAGCTTCT…
CM163_k119_3933	YP_009103788	Synechococcus virus SCBP4	Autographiviridae	Duplodnaviria	GTTGTACTTAGCCACCTCTGCAGCCGCCTTAATGGCGCTCTGAAGCTCCTGAGCGATCACATAGCCAGGAGTAGCGGGGTAAGGGCGACCACTGTTCAGTGCCTCTAGAGCACGACCAAATTCATTGTAGGTCACTCCTTGGAGTCGGAGAAGGTTGGCAAGTCCCAGCATTCCGAGACCGACTTGGCGATCAGTCTCTGGAGGCAGGTATTCTCCGCTTTCTCCAACACCTGTTTTGGCGTGAAGGCTACACAATTCGGACATTCCGTTGACAAATGCACCTTGAATGTCATCGAGTTCGCATCCGCCGAGGTTGATATGTTGCAGTAGACATGTTCCCCTGCTTGGGAGATAAACTTCCAGGCATACGTTACCCCGGATTCGATTTCCATTCTTGTC…
CM163_k119_40515	YP_009103781	Synechococcus virus SCBP4	Autographiviridae	Duplodnaviria	GAGAAACACCAATCAACTTTCTGAACAAGATTCAGAAGGTTGCCTTCACACTTAATCCATTCATTGTGGAGGTAGCGGAAGAACTAGATAGATTGGAACGAGCTGTTGGTAAGTTCCTCCCTATTGTGAACCATGAGTTACCACCAAAGCCAATAGATATTGCAGAGAACAAAGAGTCTCGTTTAGCATATCGAAGAGCAGCAGCGGAGACTATGAATCTGAATGCACAAGAGTTTAAGAAATCTTGTCGTACTCGGATGACAATGGAGGCAGTGAAAAGATTCAAGGACGTACCTAAGTTCTTTATTCCGTGGTCTTTTGACTATAGAGGTAGAGCTTATCCTATCCCTGCCTTCCTTACTCCACAAGATACAGACTTTGGAAAAAGTTTTTTAATCT…
CM163_k119_48855	YP_009103801	Synechococcus virus SCBP4	Autographiviridae	Duplodnaviria	CTTCTTGATAAGATAGGTTCTTTTCAATATTTTTTCGTTGGATTTTAACTGATTGCTTATCGTACTTATATTGACGACGAGCACTTGTCTTGTTAAAGTTCCAATTAGCTAGGTTGGCTTCATATTGAAGCTCTGCTTGACGTTCAGCAGCTCTGTTCTCAGCACTTTGTTGAGCACCACCAAAGAGGCCACTAACAAGAGACCCACCTAGACCAATGGCTAACGATACAGGGTCAAAAGCCATCTATCAAGCCCTCCTATAATAACGTGGAGCATACTGACCCTCCCAAGTCATGCTATTTAAAGACACCGGGAATGGTGAGGTGCTGTTTATCTTAAGATTAAAGTTTGTATTTTTTTGATGAATAGGCACAGTAAGTGTTGTCCGATCAATAGTAG…
CM163_k119_85859	YP_009103803	Synechococcus virus SCBP4	Autographiviridae	Duplodnaviria	CATCCAGCATCCGCTTCAGTTGAGGATTAACAGTTTGACTAAAGGTAGTGGTAGCTTCAGGAAGTTGAGCAGGTGAAAGACCAGCAGCAATACGTTGTCTATTGATAACAGTCAACGGATCAATACCCATCTGTCTACCAACATATTCAGCCATTGGATCCATTTTGAATCCAGGCTTCCTCATATCCTGTTCAATTGTATTGAGTTCAGAAATAGTGAAGATAGAACCATTACTATCTAATGCCTTCACACCGAGCCTTGAAATACTCCCTTGTACCCACTGCATACGAGCAGTAGATGCAGTAGAAGGCGTAGTAGCCCTAGTGAATTGAGAGTAACCACCAAGGTTGCTACTATCAGTAGAGAAAAACTGAGCGTTTTTAGACTGTGCAGCAAACT…
CM164_k119_11650	YP_009822218	Synechococcus virus SCBP4	Autographiviridae	Duplodnaviria	CACCGTTAAATCTGAAAAATGGGAGGAGCACGAAGAAAATTGCACGCTCGGCAACAAGTGCTTTGAGGAGCGTGTGATCTGGATGAGCAATCCAGGCGTCCCTAAGCTTCTTCGCTTCGGCTTCAGCCTTTTCATCAACGCCGATAGCGTTGGCGATGTAACCGAGTGCAAGGTCGTGATTCTCTTCGTCCTTGATATTGGACAAAAGGATATCCCTTGCCACTTGTGGAACTTCATTTTTAAGAGCATCTTGAATAAAATCACCAACAGGGAGTTCCATATGGCGAATAGCTAAAGCACGGTAGATAGTTTCTTCCGCACCTTCAGCTAGTTTACCAGCTGTAGTCTGTACTGGAGACCATTTACGTTTACGATTTAATAGTTTTTGATAGGGGTTCA…
CM164_k119_156301	YP_009103797	Synechococcus virus SCBP4	Autographiviridae	Duplodnaviria	ACAGAAGCCACAGTACCAGCCAGGAAAGGCAGGTTGTTGGAACGCTTGATGCTGATACCAGCGATCTCATAGAGACCTTCACCACTGTTCAGGTTACCCTGTGAGTTACCGAAGTCACGGTTTAGGATATTGCTATCCACTTGGCTCACGAGAGCATAGTACTGACGAGGAGCCAGCACAGCGGTACGACCTTGCTTAGGCAGGTTCTTCTCATCGAGAATAGAAGCAGCTTCAAAGAAGGCATCTACCAGGGATTGAGCATCATACTCCTTCTGCACACCCAGTTGGATGATGCTACCACCGGGCTCAGGGCCAGGAGCAGCAGTAATGGGGTGAGCTTCACGAGCAGCCTTAGCGATCTGACGGAAGATCTTCTTATCATATGCTTCGGCAAGAGCA…
CM164_k119_162095	YP_009103792	Synechococcus virus SCBP4	Autographiviridae	Duplodnaviria	GTCAGCAGTCTTTCCTACTTGAACCACACCGATGTCATCAGGTCTTCCTTGAATGATCGCACCGTTGCCTGCAGCGGCCAGCGTCTGTGGTTTAGTTGTACTTGAGGGTGAAACTACGAACACCACCTTAGCGGCTGCTGCAGAGCCTTCTACGAGTGCCTGAGAGAGTGCCTCCAATGAACGAAGATCTCCCATAAACTCTTCGACTCTACCTCGTCCATACATTTCACCGTCAACCGAGTTGAATCGCAAAGCCAACCAAGGGCTTGCATCAACTGGTGCTTTACCAAAAGATTTAGGAATAACAGTATCTTCTACTTCTTGATGCCAAACATAACGATTGTTATCACGACGTACATGTGTGTAGATGTCTACTTCATC
CM164_k119_166600	YP_009103804	Synechococcus virus SCBP4	Autographiviridae	Duplodnaviria	CTCCTGTGTATGTAATTTCAGTTAAAGCCATGGTTACATTTAGTAAGACATTGTTTGGTTCATATTGTCAAGGAAGCGTTTGGCACCATCAAGGTCACCAACTTGCAGGAAGTTTTCAACTGTTTGATTCTTGTACACCTTTTGTTGGATACCATCACGTGTAGAAACTTGTGCTTCTGCATAACGCATAGAAGAACGAAGAGCAGCATCTAGATAAAGATGAATGTTCTTGAACTTCTCTACTTCAGGCTGCAGACCCATATCTCGTGCCTTCTTAAATTCCTTACGGAACATGTCACCTTCTTCAGTCTGCATGATACGTTGGATCTCACGTTTGAAGATCTGTTGCTTACCCATCATGCTAGTTACTTCAGAACGCTCTTCGTTGCTATACTCAAC…
CM164_k119_21517	YP_009103804	Synechococcus virus SCBP4	Autographiviridae	Duplodnaviria	ATAGCTAACCCAATTACCACCAGGTACACGAATAGAACGAGGTTGCCAGTTAGCATCACGACGTGTCCTTTGCTTCTCTTTATCATAAAGACCATCACCAGATAACCGATCAGACATAAAGAGACCTACAGCTCCCATTACAGAGAGAGTACCGATAGCTTTACGTCCCTTCAGTTCAGCACGTACAGTAGTGTAGACACTCTCAATGTTGTCTAGAGAGTAGTCAATACCACGAGAAGAAAGAAGTTGCTCTACTTCTTGACCACTCATTTCATAGAACTCACGGTCAAAGGCATTCACCTTATCAATAAAAGCACCAACTGGATTATGGGTACCGAAATAGGCAGCCATGTTTAGCGGTGTCTTAGTAAAGAGAAGGAACGG
CM184_k119_10614	YP_009103804	Synechococcus virus SCBP4	Autographiviridae	Duplodnaviria	TGCTCAGGAGCAGGTATTGGATCGTCTTGAGTTTCTGCTTGCACAGAAAGGTATGACTTCCTATACACGGGGTCGTGCTTTGAATATGCTTAACTTGTGGAATCGTCTTACTGATGTATCTAGTAAAGCATTTGGTAAAGGTGAAGCTACACGTACAGCTAATGCTATCGCTGATGAGAAGAATAAAACTCTTCAATCAATTGAAAGGATTAAAGCAGAAGCTAAGGGAACTATTGATACCCTACGTGCTGTTAAAGCAGAGCGTCCTGAGATGCTAGCACCTTTGATGCTTGCTTATGAGATGACTGATGGTAAGGTAGATAGCATTACTAAGCTTAACAACTATGTAAGGAGTAGTACAGGTACTATCAGCAAAGCTTTGTTTGATGGTGATCCTGA…
CM184_k119_108291	YP_009103802	Synechococcus virus SCBP4	Autographiviridae	Duplodnaviria	GCAGAAGTTCCAGGCTGATGTTAATGCAATCAATAGCATCGGTCTTGCACCTGCTATTCCTCCTGCATTGCCTAAACCTGGTAAATTACCACGTCCTGAATTGCAGAAAGCACCAAAGATTATCCCACTTCCTAAAGTTCAAGAATACAGTGCAGCAACAGTTAGCCCATGGCTGGCTGGTCTTAACGCTGCTGGCGGTGCTCTTGGTCAAGCTATAACGTCTGTTGCTGGGAATAATATTCAGCCACCACCTGGTAACACTGGTAACCCGTTTAATCTCCCTGATCTACCTCCTCTGCCTTAATAATAACTATGGCTACATTTAAATCATATGCACAG
CM184_k119_118477	YP_009103816	Synechococcus virus SCBP4	Autographiviridae	Duplodnaviria	ATCTAATTAAACATAATCATTGGTCACCCTTTGAAATGGTGAACATGTGTGTAGAGATAGAAACAACAAGGAGTATAGCAGCACAGATCCTTAGGCATCGTAGCTTCTCCTTTCAAGAGTTCTCTCAACGGTATGCAGCAGTAACTAAACCTGCTGAGATCCCAGAACTCCGTAGACAAGATACAAAGAACCGACAGAACTCTATTGATGATCTAGATGATGTCGTAAAGAAACACCTAGAGTATGATATTGGTAAGTTCTATGCTCAATCCTATAATCTCTATAAACGTATGTTGGAAGCTGGGGTAGCTAAGGAGTGTGCTCGTGAAGTACTTCCAATGGCATCACCAACTCGTCTTTATATGAATGGTACTATTAGATCTTGGTTGCATTATTGTG…
CM184_k119_132404	YP_009103804	Synechococcus virus SCBP4	Autographiviridae	Duplodnaviria	AAGACTCCCATTAACATGGTGAAGTTCATGGGTTCACATAATCCTATTGGATTGTTTGTGGATCAGATGAATGCTTTTGGCAAACCATTTAATGAGATGCCATTAGAGAAAGTACAAGAACTTTTAGGTAGTCGTGGTATTGAGTATAGTCCTGAAACTATTCAGACAGCATACAACGCTGTTAGGAACGAACTAAAGGGTCGTAAAGCTATTGGTATGTTGAGTGTGATGGGAGCTGCTAGCCTCTTCATGAATGACTCAATTACAGGTAATGGTCTTTATGATAAGGAGAAGCAACGTCTACGGCGTGATGCTAACTGGCAACCTCGTTCTATTCGTGTACCTGGTGGTAATTGGGTTAGCTATGATAACATCCCTGGTGTAAGTGATTGGCTTGCT…
CM184_k119_165706	YP_009103788	Synechococcus virus SCBP4	Autographiviridae	Duplodnaviria	GGCAACCATCGCTTTGACGACAGTGTGGTCAGGATGCGAAGTCCACGCTTCGCGGAGTTTGAAAGCTTCGGATTCAGCCTTAGGATCAACCCCGTAAGCATCTGCGATGTAACCGAGAGCCAAGTCGTGGTTTTCTTCGTCTTTGATATTAGATTGGAGTAGTTCCCTCGCCAGAACTGGAACGTCAGAGGCAATGGCATCTCGGATAAACTCACCCACAGGTAGTTCCATGTGTCGGATAGCGAGAGCCCGGAAGATTGTTTCTTCAGCACCTTCATTTAGTTTTCCAGCAGTGGTTTGGACCGGAGTCCATGTACGTTTACGATTAAGTAGTTTTTGATAGGGGTTCATTCGCCGCAATTACAATCAGGAGCAGGATCATTTAGAAGAGACTCCAAG…
CM184_k119_168027	YP_009103781	Synechococcus virus SCBP4	Autographiviridae	Duplodnaviria	CTTTAGTGATGGGTCTTATGTAACTCCTGAAGCTGAAGACTGGTTAGCCTTTCAAGTAGCTACTACATTTGGTCTTGATAAAGCACCAATGACTGAGCGACTAGAATGGGCAAAGAATAACCATGAATTGTTCACACTCATAGCGACAGATCCAATTGGTAATCTACCTTTATGGGAAGGAGTTGAGGAACCTTGGCAGTTCCTTGCTGCTGCTGAAGAGTATTATCATTGTGTCGTAATTGCCGATAGGCAGTTCACTCGTCTTATGGTGGCAACTGATGCTACCTGTTCAGGGTTACAAATCTTGGCAGGATTAGCTAGGGATAAGTCCACTGCACGTCTAGTGAATGTCCTACCTGGTGATAAACCACAGGATGCATACAAGGTAGTAGCTGAAGA…
CM184_k119_168207	YP_009103803	Synechococcus virus SCBP4	Autographiviridae	Duplodnaviria	ATCGCCAAAAGTAACTTCTTTACCGTTAAAAGTAGTAGGTGTTACTAGAACATCTTGCCAAATTTTCTGGTAAGAATCACGCTGATCTCCTTCTGCTCCAGATTTAAGAACTCTGAAAAAGTCATTAAGAAGAGCACTACGAGCAGCTCCACTCTTTCCTTCTAATTGTGCAGTAATGTATTGAGAACCGAAGGTTTCAATGCCATCACGATGAGTAGCATCAATAACACGCTGAGCTTCTGCTTTAGCGTTAGCTCGGTATTTAGTATTACTTTGTTGAGTAAGCTCAGCTTCAACACTACGCATCAATGGGTGAAT
CM184_k119_169196	YP_009103803	Synechococcus virus SCBP4	Autographiviridae	Duplodnaviria	GTGTAGACGCTTCAGGAGTCTGGTATTGGTCAAGGAACTTAAGGAATGTAGGATCAGCTTGTGTCCTAAACTTAGACACTGAAGGTGGTATAATAGGTTCAGTTCTACCTTCTGCTCTACGTTGACGGTTAATAACTGCAAGAGGGCTAACACCGTACAACCTTCCAATATACTCAGCCATCGGATCCATTTTGTATCCAGGCTTTTGCATTTCCTGTTCGATTGTATTAAGCTCAGAGACACTGTAAATAGCACCTGCTGTGTCTAGTGTCTTACTACCCAGTCTAGAGATGTTACTTTGAACCCATTGCATACGTGTAGAAGTAGCCGTAG
CM184_k119_170681	YP_009103804	Synechococcus virus SCBP4	Autographiviridae	Duplodnaviria	TAATGCTGGTGATGTAATTGGTATACAAGGAGGAACAGGTAATGTCCGTTCAGTTGACGGAACTATTGCTTCAATTGACTTCCTTGCTCCAGCACCACGTGGTAGTAAGAGTATGGCACCATATCCTGACTATGATAACCTCCGTCGTTATGTTGTAACACAGCTTCAACGCTAACCATTATAGAAAATGACTGATCCAATGAATGAAGTTTTGTACGGTACGCCGGACTTGACTCCAGAAGAAGAGCAGCAGTTGATGCTACAAGCACAACAAACTGAGCAAGACTTTGCTGCTATGGAAGCTATGGCTAACCAACCGGCAATGCCACAGCAACCTTCTCCTGGTCAAGTACAACAAACTTCTCAACCTGCTCAACCTACGGGTACTGAGCAACAACC…
CM184_k119_22811	YP_009103800	Synechococcus virus SCBP4	Autographiviridae	Duplodnaviria	GAGCAGGTAGGTCAGTCCAGGGTCGCCACCAAGTAATATCAAAGTAAATTGTGTCTTCCCAAATATCAGTATGAGCACGACGATCATAAAGATAATTACCCTTCTTTACCACATCAATATAAGCATAAGCTGTGTATTGAGGGTTATTAGAAATATCTACTTGAAGAGCATTGATTGGGTATTCAATTTTACTGTCTGTATTAGGAGATAACGGGAAGTCATACTCCTTATTAAATGTCCATCCTTCTGCCTGCACTTCCCTAGATACTTCCTGAAAAGTATCATAAGCAATCGCAACGTCCGGGTTGGTTACTATGGTCACAGTAGAACCATCAGCACGTTCTACAGTTTCAGTTTCCAGGGTGGTGACAGGCGCTTGACCAACTGACGCCAAAATTT…
CM184_k119_39483	YP_009103803	Synechococcus virus SCBP4	Autographiviridae	Duplodnaviria	TTGAGCACCACCTCGAGCTGCTCCGTCGACTCGGCCAGCGGGAAGGCCTTGAGGGCGCCTCCGTCGATGCGCTCGCCGGGGGTGGTGGCGGGGCCAGCACCAAGTCTTAGGTTATATGATGGATCTTTGAGAGACTGCTCACGTTCTTGCATGGTAGCACCTCTACCGTGGAATTGTTGGTGAAGCTGCATAAGACCAACACCACCTGCTGTACCTCCCATAGACAAAGCATTAGAATCCCAGCTACCATTCTCTGCTTCAGCAAAAGCAGCAACATACACTGGTGAAATACCGGCTTCTTGAGCGGCTTGTACAAC
CM184_k119_50663	YP_009103815	Synechococcus virus SCBP4	Autographiviridae	Duplodnaviria	CTACGTTGCTCTAAATTAAAGCCAAAAGCCATATGATTAGCTGCTGATTGAGGATCATCTAACCAAGCTTCTTGTAAATCATTCCAATCTTCTTGTCTACGTGTTTTAATAGTTTCATATGCACTAATTGCTAGAGCATCTGTGAAATATTTAACACCTTGAGCTAGAGAGTCTAATCTGTCGTCATGTTTTACGGCACCTTTCTCCCGGCACATCCTAGACATCTGATAGAAGAGCATGTATAGGAGACGGTCTTCGGGTGGGGCTTCCTTATTCGAGTTGTAGTCCCATTCCACCACAGCCCGATCAACAATAAGGCGATGTTGATTAAGAACAGGCTCAAGGGTATCAATAATACGGTCTTCTTTTCGGACGTTAGCTCGGACTTCTTCAATGTCA…
CM184_k119_66634	YP_009103792	Synechococcus virus SCBP4	Autographiviridae	Duplodnaviria	GAAATCGTTACCAAGGAACGTATCTCCAAACAACTACTTGGTGATCTACTTCCTGATGAACCAAAACCTAACACACCTGGTAACGATGAAGCTGATGCTTATCGTGATGAGGTAGATGTTTATACACATGTCAAACGAGACAACAATCGTTTTGTTTGGCACCAAGAAGTGTATGATAAAATTGTACCTAAGTCTTTTGGTAAAGCACCTGTTGATGCTTCTCCGTGGATTGCACTTCGCTTCAATACTGTTGATGGTGAATGCTATGGTCGTGGTAGAGTAGAAGAGTTTCTTGGTGATCTTAAGTCACTTGAAGCTTTAACTCAAGCACTTGTAGAAGGTTCAGCAGCAGCGGCTAAAGTCGTGTTTGTTGTCTCGCCTTCAAGTACTACGAAACCA…
CM184_k119_84037	YP_009103785	Synechococcus virus SCBP4	Autographiviridae	Duplodnaviria	TGACTGCCTAGTGGGAGATGAGAAGACAAGACAAGACATTCTATACAAGTGGGTGACTTGCGCGTTTATGGCTGGATATAAGCGAGGGCAAGGATGAGTCTTCTTATTGATGCTGATTATATTGTCTACAAATGCTGTGCAGCATGTGAGGCAGAAATTGATTATGGCGATGATGTTATTGTAGTCACTAGCAAGTTTAGTGAAGCATTAGCTGCTGTAGAGCGTGATCTTTACAACATCGCAACTAACTTAGGATGTTTTGACGACTCTATTCTTTTCTTCTCTGATTCTATTAATTTTCGCAA
CM184_k119_86507	YP_009103801	Synechococcus virus SCBP4	Autographiviridae	Duplodnaviria	TGGTCGTCGTGTAAAGATCATTAACTCTATTGATGAACGTAACTCTTATTATGTTCAATTTAAGGGTGTTTCTGGTTCTACTACTAATTCTGGTACTGGCTATTGGCAGGAATCTCTAGGGTGGGACGATGAATCAGGTACCAATAAACTAGCTAGTGCTGGCTTTGATGCTACCACTATGCCGTATAAACTAGTCAATACTGGTCTCAATACATTTACCATTTCTCAAGAAACTTGGGCGCCCCGATCTAGCGGCAATGACTTCGGTAATCCTGTTCCATCCTTTGTAGGTCAAACTATTAAG
CM184_k119_92067	YP_009103791	Synechococcus virus SCBP4	Autographiviridae	Duplodnaviria	ATCCTTACCTTTGCCCTTACCTTTGAGGGGTCCAGTAGCTAACCGTCCACTTGGTCTAATGACCATCCCACCAGGAACACGTCCAGTGCCTGGAGTGCCAGGACGTTGCTGACCTTGACGCATAGGACCGGCAGGTGTGCCTGCCATACCTTGTATTGCCTGAGCAAGTTTACTGCTACCAAGCTGATAAACACCAGCAGGAGTAGATTGTGCTTGCTTGATCAATTGGTTAGCAGCTTTAGATCCAATTGAAGGGGCTGTCTTGTCAGCCTTTTTCCTCGATTGCTGTACAGAAGAGATTCTGTCAAGCGCTTTGCTTGTACTACCACCAGCTGCCTCGACAATTTTAGCCATCTCCCTGTTGGAGATATTCTTACCGGCTTTTCTAATTTTTTTTTT…
CM184_k119_94393	YP_009103797	Synechococcus virus SCBP4	Autographiviridae	Duplodnaviria	TCAGTCGTGCAGACGCCGTTATCACCTTTAGCAACAGAAACAGCCATGATGTTTTACCTCCTAATTATCAGGTACGAGCCGACTGCAGCTCAATAGCAGCAGCGGGGTTCAGAGTACCAGCACCCATGGCCAGACGACCAACGATGATGTCACCCTGATACATGGTACGAACATCAGAACCAGTGGTTTGCACTTGAGGACCAATAGCCTCAACCACACCCACAGCATCCTTTTGATAGATCAGACCGCAGCTGGTAGAGAAGTCACCAGAGTAGTCGTTGTTCTCACCATTCACAGAAGCCACAGTACCAGCCAGGAAAGGCAGGTTGTTGGAACGCTTGATGCTGATACCAGCGATCTCATAGAGACCTTCACCGGAGTTCAGGTTACCTTGACCAG…
CM185_k119_109618	YP_009103787	Synechococcus virus SCBP4	Autographiviridae	Duplodnaviria	GGTAGACGAGATGTCGGATCATCAATCCAACTTTGTACACGGCCAGTACGTGCGATTAGTTCTTTAGGTGGTTTAGACATTATCAAACAAGATCATTAAGGTTAGGTGGTTGATAGTTCGGTCCTTTCAAGACCTTACCATCTTCACGGTAGATGGGGTTACCGCTGTCGTCCAGTTTGGACATGTTGCTTTGATGAACACGATTCAGAGCTTCGTCTAGATCCCATCCAAGATTAGCAGCGTACTGGTAACACACATAGACCAGATCAGATAGTTCTTTAAGGCACTCAGCAGAGTTGATTGTGAAACCCATGATTAGTTGGTTCTCAGCATCAAGGAACTCTTTGAACTCCTCAACGATCAAAGTCCGTTGCATAGTCCGTGAAGCTGGCGTAGTAC…
CM185_k119_123142	YP_009103793	Synechococcus virus SCBP4	Autographiviridae	Duplodnaviria	GGATGGTGTTGAAGAAGAAGAAGAAGTAGAATCTTCTAACCTTCTAGATAGTCTTTGGGAGCAAGGTCAAAGTGGTAAGTTTGAGGAGGACACTCTCAAAGAGTTGTCTAACCTTAGCTCTACAGATCTTGCTAAGATGTATCTAGAATATCGTGCTCAAGCTGAGCAACGTAATCAAGCTACTACTGAAGTAGACATTACAGATAGTGATCTCTCTGAACTACGTGGTATTACTGGTGGTGATGATGAGTATGGCTCAATGCTGAGTTGGGCTTCTGAGAATCTTTCTCAACAAGAGATTGATCGTTACGATTCAGTAATGGAGACTGGCGATAAGAATGCTATGACCTTTGCTGTTGAAGCTTTGTACAGTCGTTACCAAGATTCCGTTGGTGTTGA…
CM185_k119_149411	YP_009822212	Synechococcus virus SCBP4	Autographiviridae	Duplodnaviria	CAAAGGCGGCTACAAAAAGTAAGCCCAGCGTCAGCCTAAAAATTGGTAAACATAAATCCCGCTCAGGTGGCTTGACAAAAGCAGGGCGGGAGAAATATAACAGAGAGACTGGATCTAACCTCAAGGCTCCACAGCCCGAAGGTGGTCCACGTAAACGCTCCTTCTGCGCTAGGATGTCTGGTGTTAAAGGACCGATGAAAGATGAAAAAGGTCGTCCTACACGGAAAGCCCTTGCCTTACGTAAATGGAAATGTTAACTATGGCTAAACAAGGTCTTTACGCAAACATCCACGCGAAACGGATGCGTATCAAAAAAGGCAGCGGTGAGAAGATGCGGAAACCTGGGAGTCCTGGTGCTCCCACCGCAGCTAACTTCAAACGAGCGGCCAAAACTGCTAA…
CM185_k119_157268	YP_009103793	Synechococcus virus SCBP4	Autographiviridae	Duplodnaviria	CCAAAAGAAAAGATTGGTACAGCTAAACTAGGTCGCTCCTCTAATTATGTGACTAGTATTGGTCTCGGTAAACTTCAAGTAATCCACGCCACCTCTTCTAATGACAACTCTAACGTACAATCCGAATGAAGCTCCCGAAGGCGAGCTGACTGCTGAAGAACAAGACTCTTTGGCAGTAGGTGAAAAAGCTTTTGCTGAACAACAAGAACTACTTGCTGGTAAGTTTCGTGATGCTGAAGAGCTAGAGCAAGCTTACATTGAATTGCAAAAGAAGTTCAGCTCTCGCACACCTGAAGAAGATACTACTACTGAAGAAGAATCAACAGAAGAGGATGGTGTTGAAGAAGAAGAAGAAGAAGA
CM185_k119_175845	YP_009103803	Synechococcus virus SCBP4	Autographiviridae	Duplodnaviria	TAGTATTACTTTGTTGAGTAAGCTCAGCTTCAACACTACGCATCAATGGGTGAATCTTAGCAGCAATAATAGTGCTACTAAGATTAAGCATCCTAGAATTAGCCACATACTCAGAATGAATCTGTGATTTTATCTGTTCGTATGCTGCAAGATCACGCCCCTCTGTTTCAGCAAGGCTAAGCTGCCTGCCATCACCTAGATCGTATTTAACATCATATTTAGATGTAAACTCATTGCGATAACCAATACCTAGATTAGTAGCCAATGCCATGGATTCATTCCACAGCTTAGCATTACTATTCTCATTTAGGTAACGAATCTGTTGAATAGAAGCACCAG
CM185_k119_184880	YP_009103817	Synechococcus virus SCBP4	Autographiviridae	Duplodnaviria	CTGTAATCTACGGTGTAAAAATGGTACACAAAAAGAACACGCACTTATTGCAGCACAAATCCAAGACATCCTCTATTCGCAAATACCAAATGTATGTGAAGCAATGTGGAACAGAGAACTCTAAAACTAAACGAATTTAAAGCACTCTATAAAGCTCTAAAGACTAACATCCCAGGGGTAGATCATCTACTCCTCGGTCTACTTGTTTGGTTGGAAGAAAAGCTCATCGATAATCGCATTAAGGTAGAACTCGATGAAGCGATTAAGGAGTGGGAATCGCTTCATCCCCCAACCATCTCCCCTCCCATCTACACAGAAAGCCCGTCAGACACCTCCACAAGCCTCC
CM185_k119_196435	YP_009103804	Synechococcus virus SCBP4	Autographiviridae	Duplodnaviria	CACGTTTAAACTCTTTACGGAATGCCTTACCTTCTTTGCTTTGCATGATTTGTTGAATAGCACGTTTGAAATCACCTTGTTGACCCATAAGACTAGTCACTTCAGATCTTTCTTCATTAGTGTAATCAACACCACGTCCATTAGTACGTAGACTAGGACGAGCATCATATTCAATATCCATAAGGAATTGCTTCTCGGGAGAGATAGAACCACTTACTTTCCAAGGAAGATAGGTATTCCATACTCGTGCCCAGAAATTAGGTGGTTCACCAACAAGACCACCATCAATCCAATCATACTTGTTAGGTAGATCTGATTTAAGAAGAGGATTACGGTTAGCTACAAGGTCA
CM185_k119_209510	YP_009103788	Synechococcus virus SCBP4	Autographiviridae	Duplodnaviria	CTCTGAGAATGGCAAGGGTCTTGTGGCATCTGGCCCTGTTTCCTTCGCAAAAATCTACTCCACCCTCAACGAAATCTTGAGGCGTGGAGGAGTCTATAAAAATGGAGCTGTTGTATGCCATCTTGATCTCAGTCATCCTGATGTGCTTGAGTTTATCACTGTTAGTCGTAGTGAGCTTCCTTGGGTTAAGCGTTGCGTCAACATCAATGACCGTTGGTGGGAACTTGCTAGTCAAGAAGTCAAAGATGCACTCCTTGAAGGGATCAAGCGTGGTGACATCTGGCTCAACAAAACAAAGGTAGATCGTAATGGAAATCGAATCCGGGGTAACGTATGCCTGGAAGTTTATCTCCCAAGCAGGGGAACATGTCTACTGCAACATGTCAACCTCGGCGGATG…
CM185_k119_23189	YP_009103797	Synechococcus virus SCBP4	Autographiviridae	Duplodnaviria	GGTTACGACCGATACCCTTAGTCATGACAGTCGGAGAGACGACACAAAAATATGACAACAAAAATTCTAGGATCCTAGAGAGACAACGCAAACAACTCTCTCTTAACTATTGTGGCTAATTCTATTGTAACTTCAGTCGGTACTATTAATAATACTAGTGCGACTCCCCTTGCCCTTGGTACGGCTTATGATACCAAGTACGCAACTTATCTGAAACTGTTCTCTGGCGAGATGTTCAAAGCCTATGAATCGGCTACTATCGCTAAAGGCACTGTGCAAAGCCGTACCCTGAAAAATGGAAAGGCAATGCAGTTTATCTTCACCGGACGTATGGAGGCGGCTTATCACGAGCCCGGCACGCCAATCCTAGGAAGTGGTGATCCTCCGGTGGCTGAGAAG…
CM185_k119_70743	YP_009103797	Synechococcus virus SCBP4	Autographiviridae	Duplodnaviria	GGGCACCTCATGCCATGACGGTCTGGAGAGACAGACACCAACTATAATTTAATGAACACATGTATAATCATGTGATTCTCTAAGCGCTTAGAGAGAATGTACACACAACTCTCTCTTTACTAATCGTGGCTAACACTCTTGTTACTTCGGTCGGTAGTATTAATAATACTTCTTCGACCCCCCTTGCTCTTGGTACTGCTTATGATACCAAGTATGCAACTTATCTGAAACTGTTTACTGGCGAAATGATGAAGGCGTATGAAAGCGCCACTATCGCTAAAGGAACTGTGATGAGTCGTTCACTTCGTGGAGGAAAATCTGCACAGTTCATTTTCACTGGCCGTATGACGGCAGCTTATCACGAACCCGGCACTCCTATCCTGGGTAGTAATAACCCTC…
CM186_k119_78382	YP_009103783	Synechococcus virus SCBP4	Autographiviridae	Duplodnaviria	AGAAGATCGTCGAAAGATGAAGCTGTTAAGGCACAGAACCCTGAACTTGATATTCGTTTTGTATTTCAATCCCCATTCAACAAAATCTATAAGGGATCTAAAACCACCTACGCCAAATGGGCCGAGAAACACGGCTTCCTTTGGTGTGCATTCCACTCTATCCCAATCGAATGGCTGACGTAGACCTGATTAAAGATCTGGCTGCCAACTTAATCATGGCACTAGATAAGCACTCTTCCCCTAATGACATCATTGAGGGATTTGAAGAAGCACTTGATGCTTACGAGCAACTGATCAATCGTTACCACCAACAATGAACTACGGCACTCCTGA
CM187_k119_10773	YP_009103781	Synechococcus virus SCBP4	Autographiviridae	Duplodnaviria	GGTTGACATGTCCGTTGCACGACACAAGACAGAATCATGAATGAGAGCAATAGGTGCGTCAAAGCGTAAGACACTCAAATGTAACAAGCTAGCATCAAGACTGTGGATGAGATTAGGAGCTGTTGCATTCTTGTGATGGTTGAGATCAACCTCATTAGAATCATCAACCGCTACGCTCATCTCACAACGACCAAGTAACTGTAACTGAAGGGTTACTAGCAGTTTCTTGTTTAGCTTTTGATGAACAACAAACCCAGATGGTGTTGTCCATTCAAGAAACTCTTTACCTGATTTGATTGCATTAGCAACCTCTTGCTCAATCCAACTCATAACAGCCATAGGACCAGGAACAATGATTTCCATGGCATCACGGACTGCCTTGACTGTTTTGGTTAAGTC…
CM187_k119_107986	YP_009103813	Synechococcus virus SCBP4	Autographiviridae	Duplodnaviria	ATTACGAAGGTATGCAATAGGAATAATGTGATCTTTTGTATCAGCGGGCATCCCGCAATAAGTACAGTACATAGTGGAAAAATAATGGCGCCTACACAAAGATGTAAGCGCCTATGGTAAAAATTAAAGACCAAAGCCGGTAATCATATCCCAAGTAAGTTTTGCTGCTCCTCCAGCAAATGTCAGGATACCCATCATAGCTTGTTGACTAGTCGTAATAAGATCAGGATGGTTAGGCAAAGATGGTTGTGTTCCCTCCATTTCACCTAAACGTCTCTGTACATTTGACCAATCAACCTCTTCTTGACGGTTTTCTGCACCAGAACCGATTTCTCTATTCTCTGGACGATCACCAATAGCACCACCATATGCTTCTTTTAATCGCCCACGTGCTCTTGC…
CM187_k119_109109	YP_009103788	Synechococcus virus SCBP4	Autographiviridae	Duplodnaviria	AGACTCTAATGGAAATCGAATCCGGGGTAACGTATGCTTGGAGGTATACCTGCCCTCACGCGGAACATGTCTATTGCAACATGTCAACCTCGGCGGATGTGAATTCAATGACATTCAAAGTGCATTTGTCAACGGAATGTCCGAGCTGTGCGCCCTCCACAGCAAAACAGGTGTTGGAGAAAGCGGAGAGTACCTCCCTTCAGAGACTGATCGCCAAGTCGGTCTCGGACTCCTTGGGTTGGCAAACATGCTTAGGATTCAAGGGGTAGATTACAAGAGCTTTGGTTATGCACTTGAAGCTTTGAACAGTGGTCGTCCTTATCCACAGACACCTGGCTATGTGCTTGCCAAAGAGCTTCAGGCGGGCATACAAGCAGCTGCAGAAATCGCTAAGGCTAA…
CM187_k119_111498	YP_009103797	Synechococcus virus SCBP4	Autographiviridae	Duplodnaviria	CAGCGTGGTTAGCGAAGTTACCAGAGTAATCGTTGTTCTCACCATTCACGGATGCCACAGTACCAGCCAGGAAGGGCAGGTTGTTGGAACGCATAATCTTGATACCAGCAATCTCATAGAGACCTTCACCAGACTGAACACTACCAGCATTGTTACCGTAGTCACGGTTCAGAATGTTGGTATCAACCTGAGAGATCAGAGCGTAGTATTGACGTGGGCTGAGGACAGCGTTACGACCCGTCTTGGGCACGTTCTTTTCATCCATGATGGAGGCAGCTTCGAAGAAGGCATCCACCAGTGCTTGAGCATTATACTCATTACCAGAACCAAGTTGGATCTGGCTACCACCAGGCTCAGGACCAGGAGCGGCAGTAATAGGATGAGCTTGACGTGCAGCCT…
CM187_k119_118017	YP_009822218	Synechococcus virus SCBP4	Autographiviridae	Duplodnaviria	AAGACCAGTGCATACGCTGCATTGGAGGAGTCAGAGGTTGACGATTACCTGGAGTCGCTTCTAAATGACCCTGCTCCTGATTGTAATTGCGGCGAATGAACCCTTATCAAAAACTCCTAAATCGTAAACGTACTTGGACACCCGTCCAAACTACTGCTGGTAAACTTGTCGAAGGTGCGGAAGAAACTATCTACCGTGCCTTGGCAATCCGCCACATGGAACTACCAGTAGGTGACTTTATTACTGATGCCTTGAAGAATGAAGTTCCACACTCATCACGTGAACTACTCTTATCCAACGTTAAGGATGAAGAAAACCACGACCTTGCTTTGGGTTACATCGCCAATGCTAT
CM187_k119_11995	YP_009103788	Synechococcus virus SCBP4	Autographiviridae	Duplodnaviria	CAGGATTTCCGTAACTACGAACAAACACCTGCTACTATTATTGCTGAATAACTTTCTGTTGGTATCAAGGCAGCCGCTGAAGTAGCTAAGTTCAATAACATGGAGCGTGCTTTTGCTATTGCTCCTACTGCCTCGTGCAGCTATCGTTACACTGATCTTGACGGGTACACTACCACCCCCGAGATCGCTCCTCCCATTGCCCGTCAAGTTGACCGTGATAGCGGTACGTTTGGCGTCCAGAGCTTCGACTACGGTCCCGTTGAGATCGCAGCTGAAGTTGGCTGGGAAGCTTATAAGCGAGTAGTTGATGGTATCATCCGACTGCTCGATAGTACCGGATTGTTGCATGGTTATTCCTT
CM187_k119_120059	YP_009103804	Synechococcus virus SCBP4	Autographiviridae	Duplodnaviria	AGAAATCATCAGCTAGTTGTTCACCAGCAGCAGAGATCTCTTTAAAGCTAAGGTAACGACCTGATGCAGTAGTATAGCCGTACTCACCAGCATCCTTAAGCTGTGAAGCTAGACCACGGATGATTGTATCTTGACCATCAGGAATCTCCAAGCCAAACTTAAGAGCAGGTTCAGAAATAACACTACCTACACGACCATAAGATGAATCAGCATTAGAAAAGATCCTAGCTACATCAACTTGAGCACCAACAATACCAAGGTCATCTACAGTACGAATACCTGATTCATCATAACCATAAAGGTCATGTACACCAAGCATGGGTTCATCAAGATTCTGACTCTTAGAGAAGTTATACTCACCAAGTTCATCTAGTGAATCAGATCGCTTAGCTGCTGATT…
CM187_k119_12329	YP_009103807	Synechococcus virus SCBP4	Autographiviridae	Duplodnaviria	ACTACTTCTGGGAACTTAGCACCTGCAGCTTCAGCAGCAGCTTTAATACCATCCCAGGTATTTGTAAATTGCTGGGGTTTAGGAGCAGGAGGAGTAGGCTTCTTACGCCATAGCTTTACCCACTCTGCATCATCAGCCAAGCCATCAGGTTCCAGAAGCTTCTCCAAGGACTCGATGGCTTGCTTTTGATGAGATAACCCCTTATAATGTTCAATAACATCAAGGAGTTTGATAGTCATTTTTCAATGTATGTTTAAAGAACGATTAGTTATCGCAGTGTTTACCAAGGAACGCCTGCAGACTTAGTAGGTGTAAGCTTTTCAGAGATTTGGCTATCAAGTGCAGCAACGATTTCATCTACTTTCTCTTCACCGAAATGAGTGGTGACCCAACCAACTA…
CM187_k119_127359	YP_009103785	Synechococcus virus SCBP4	Autographiviridae	Duplodnaviria	GTCGTGTTGAATTTCAATCCCACGCCAAGTTCAAACACACCCACCAAGGTAACGGTACACGTAGCCTTCCAAAGCGTGGTAAAAAACTACGCCGAGGGCAAGGTAAATGAGTCTACTTATTGATGCAGATTATATCGTCTATAAATGTTGCGCAGCTACAGAAACAGAAATTGACTTCGGTGAAGACCTTATCGTCGTCACCTCTAGGTTCAGTGAAGCTCTCGAATACACCGAACGAGAACTCTATAACATCGCTACTGACCTTGGATGTTTTGATGATTCTGTTCTGTTTTTTTCTGATAGCATCAACTTCCGTAAATCTATTGACCCAGCTTATAAAGGACACCGCAACCGCAAAAAGCCGTGCGGCTACAAAAGGGTCATCAATGCGCTCAAGCT…
CM187_k119_141302	YP_009103803	Synechococcus virus SCBP4	Autographiviridae	Duplodnaviria	GGATACTATCTATGTGTGGAACATGGGTGAGACTGGTTACAGTAGATGGATCGCAGCAGGTAGACCTAATACTGCACAGGCTGGTTATGCAGAAAACCTTTATCAACGTTTTGAAAAGGCTCGTGCTAAATACGGAGAAGTATCTGCTCTTCAAAGTCGTGCAACAATGCGTACTAGTATGCAACGTTACGGCAGCGCTTCATTTGAACGCCCCTCCTCCGTTGTATTTGAGACGGCAAGTGGTCAACCTGGTGTAGACCTTTACTTTGAAAGTAAGCGTTTCCCAGCTGTACTTGATGGTGTAGTTAAAG
CM187_k119_144293	YP_009103804	Synechococcus virus SCBP4	Autographiviridae	Duplodnaviria	ATCAGTATTCTGCTGCACTCGATACTTTAAGTAATGGGTTCCAGTACATGAATCAGGTCTTCAAGCGTTCTGCTGCAGACCCTTATGTAATGACCTTACGTGAAGATATGGGTGTTGCTGAGGAAGGTCAACTTGAAGTCCTCAGGGTATTTGCTAATGCTAAAGCAGAACGTGGTGAGTATGGTCCTCAAGCTATGCTTTCTATTATTGAAGAGACAAATGACCTTGCGAGTCATCCATGGCTACGCTTTGGACAACGTGGTATGCAAGCATTTGATGGCTTTACACAAGCTGTGATTGGTAACATTGAAGCACGTGGTAGAGCATGGG
CM187_k119_147420	YP_009103793	Synechococcus virus SCBP4	Autographiviridae	Duplodnaviria	GGCAATGTCTGCTCAGGAAGAGTTGCTGGCTGGTAAGTTCCGAGATGCAGAAGAACTAGAACAGGCTTATATTGAACTTCAAAAAAAGTTTAGTTCACGAGATACAACTGAAGAAAAAACTGAAGAACCACAACAAGAAGTAGATGAAGAGGTTGATGAAGAACCTACTCAAGTAAGTATCCTCGAAACTCTTTGGGAAGAAGGAGTCAACGGTAAGTTCTCCGAAGAAACTCTCAAGATTATCCAAGAGATGGCACCTGCTGATCTTGCTAAGATGTACCTTGAGTACCGAGCAGATGTTGAGAATAACTCTGCAGAACCTGTAGAGATTACTGAGTCTGACCTTTCTGATCTCCGTGGTATTGCTGGTGGCGATGATAGCTAC
CM187_k119_149444	YP_009103815	Synechococcus virus SCBP4	Autographiviridae	Duplodnaviria	CTGCATTGGACTGTAGAAATAATCTCCAGGTAAACTAACAGTTGGGAGGTCTTTGATGATATTTTTGGGATCGGAGCACCAAATGACGGATTCGGGAGCAGATTCAGGATTAACAGAGGTAACGATAAGGTCAGAGCATTTAAGTGGGAATTTGTCAGCATCGGAAAGACTAGTATCTAACATGAACTGCAACATAAAGTTGCTACGACCCATTGATGCTTCACGTTCTACTAGATCATCATTAGAGAAACGATCAGGATCTGTTACTTGCCAGGATTCAACACCTTGTTCAATGTCTTCTTGGATTTGTGGGGCAAGTAGACCTTCGTAGTTAGATAGTTTACGAGGGTAACGTGCTGGCCAGACAAATGGTTTGTAGTTACGTTCAGCTAGTTTGCG…
CM187_k119_154718	YP_009103803	Synechococcus virus SCBP4	Autographiviridae	Duplodnaviria	TACAGTGTCTCTGAGCTTAATACAATCGAACAGGAAATCCAAAAGCCTGGATACAAAATGGATCCGATGGCTGAGTATATTGGAAGGTTGTACGGTGTTAGTCCGCTTGCAGTTATTAACCGTCAACGTAGAGCAGAAGGTAGGACTGAACCTATTATACCACCTTCAGTGTCTAAGTTTAGGACACAAGCTGATCCTACATTCCTTAAGTTCCTTGACCAATACCAGACTCCTGAAGCATCTACACGTGCAATGATTAGTACTCGTCAATTTGATGAGACTAGGGTACCTAAAGGTTATGGTCCTATGGTTGTACAAGCTGCTCAAGAAGCCGGTATTTCACCAGTGTATGTTGCTGCTTTTGCTGAAGCAGAGAATGGTAGCTGGGATTCTAATGCT…
CM187_k119_161948	YP_009103788	Synechococcus virus SCBP4	Autographiviridae	Duplodnaviria	TGCAACATGTCAACCTCGGCGGATGTGAACTCGATGACCTTCAAGGTGCATTTGTCAACGGAATGTCCGAATTGTGTAGCCTTCACGCCAAAACAGGTGTTGGAGAAAGCGGAGAATACCTGCCTCCAGAGACTGATCGCCAAGTCGGTCTCGGAATGCTGGGACTTGCCAACCTTCTCCGACTCCAAGGAGTGACCTACAATGAATTTGGTCGTGCTCTAGAGGCACTGAACAGTGGTCGCCCTTACCCAGCTACTCCTGGCTATGTGATCGCTAAGGAGCTTCAGAGCGCCATTAAGGC
CM187_k119_2135	YP_009103805	Synechococcus virus SCBP4	Autographiviridae	Duplodnaviria	CACCAGAATAAAAGGTAGCAGCCAGATCAGCATCATCAGTGATACGATAAATACGAATTACATTAGAAGCTGTAGGATATGGCGCAATGAGGAATGTAATCTGTTTATTAACAAAATCAAGTGAATAATCAGTGCCGACAGTCTTTACTGTACTATCAACTGACACATAGACATCACTTGCTTCTAGTGCCGGAAAGGTATAGGTAAAGGGTCCGGCAGTTCCGTTACCAGGTAAATTAGTTTCAGTAATAGCCATTTATGTGACCCTTAATAAGAGAAATTTTGTTCAAAGTCTTTCAGGAATTGTTCGGCACCATTAATGTCACCAACCTTAAGGAAGTTTTCAAGGGTTTGATTTTTAAATTGTTTATTCATAACCCCATCACGATTAGACAATGA…
CM187_k119_22290	YP_009103793	Synechococcus virus SCBP4	Autographiviridae	Duplodnaviria	GGTCATAGCATTCTTATCACCAGTCTCCATTACTGAATCGTAACGATCAATCTCTTGTTGAGAAAGATTCTCAGAAGCCCAACTCAGCATTGAGCCATACTCATCATCACCACCAGTAATACCACGTAGTTCAGAGAGATCACTATCTGTAATGTCTACTTCAGTAGTAGCTTGATTACCTTGCTCAGCTTGAGCACGATATTCTAGATACATCTTAGCAAGATCAGTAGAGCTAAGGTTAGACAACTCTTTGAGAGTATCCTCCTCAAACTTACCACTTTGACCTTGCTCCCAAAGACTATCTAGAAGGTTAGAAGATTCTACTTCTTCTTCCTCTTCAACACCATCTTCTTCTGTTGATTCTTCTTCAGTAGTAGTATCTTCTTCAGGTGTGCGAGA…
CM187_k119_22988	YP_009103803	Synechococcus virus SCBP4	Autographiviridae	Duplodnaviria	CTTAATCTTAGTACCACTATTGTTGGCGCTAAGATTCACCCATTGATGCGTAGTGTTGAAGCTGAGCTTACTCAACAAAGTAATACTCAGTATCGTGCTAATACTAAAGCAGATGCTCAGCGTGTTATTGATGCTACTCTTCGTGATGGCATTGAAACCAGCGGTTCTCAATACATTACTGCACAATTAGAAGGGAGCAGTGGAGCTGCTCGTAGTGCTCTTCTTAATGACTTTTTCAGAGTCCTTAAATCTGGAGCAGAAGGAGGGCAGCGTGATTCTTACCAGAAAATCTGGCAAGATGTTCTAG
CM187_k119_27844	YP_009103793	Synechococcus virus SCBP4	Autographiviridae	Duplodnaviria	CTTCTTCTTTGCAGTCTTAGCAGCTTTCTTAAATTGAGCTGCAGTAGGTGCCCCACTGGCACCAGGTTTACGCATCTTCTCTCCACTACCTTTAGCGATACGTTCTCGCTTGGCGTGGATGTTAGCGTAGAGTCCAGGCTTAGCCATTACTTTTTCTTGCCCCCACCTTTGTAGCCTTTCTTACCACAAGCCATTAGAATACTCCAGGAATCAATTGACCAGTAACAACATAAGCGCCAATAGCTGCAATAACGCCAAGCATAGCCAGGCGACCATTGAGAAGCTCTGCTCGCTCATTGTGAGGTACGGTGTAATCTTTGTCAGTGTACATGGTGGGTTCTTTAGCGAAGATGTTTTGTTGATCGAATTCGTTACTAGTAATCAAGATTAGACCTTTCA…
CM187_k119_35005	YP_009103797	Synechococcus virus SCBP4	Autographiviridae	Duplodnaviria	CGGTTACGACCGATACCCTTAGTCATGACAGTCGGAGAGACGACACAAAATATGACAACAAAAATTCTAAGCGCTTAGAGAGACAACGCAAACAACTCTCTCTTAACTATTGTGGCTAACACTCTTGTTACTTCGGTCGGTAGAATTAATAATACTTCTTCGACCCCCCTTGCTCTTGGTACTGCTTATGATACCAAGTATGCAACTTATCTAAAACTGTTTACTGGCGAAATGATGAAGGCGTATGAAAGCGCCACTATCGCTAAAGGAACTGTGATGAGTCGTTCACTTCGTGGAGGAAAATCTGCACAGTTCATTTTCACTGGCCGTATGACGGCAGCCTATCACGAACCCGGCACTCCTATCCTGGGTAGTAATAACCCTCCGGTGGCTGAAAAG…
CM187_k119_36646	YP_009103787	Synechococcus virus SCBP4	Autographiviridae	Duplodnaviria	GGGTCATTGATCCAAGAGTCAACACGTCCAGTGCGGGCGATAAGAGTTTTAGGTGGTTTAGACATTATTAAACAAGATCATTAAGGTTTGGTGGTTCATAGTTTGGTCCTTTCAAGACCTTACCATCTTCACGGTAGATAGGATTACCGCTGTCGTCCAGTTTGGACATATTACTTTGGTGAACACGATCCAAAGCTTCATCTAGATCCCATCCAAGATTAGCAGCGTACTGGTAACACACATAGACCAGATCAGATAGTTCTTTAAGGCACTCAGCGGAGTTGATTGTGAGACCCATAATTAGTTGGTTCTCAGCATCAAGGAACTCCTTGAACTCTTCAACGATCAAACGCCTCTGCAATGTCCGTGAAGCTGGCGTAGTACTGTTGTTCACCCGGA…
CM187_k119_5102	YP_009822188	Synechococcus virus SCBP4	Autographiviridae	Duplodnaviria	GTCTTGCCACTCTTCTTGTCGTCTTAGTTTGACTGTTTCATAGGCAGAAATAGCTAGAGCATCTGTGTAATATTTAACACCTTGTGCTAAACAATCTAATCTGTCGTCATGTTTTACGGCACCTTTCTCCCGACACATGCGTGACATCTGATAGAACAGCATATATAGGAGTCTGTTTTCTGGTGCTTCGTCCTTATTCGAGTTGAAGTCCCATTCCACCACTGAGCGATTAACAATAAGCTTATGTTGATTAAGAACAGGCTCCAGGGTATCAATAATACGGTCTTCTTTTCTGACATTAGCACGAACCTCTTCAATATCAATAGCTTGTTTAGTTTGTTGAAGATGTTTACGGAATAGTTCAGCTACAATACCATCACCAAAGTTTGTTTCAATAAG…
CM187_k119_55599	YP_009103804	Synechococcus virus SCBP4	Autographiviridae	Duplodnaviria	TGAGATTTCTCCAGAGAAACAATTCCTTATTGATATTGAATACGAATCTCGTCCTAGTCTTCGTACCAATGGACGTGGTGTTGATTATACCAACGAGGAACGTTCAGAAGTCATGAGCATCATGGGTCAGCAAGGGTTTTTTTAAGCAAGCTATTCAACAAGTCATGCAATCTAAAGAAGCTAAAGAGTTCCGTAAAGAGTTTAAAAATGCACGTAAGCAAGGACTTAATCCTGAAGTAGATACTTACAAAGGTATTCATATGATGCTTGACCAAGCGTTGCGTTCTTCAATGCGTATGGCTGAGGCATATGTTTCTAACCGGGATGGTATCCAACAGAAGGTATA
CM187_k119_56525	YP_009103804	Synechococcus virus SCBP4	Autographiviridae	Duplodnaviria	AAAAAATGACTGATCCAATGAATGAAGTTTTGTACGGTACGCCGGACTTGACTCCAGAAGAAGAACAGCAGTTGATGCTACAAGCACAACAAACTGAGCAAGACTTTGCTGCTATGGAAGCTATGGCTAACCAACCGGCAATGCCACAGCAACCTTCTCCTGGTCAAGTACAACAAACTTCTCAACCTGCTCAACCTACGGGTACTGAGCAACAACCGCAACAAGCTCAACAAGAAGGTGACCTTGACCTTGGTGGTCTTGCTCGTCAAACATTAGAAGGCGCATTTGCTGTACCTGCTGGTTTGGCTGACTTCGGTGTTGATTTAATTAATCTACTTCCATCTAAAGAAGTACCTGGAATTACTAATCCATTCCGTCCTGATGGCAAAGCACAGAAAC…
CM187_k119_57272	YP_009822224	Synechococcus virus SCBP4	Autographiviridae	Duplodnaviria	TGCCTGGTGATAAACCACAGGATGCATACAAGGTAGTAGCAGAAGAGGCTACACCTTATTGTCCTGAGTCTATCCAACCTTACATGGATAGAAAAACTGTCAAAAGGGTCGTTATGACCGTGCCTTACAATGCTAAACCTTTTTCAAATCGTGGGTACATCAGAGACGCACTAGCTGAGAAAGGTGTAGAGATTAGTAAGGATGATCTAACTAAGACAGTCAAAGCCGTACGCAATGCCATGGATGTTGTCGTACCTGGTCCTATGGCTGTAATGAATTGGATTGAGCAAGAAGTTGCTAATGCAATCAAAGCCGGTAAAAAGTTTCTTGAATGGACAACACCATCTGGTTTTGTTGTTCATCAGAAGCTAAACAAGAAACTAGTTGTTGAGTTAGCTT…
CM187_k119_60347	YP_009103792	Synechococcus virus SCBP4	Autographiviridae	Duplodnaviria	GCTAAAGGTGTAGTCACTCTTTCCTCAAAGCTAATGCTTGCTTTGCTTCCACCACAAACTAGCTTCTTTAAGCTGCAAGTGGATGAAGCAATGCTTGGTCAGTATGATCCCAATATCAAGTCTGAACTTGATCTAGCTTTTGCTAAGATTGAACGGACTATCATGGAAGCTATTGCTGCCAGTGATGATCGTGTGATTGTACATCAAGCTCTTAAGCATCTAGTTGTAGGAGGTAATGCACTTGTCTTTATGGGTAAAGATGGTCTTCGATTGTATCCTCTTAATCGCTACGTTGTAGATCGTGATGGTGACGGCAATGTAATTGAAATTGTTACCAAAGAACGAGTATCAAAAGAACTCATTGAAGATCAACTTCCCCAAGAAGATAAGGATGTAAAGC
CM187_k119_65100	YP_009103779	Synechococcus virus SCBP4	Autographiviridae	Duplodnaviria	AAGATAAGTGAGCATGTCTATCGTCAACGTGCAGCTGCTCAACGTAAAGTCAGTGAGCTAATGGATCAAGCAGATAGCGAGTTTGTTGTCTGCGATCATGAGTCTATTCACCTTCTAAAACCACCTACATCTGAGGATTTCGAATGAGCATCATCACCATTGAACAGTTCAACGAAGAGTTCAGCGAGCAATATCCTGAGCTTGCACAACTTGTTTGTCTTGATGAGGTAGAAGTACCCATCAATGTGGAGGATAACTGATGCCTACACCTGCTCAGATTGATGAACAGGTGCAGCTTGAGCGTGACCAAATACGTCAAGG
CM187_k119_68610	YP_009103816	Synechococcus virus SCBP4	Autographiviridae	Duplodnaviria	CGTATTGGTATTGCATACTCTGATAACTATCGTCTCTATAAAGATATGATAGCAGCTGGTATTGCTAAGGAATGTGCAAGAGAAGTTCTACCTCTAGCTACTCCGTCACGTCTCTATATGAATGGTACCGTTAGGTCTTGGTTACATTATTGTGACTTGAGGTGTAGTAATGGTACTCAAAAAGAACACGCAGTTATTGCAGGACAAGTAAAAGATTTGTTGTATGAACATCTTCCTAACGTTTGTGAAGCAATGTGGAACAGAAAAGATTAAGACTTGTTGAGTTTAAAGTATTGTTTAATGCCTGGAGAAGGTATGTCGTAGTGTTTGATAACCTTCTTCTGGGCTTTCTTTCTTGGTGTGAACAGATTTTGATAGATAATCGGGTAAAAACTGAGG…
CM187_k119_73693	YP_009103801	Synechococcus virus SCBP4	Autographiviridae	Duplodnaviria	TCACATTAGTGGTAAACAAGCATTTGCTGTAAAGATACCTACAGTTACACCACAGCAACCAACAAAGTTAAGTGATCTACCTAAGTTGTTTATTACTTCATCTTTTAATCCTATTGGTAGTGGTGTAATTTATGATATTGATGAGACTGATTGGACAGCACTTGGTGACCTAACAGGTCTTGAATCTCAACTTGTTATTGGCTATGCATTTGACTATGAAGTAGAACTACCTACTTATTACTTTAACCAAGGTCAATCAATTGATTGGAGTGCAATCCTAACCGTTGCACGAATGAAGTTTAACGTTGGTCTTAGTGGTTACCTGGAGTTTTATCTCAAGAGGTCTGGTGCTACAGAGTGGAATTTATTGCAGCCTGTGATT
CM187_k119_75589	YP_009103802	Synechococcus virus SCBP4	Autographiviridae	Duplodnaviria	TTGTTGGCGATTACGAAATTCAATATCGTTATTGATTTCAATAGCATTGCCAATACGTTGACGCTCATCAATATTATACTTAGCAGCCTCCCTCATGTAGTTAGACTGCTTCTTAGCTCTAGCTTCAACGGCAGAAGCTATGTCGGGTGCTTGAATAGGTTTAAATCCACCACCCTGTGCATATGATTTAAATGTAGCCATAGTTATTATTAAGGCAGAGGAGGTAGATCAGGAAGATTAAACGGGTTACCAGTGTTACCAGGTGGTGGCTGAATATTATTCCCAGCAACAGACGCTATAGCTTGACCAAAAGCACCGCCAGCAGCGTTAAGACCAGCCAGCCATGGGCTAACTGTTGCTGCACTGTATTCTTGAACTTTAGGAAGTGGGATAATCTTT…
CM187_k119_7907	YP_009103803	Synechococcus virus SCBP4	Autographiviridae	Duplodnaviria	CTTTAAAAGAGCAGCAGCTTCAGAATAAATTTCTAACTAAATATGCTGAGCTTAAAACTGGTGGTGACCCTAATGCTGTAGCCAATGCTCTATCATTTGTTCAGCAAGAGTTTGCACAAGAAATAGCTAACCCTAAAACATTCTCTTCAGCTAACCTTGGTAGTTATTCTGAGTTTCAGAACCTTAAATCCATGTCCAGTGCTGGTCAATCAGCAGCTCGTAGGAACTGGGTTGAATCTAGTATTGCAAGACTTGGTAGTAAGACTTTGGACAGTAACGGTTCTATCTTCACTATTTCTGAACTCAAC
CM187_k119_82231	YP_009103801	Synechococcus virus SCBP4	Autographiviridae	Duplodnaviria	GTAGTATTACTTCATAAGTGTATTCATAGCCGATAGCTAAGTTACTCTCTTGTCCAGTCCAGTCACCAGGAATAGTCCAATCAGTAGGGTCAATATCCACAACAAAACCAGAATTAGGTTGATTAGTTTGTTGAGATATAAATAACTTAGTTAAATCATTAATACCTTTAGGGGCAGATGTAGTAACTGTAGGGATAGTTACAGCTACAGGGTTTTTACCTGTAATGTGTGTGTAAAGTGTAGGTAAAGTAGATCGTTTAGTTACAGCGTCATAAGTGATTGTCCCAGCATTAGAAGCTGGATACAGGAAATCAAGACGAACGGTAGGCATCGTAATGTTACCAAACGTCGGGAATCGACTACTG
CM187_k119_83816	YP_009103791	Synechococcus virus SCBP4	Autographiviridae	Duplodnaviria	TTGTTTAGTGAAGTCATCATCATCACGAATCAAATAAGGGAGTGTTAGGTCCGATGCTCTATGAGCTACGGTGAGGTATTGGTTACGGTCACCAGTAAGGAAATCATACCTTTGTTTAGCTGACATTAGACAGTAACGCCTCCAAGAGTACCAAGGGCAGAGCCAATGCTCATACCAGAAGACAATCCAGGAGCACCAGTACTACCACCACCGATACCCATGTTACCACGAAGATAACCAGAGCGGCGTTGGTGATTGCGTTGTGCAGCGCGTACTGAATCAATGTTATAGTTTTGACCAGCACCAAACATACGCATAGGCTCCATCTGTTGGGGCATTGAGAACTGACTCATCAGATCCATCTGTGAAGATAGAGCATTCTGATAAGGTGCCATAAGT…
CM187_k119_95091	YP_009103804	Synechococcus virus SCBP4	Autographiviridae	Duplodnaviria	TACCCTTAATTCAGGTGAGCTTGAAGAGAATCTACGTGCTGCTGGTTTTGTTCTTAGTGCTACTCTTACTGATAAGTCTATGCTGGCTGCACTTGAACCACTGAATGATATTCTTAGTGGTAATGTTGGTGCAATTAACCGTTGGACTTCTTCTTTTGCCACTTCTGCTGCTACTCCTGGTTCTAGTCTTTTGGCTGAGTTTGGTCTTCTTTTGATGCCAGCTAAAAAGGAAGTAGAAAATAACTTCTTTGACCTTGTAGCTAACCGTAATCCTCTTCTTAAATCAGATCTACCTAACAAGTATGATTGGATTGATGGTGGTCTTGTTGGTGAACCACCTAACTTCTGGGCACGAGTATGGAATACCTATCTTCCTTGGAAAGTAAGTGGTTCTATCTC…
CM187_k119_99714	YP_009103792	Synechococcus virus SCBP4	Autographiviridae	Duplodnaviria	TACCAAGGAACGTATCTCCAAACAACTACTTGGTGATCTACTTCCTGATGAACCAAAACCTAATACACCTGGTAACGATGAAGCTGATGCTTATCGTGATGAGGTAGATGTTTATACACATGTCAAGCGAGACAACAATCGTTTTGTTTGGCATCAAGAAGTGTATGATAAAATTGTACCTAAGTCTTTTGGTAAAGCACCTGTTGATGCTTCTCCGTGGATTGCACTTCGCTTCAATACTGTTGATGGTGAATGCTATGGTCGTGGTAGAGTAGAAGAGTTTCTTGGTGATCTTAAGTCACTTGAAGCTTTAACTCAAGCACTTGTAGAAGGTTCAGCAGC
CM188_k119_102048	YP_009103804	Synechococcus virus SCBP4	Autographiviridae	Duplodnaviria	CGTGATGCTAACTGGCAACCTCGTTCTATTCGTGTACCTGGTGGTAATTGGGTTAGCTATGATAACATCCCTGGTGTAAGTGATTGGCTTGCTCTGACTGCTGACATCATGGATAACTTCACTACCCTTAATTCAGGTGAGCTTGAAGAGAATCTACGTGCTGCTGGTTTTGTTCTTAGTGCTACTCTTACTGATAAGTCTATGCTGGCTGCACTTGAACCACTGAATGATATTCTTAGTGGTAATGTTGGTGCAATCAACCGTTGGACTTCTTCTTTTGCCACTTCTGCTGCTACTCCTGGTTCTAGTCTTTTGGCTGAGTTTGGTCGTCTTTTGATGCCAGCTAAAAAGGAAGTAGAAAATAACTTCTTTGACCTTGTAGCTAACCGTAATCCTCTT…
CM188_k119_111730	YP_009103788	Synechococcus virus SCBP4	Autographiviridae	Duplodnaviria	CCACATCTGACCAGCTGTTGAATGAATAACCATGCAACAATCCGGTACTATCGAGCAGTCGGATGATACCATCAACTACTCGTTTATAAGCTTCCCAGCCAACTTCAGCTGCGATCTCAACGGGACCGTAGTCAAAGCTCTGGACGCCAAACGTACCGCTATCACGGTCAACTTGACGGGCAATGGGAGGGGCGATCTCAGGACAGGTTGTGTACCCATCGAGATCAGTATAACGATAGCTGCAGGAGGCTGTAGGAGCGATGGCAAAGGCACGTTCCATACGATTGAACTTAGCCACCTCTGCAGCCGCCTTAATGGCGCTCTGAAGCTCCTTAGCGAGCACGTATGCACCATCAGCTTCAGCAGGAGTGATGCCAGCATTCAGGTAAGTGAGAGCCT…
CM188_k119_114096	YP_009103815	Synechococcus virus SCBP4	Autographiviridae	Duplodnaviria	TCTTCTTGTCGTTGTTGTTTGACTGTCTCGTAGGCGGAGATCGCCATTGCTTCAGTGAAGTATTTAACACCTTGAGCTAGAGAGTCTAATCTGTCGTCATGTTTTACGGCACCTTTCTCACGACACATCCTCGACATCTGATAGAACAGCATATAGAGGAGTCTAGTTTCGGGTGCGGCTTCCTTATTCGAGTTGAAGTCCCATTCCACCACAGACCGATTAACAATAAGCTTATGTTGATTAAGAATAGGCTCAAGGGTATCAATAATACGGTCTTCTTTTCGGGCGTTAGCTCGGACTTCTTCAATGTCAATAGCTTGTTTAGTTTGTTGTAGATGTTT
CM188_k119_118521	YP_009103792	Synechococcus virus SCBP4	Autographiviridae	Duplodnaviria	GCTCACTGTTTCGAACATTCATGATGAGGAATGCTTCAGAAAGTCTACGCTCAAGTTGAGCAGACATCTCATATGCAGTCCTAAAATCAGCAGTCTTACCTACTTGAACAACGCCAATGTCATCAGGCCGTCCTTGGACGATAGCACCATTACCTGCGGCAGCTAGTGTGGATGGTTTCGTAGTACTTGAAGGCGAGACAACAAACACGACTTTAGCCGCTGCTGCTGAACCTTCTACAAGTGCTTGAGTTAAAGCTTCAAGTGACTTAAGATCACCAAGAAACTCTTCTACTCTACCACGACCATAGCATTCACCATCAACAGTATTGAAGCGAAGTGCAATCCACGGAGAAGCATCAACAGGTGCTTTACCAAAAGACTTAGGTAC
CM188_k119_12733	YP_009103816	Synechococcus virus SCBP4	Autographiviridae	Duplodnaviria	TCGTTCAGTTTTAAAGTTCTCTGTTCCACATTGCTTCACATACATTTGGTATTTGCGAATAAAGGATGTCTTGGATTTGTGATGCAATAAGTGCGTGTTCTTTTTGTGTACCATTTTTACACCGAAGATCACAGTAATGCAACCACGATCTAATGGTACCATTCATGTACATTGTTGTTGGTGATGCCATTGGTAGTACTTCACGAGCACACTCCTTAGCTACCCCAGCTTCCAACATACGTTTATAGAGATTATAGGATTGAGCATAGAACTTACCAATATCATACTCTAGGTGTTTCTTTACGACATCATCTAGATCATCAATAGAGTTCTGTCGGTT
CM188_k119_139460	YP_009103816	Synechococcus virus SCBP4	Autographiviridae	Duplodnaviria	TATGCATTCCACCACCCTCGTACACATCACTCCTAACGCTGAAGAACTTATTAGTTACATGGCTAGGGTATCTAACCCAGCTAATCAATCAAACACTGAGACCAGTGCTAAACTAATTAAGTATCTAATTAAACATAATCATTGGTCACCCTTTGAAATGGTGAACATGTGTGTAGAGATAGAAACAACAAGGAGTATAGCAGCACAGATCCTTAGGCATCGTAGCTTCTCCTTTCAAGAGTTCTCTCAACGGTATGCAGCAGTAACTAAACCTGCTGAGATCCCAGAACTCCGTAGACAAGATACAAAGAACCGAC
CM188_k119_149735	YP_009103804	Synechococcus virus SCBP4	Autographiviridae	Duplodnaviria	CTCCCATTAACATGGTGAAGTTCATGGGTTCACATAATCCTATTGGATTGTTTGTGGATCAGATGAATGCTTTTGGCAAACCATTTAATGAGATGCCATTAGAGAAAGTACAAGAACTTTTAGGTAGTCGTGGTATTGAGTATAGTCCTGAAACTATTCAGACAGCATACAACGCTGTTAGGAACGAACTAAAGGGTCGTAAAGCTATTGGTATGTTGAGTGTGATGGGAGCTGCTAGCCTCTTCATGAATGACTCAATTACAGGTAATGGTCTTTATGATAAGGAGAAGCAACGTTTACGGCGTGATGCTAACTGGCG
CM188_k119_152559	YP_009103804	Synechococcus virus SCBP4	Autographiviridae	Duplodnaviria	ATACGGAGTAGTGAGAAATGTAATTTGTTTATCAGTAAAGTTAAGTGAATAGTCAGTATTGACAGTTTTATTTGTACCATCAACTGACACATAGACATCACTTGCTTCTAGTGCCGGAAAGGTAAAGGTAAAGGGTCCGGCAGTTCCGTTACCAGGTAAATTAGTTTCAGTAATAGCCATTTATGTGACCCTTAATAAGAGAAGTTTTGTTCAAAGTCTTTCAGGAATTGTTCGGCACCATTAATGTCACCAACCTTAAGGAAGTTTTCAAGGGTTTGATTTTTAAATTGTTTATTCATAACCCCATCACGATTAGACAATGAAGCTTCAGCAAAACGCATAGAAGATCTAAGAGCAGAATCAAGCATCATAT
CM188_k119_155904	YP_009103787	Synechococcus virus SCBP4	Autographiviridae	Duplodnaviria	AGCATTTGCTGAGAAGGATCTTGGTGAAGACGTTGCACTAATGAATGCCCGCCTTGCTAAGATTCTACAAGTAGAAGACTATGATTTCACCAATCAAGAACCAAGACTTTGGTCTCCCAGCTCCAGTGACAGAGATGACAATGGAGCAGCAGTTCAAAATGAAACAGATCGAGAATGCACTCCGATCTGAAGATGCACAAAAGGAGGACATCATCACGATCTTCCTCTCATTACAGCATCAGAATTTCGTCCTTATCAACACCGTATCCAACCTAGTAAAGAAATGGCCAACTCCAATACCGAAGGTCCCGACTACTACCGACGAGGATCAATCCAAGTCTGGGATTTCATTCGGGACCAAGAGCTGAGCTTCCACCTTGGCAACGCAATTAAATACAT…
CM188_k119_167564	YP_009103781	Synechococcus virus SCBP4	Autographiviridae	Duplodnaviria	CTCAACTCCTTCCCATAAAGGTAGATTACCAATTGGATCTGTCGCTATGAGTGTGAACAATTCATGGTTATTCTTTGCCCATTCTAGTCGCTCAGTCATTGGTGCTTTATCAAGACCAAATGTAGTAGCTACTTGAAAGGCTAACCAGTCTTCAGCTTCAGGAGTTACATAAGACCCATCACTAAAGATTAATAAACTTTTTCCAAAGTCTGTATCTTGTGGAGTTAAGAAGGCAGGAATAGGATAAGCTCTACCTCTATAGTCAAAAGACCACGGAATAAAGAACTTAGGTACGTCCTTGAATCTTTTCACTGCCTTCATTGTCATCCGAGTACGACAAGATTTCTTAAACTCTTGTGCATTCAGATTCATAGTCTCCGCTGCTGCTCTTCGATATGC…
CM188_k119_16869	YP_009103803	Synechococcus virus SCBP4	Autographiviridae	Duplodnaviria	CACCCATTGATGCGTAGTGTTGAAGCTGAGCTTACTCAACAAAGTAATACTAAATACCGAGCTAACGCTAAAGCAGAAGCTCAGCGTGTTATTGATGCTACTCATCGTGATGGCATTGAAACCTTCGGTTCTCAATACATTACTGCACAATTAGAAGGAAAGAGTGGAGCTGCTCGTAGTGCTCTTCTTAATGACTTTTTCAGAGTTCTTAAATCTGGAGCAGAAGGAGGGCAACGTGATTCTTACCAGAAAATTTGGCAAGATGTTCTAGGAACACCCACTACTTTTAACGGTAAAGAAGTTACTTTTGGTGATATTCTCACTAGTCCTGCTGCACAAGAAGTAACT
CM188_k119_175761	YP_009103803	Synechococcus virus SCBP4	Autographiviridae	Duplodnaviria	CTCATAGTTACCCATGATTTGATTCTGAACCGCTTGAAGGTTTCTAGATTCAAAATCAAAGATTTGCTGGCGATTACGAAATTCAATATCGTTATTGATTTCAATGGCATTGCCAATACGTTGACGCTCATCAATATTATACTTAGCAGCCTCCCTCATGTAGTTAGACTGCTTCTTAGCTCTAGCTTCAACGGCAGAAGCTATGTCGGGTGCTTGAATAGGTTTAAATCCATCACCCTGTGCATATGATTTAAATGTAGCCATAGTTATTATTAAGGCAGAGGAGGTAGATCAGGGAGATTAAACGGGTTACCAGTGTTACCAG
CM188_k119_30902	YP_009103804	Synechococcus virus SCBP4	Autographiviridae	Duplodnaviria	CAAGACTTTGCTGCTATGGAAGCTATGGCTAACCAACCGGCAATGCCACAGCAACCTTCTCCTGGTCAAGTACAACAAACTTCTCAACCTGCTCAACCTACGGGTACTGAGCAACAACCGCAACAAGCTCAACAAGAAGGTGACCTTGACCTTGGTGGTCTTGCTCGTCAAACATTAGAAGGTGCATTTGCTGTACCTGCTGGTTTGGCTGACTTCGGTGTTGATTTAATTAATCTACTTCCATCTAAAGAAGTACCTGGAATTACTAATCCATTCCGTCCTGATGGCAAAGCACAGAAACTTCCAAAGTTTCAAAGTGATATGATGCAATCAATTCGGGAAATGATGAGCATTGTAGTACCTACTATACTTATTACAAAAGGTGCAGGTGGTGGTCTT…
CM188_k119_36004	YP_009103801	Synechococcus virus SCBP4	Autographiviridae	Duplodnaviria	GGCAGATGTAGTAACTGTAGGGATAGTTACAGCTACAGGGTTTTTACCTGTAATGTGGGTGTAAAGTGTAGGTAAAGTAGATCGTTTAGTTACAGCGTCATAAGTGATTGTCCCAGCATTAGATGCAGGGTATAGGAAATCAAGACGTACAGTGGGCATCGTAATATTACCAAACGTCGGGAATCGACTACTGACTGGGTAAGGTGTTTGCACCATACTTACCATACCAAGTTGGTAGTTATTGTCATTCTTAGTTACAAAGAACAACACGTTCTGAATGATCTCCATATATTGGATTGATCCAGGTAGATCCCATTTGAACCATGCCTGCATCAATTGTTG
CM188_k119_37795	YP_009103792	Synechococcus virus SCBP4	Autographiviridae	Duplodnaviria	TTGACATGTGTATAAACATCTACCTCATCACGATAAGCATCAGCTTCATCGTTACCAGGTGTATTAGGTTTTGGTTCATCAGGAAGTAGATCACCAAGTAGTTGTTTGGAGATACGTTCCTTGGTAACGATTTCAATTACATTGCCGTCACCATCACGATCTACAACGTAGCGATTAAGAGGATACAATCGAAAACCATCTTTACCCATAAAGACAAGTGCATTACCTCCTACAACTAGATGCTTAAGAGCTTGATGTACAATCACACGATCATCACTGGCAGCAATAGCTTCCATGATAGTCCGTTCAATCTTAGCAAAAGCTAGATCAAGTTCAGATTTGATATTAGGATCATACTGACCAAGCATTGCTTCATCCACTTGCAGCTTAAAGAAGCTA…
CM188_k119_39350	YP_009103803	Synechococcus virus SCBP4	Autographiviridae	Duplodnaviria	CTCTTCTTCTGGAGTCAAGTCCGGCGTACCGTACAAAACTTCATTCATTGGATCAGTCATTTTCTATAATGGTTAGCGTTGAAGCTGTGTTACAACATAACGACGGAGGTTATCATAGTCAGGATATGGTGCCATACTCTTACTACCACGTGGTGCTGGAGCAAGGAAGTCAATTGAAGCAATAGTTCCGTCAACTGAACGGACATTACCTGTTCCTCCTTGTATACCAATTACATCACCAGCATTAATCCGTTGTCCAGGACGTAGTGAGATACCATCTGCAAGGTGACCATACAAGACATCTACCTTTTGACCAGTACGAGGATCCGCTGATTCAATAACTACATAGTTACCGTAACCAGATT
CM188_k119_55529	YP_009103788	Synechococcus virus SCBP4	Autographiviridae	Duplodnaviria	CGGAATGCTGGGACTTGCCAACCTTCTGAGGCAGCAAGGCGTTTCGTACAAAGACTTCGGAGAAGCTCTTGAAAAGTTGAATACTGGTCAAGACTTCAGGAACTACGAACAGACACCTGCTATTATTATTGCTGAAGAACTTGCTGGTGGTATCAAGGCAGCCGCTGAAGTAGCTAAGTTCAACAAGATGGAGCGTGCTTTTGCTATTGCTCCTACTGCCTCGTGCAGCTATCGTTACACTGATCTTGACGGGTACACTACCACCCCCGAGATCGCTCCTCCCATTGCCCGTCAAGTTGACCGTGATAGCGGAACCTTTGGCGTCCAGAGCTTTGACTACGGTCCCGTTGAGATC
CM188_k119_56335	YP_009103803	Synechococcus virus SCBP4	Autographiviridae	Duplodnaviria	TGCTTTTGCTGAAGCAGAGAATGGTAGCTGGGATTCTAATGCTTTGTCTATGGGAGGTACAGCAGGTGGTGTTGGTCTTATGCAGCTTCACCAACAATTCCACGGTAGAGGTGCTACCATGCAAGAACGTGAGCAGTCTCTCAAAGATCCATCATATAACCTAAGACTTGGTGCTGGTATCCTTAAAGGTATTCAGCAGAAGTACGGTAATTGGAAGGATACTATCTATGTGTGGAACATGGGTGAGACTGGTTACAGTAGATGGATCGCAGCAGGTAGACCTAATACTGCACAGGCTGGTTATGCAGAAAACCTTTATCAACGGTTTGAAAAGGCTCGTGCTAAATACGGAGAAGTATCTGCTCTTCAAAGTCGTGCAACAATGCGTACTAGTATGCA…
CM188_k119_73485	YP_009103797	Synechococcus virus SCBP4	Autographiviridae	Duplodnaviria	ATCAGACGTTAGCGATGTTGCACTCAACACCAGGATAAGCAGTCCGCAGACCCTTGGTGGTCGAAGCCACAGCAGAGTCAGCAACAGCAGAGCCGTAACCCTTACGGGTCTTGGCTACAGAAATACGAACAGCATCAGTCGTGCAGACGCCGTTATCACCTTTAGCAACAGAAACAGCCATGATGTTTTACCTCCTAATTATCAGGTACGAGCCGACTGCAGCTCAATAGCAGCAGCGGGGTTCAGAGTACCAGCACCCATGGCCAGACGACCAACGATGATGTCACCCTGATACATGGTACGAACATCAGAACCAGTGGTTTGCACTTGAGGACCAATAGCCTCAACCACACCCACAGCATCCTTTTGGTAGATCAGACCGCAGCTGGTAGAGAAGTC…
CM188_k119_78635	YP_009103813	Synechococcus virus SCBP4	Autographiviridae	Duplodnaviria	TACCCATCATGGCTTGCTGACTAGTTGTAATTAGATCAGGATGATTAGGTAAAGACGGTTGTGTTCCCTCCATTTCACCTAAACGTCTCTGTACATTTGACCAATCAACCTCTTCTTGACGGTTTTCTGCACCAGAACCGATTTCTCTATTCTCTGGACGATCACCAATAGCACCACCATATGCTTCTTTTAATCGCCCACGTGCTCTTGCAGCACTTTTTCCACGAGCCTCTACATCTTTAAGTTGCGGACCAGTCAAACCAACACGCTGACCATGAAGAATTTCTACATCTTCACCAGCAGCTCTGCGTTGTTTAGCTTCTTCTTCTTGAGCGCGGTTTTGAGCACGCTGTTCTTTAGTAAGAGAACCCGTAGATATACGACGATTTTCAGTACGTT…
[truncated: 26,205 more rows]
